# Supplementary material for: Dataset for transcriptome and physiological response of mature tomato seed tissues to light and heat during fruit ripening
Source: Data Brief. 2020 Dec 24;34:106671. doi: 10.1016/j.dib.2020.106671 (PMC7773857; doi:10.1016/j.dib.2020.106671)
Supplement: Supplementary file 1 [file mmc1.txt]

Solyc00g500001.1.1	GO:0006259 GO:0016740 GO:0016787 GO:0097159 GO:1901363
Solyc00g500002.1.1	GO:0006259 GO:0016740 GO:0016787 GO:0043167 GO:0097159 GO:1901363
Solyc00g500003.1.1	GO:0016787
Solyc00g500004.1.1
Solyc00g500005.1.1
Solyc00g500006.1.1
Solyc00g500007.1.1
Solyc00g500008.1.1
Solyc00g500009.1.1
Solyc00g500010.1.1
Solyc00g500011.1.1
Solyc00g500012.1.1
Solyc00g500013.1.1
Solyc00g500014.1.1
Solyc00g500015.1.1
Solyc00g500016.1.1
Solyc00g500017.1.1
Solyc00g500018.1.1
Solyc00g014290.1.1
Solyc00g005280.1.1
Solyc00g500019.1.1	GO:0015979 GO:0009522 GO:0009535 GO:0016021
Solyc00g500020.1.1	GO:0015979 GO:0022900 GO:0005506 GO:0009055 GO:0020037 GO:0009535 GO:0031361
Solyc00g500021.1.1	GO:0009767 GO:0005506 GO:0009055 GO:0020037 GO:0009535 GO:0009539 GO:0016021 GO:0042170
Solyc00g500022.1.1	GO:0006412 GO:0003735 GO:0070181 GO:0005763 GO:0009570 GO:0009941
Solyc00g180440.1.1	GO:0000027 GO:0006412 GO:0003735 GO:0019843 GO:0005840 GO:0009570 GO:0009941
Solyc00g500023.1.1	GO:0006515 GO:0004176 GO:0004252 GO:0051117 GO:0009368 GO:0009570
Solyc00g500024.1.1	GO:0009772 GO:0010207 GO:0018298 GO:0005515 GO:0016168 GO:0045156 GO:0009523 GO:0009535 GO:0010287 GO:0016021
Solyc00g500025.1.1
Solyc00g500026.1.1	GO:0015979 GO:0050821 GO:0042301 GO:0009523 GO:0009535 GO:0016021
Solyc00g500027.1.1	GO:0015979 GO:0022904 GO:0045158 GO:0046872 GO:0009535 GO:0016021
Solyc00g500028.1.1	GO:0009767 GO:0045156 GO:0045158 GO:0009535 GO:0016021
Solyc00g500029.1.1	GO:0006351 GO:0003677 GO:0003899 GO:0046983 GO:0009534 GO:0042644
Solyc00g500030.1.1	GO:0000028 GO:0000462 GO:0006412 GO:0003735 GO:0048027 GO:0070181 GO:0005763 GO:0009507
Solyc00g500031.1.1	GO:0006412 GO:0003735 GO:0070180 GO:0005762 GO:0009570 GO:0009941 GO:0022627
Solyc00g500032.1.1	GO:0032543 GO:0003735 GO:0019843 GO:0005762 GO:0009507
Solyc00g500033.1.1	GO:0009507
Solyc00g500034.1.1	GO:0006412 GO:0003735 GO:0019843 GO:0009941 GO:0022627 GO:0042644
Solyc00g500035.1.1	GO:0032543 GO:0003735 GO:0016740 GO:0019843 GO:0005762 GO:0009507
Solyc00g500036.1.1	GO:0032543 GO:0003735 GO:0016740 GO:0019843 GO:0005762 GO:0009507
Solyc00g500037.1.1	GO:0005524 GO:0009570 GO:0009575 GO:0062091
Solyc00g500038.1.1	GO:0009507
Solyc00g500039.1.1	GO:0009507
Solyc00g500040.1.1	GO:0015031 GO:0009706 GO:0016021
Solyc00g500041.1.1	GO:0009060 GO:0019684 GO:0003954 GO:0016655 GO:0048038 GO:0009535 GO:0016021
Solyc00g500042.1.1	GO:0015031 GO:0009706 GO:0016021
Solyc00g500043.1.1	GO:0015031 GO:0009706 GO:0016021
Solyc00g500044.1.1	GO:0009507
Solyc00g500045.1.1	GO:0009507
Solyc00g500046.1.1	GO:0005524 GO:0009570 GO:0009575 GO:0062091
Solyc00g500047.1.1	GO:0032543 GO:0003735 GO:0016740 GO:0019843 GO:0005762 GO:0009507
Solyc00g277510.1.1	GO:0009635 GO:0009772 GO:0018298 GO:0005506 GO:0016168 GO:0016682 GO:0045156 GO:0009523 GO:0009535 GO:0010287 GO:0016021 GO:0042170
Solyc00g500048.1.1	GO:0006397 GO:0008033 GO:0008380 GO:0003723 GO:0009507
Solyc00g500049.1.1	GO:0015979 GO:0009535 GO:0009539 GO:0016021
Solyc00g500050.1.1	GO:0015986 GO:0005524 GO:0046933 GO:0009535 GO:0045261
Solyc00g500051.1.1	GO:0006412 GO:0003735 GO:0005763 GO:0009570
Solyc00g500052.1.1	GO:0006351 GO:0003677 GO:0003899 GO:0008270 GO:0009507
Solyc00g500053.1.1	GO:0006354 GO:0003677 GO:0003899 GO:0005515 GO:0032549 GO:0042644
Solyc00g500054.1.1	GO:0009772 GO:0018298 GO:0016168 GO:0045156 GO:0046872 GO:0009523 GO:0009535 GO:0016021
Solyc00g500055.1.1	GO:0006412 GO:0003735 GO:0019843 GO:0009507 GO:0015935
Solyc00g500056.1.1	GO:0015979 GO:0018298 GO:0022900 GO:0000287 GO:0009055 GO:0016168 GO:0051539 GO:0009522 GO:0009535 GO:0016021
Solyc00g500057.1.1	GO:0015979 GO:0018298 GO:0022900 GO:0000287 GO:0009055 GO:0016168 GO:0051539 GO:0009522 GO:0009535 GO:0009941 GO:0010287 GO:0016021
Solyc00g500058.1.1	GO:0048564 GO:0005515 GO:0009535
Solyc00g500059.1.1	GO:0048564 GO:0005515 GO:0009535 GO:0042170
Solyc00g500060.1.1	GO:0045903 GO:0003735 GO:0019843 GO:0009507 GO:0015935
Solyc00g500061.1.1	GO:0009970 GO:0019684 GO:0055114 GO:0008137 GO:0048038 GO:0009535
Solyc00g500062.1.1	GO:0009060 GO:0015990 GO:0019684 GO:0005506 GO:0008137 GO:0048038 GO:0051539 GO:0009535 GO:0045272
Solyc00g500063.1.1	GO:0009853 GO:0019253 GO:0055114 GO:0000287 GO:0004497 GO:0016984 GO:0009507
Solyc00g500064.1.1	GO:0015986 GO:0005524 GO:0016887 GO:0046933 GO:0009535 GO:0045261
Solyc00g500065.1.1	GO:0006633 GO:2001295 GO:0003989 GO:0005524 GO:0008270 GO:0016743 GO:0009317 GO:0009570 GO:0009575
Solyc00g500066.1.1	GO:0015979 GO:0009522 GO:0009535 GO:0016021
Solyc00g500067.1.1	GO:0015979 GO:0022900 GO:0005506 GO:0009055 GO:0020037 GO:0009535 GO:0031361
Solyc00g500068.1.1	GO:0009767 GO:0005506 GO:0009055 GO:0020037 GO:0009535 GO:0009539 GO:0016021 GO:0042170
Solyc00g500069.1.1	GO:0006412 GO:0046677 GO:0003735 GO:0019843 GO:0009507 GO:0015935
Solyc00g500070.1.1	GO:0006515 GO:0004176 GO:0004252 GO:0051117 GO:0009368 GO:0009570
Solyc00g500071.1.1	GO:0009772 GO:0010207 GO:0018298 GO:0005515 GO:0016168 GO:0045156 GO:0009523 GO:0009535 GO:0010287 GO:0016021
Solyc00g500072.1.1	GO:0015979 GO:0050821 GO:0042301 GO:0009523 GO:0009535 GO:0016021
Solyc00g500073.1.1	GO:0015979 GO:0022904 GO:0045158 GO:0046872 GO:0009535 GO:0016021
Solyc00g500074.1.1	GO:0006351 GO:0003677 GO:0003899 GO:0046983 GO:0009534 GO:0042644
Solyc00g500075.1.1	GO:0000028 GO:0000462 GO:0006412 GO:0003735 GO:0048027 GO:0070181 GO:0005763 GO:0009507
Solyc00g500076.1.1	GO:0006412 GO:0003735 GO:0070180 GO:0005762 GO:0009570 GO:0009941 GO:0022627
Solyc00g500077.1.1	GO:0032543 GO:0003735 GO:0019843 GO:0005762 GO:0009507
Solyc00g500078.1.1	GO:0009507
Solyc00g500079.1.1	GO:0032543 GO:0003735 GO:0016740 GO:0019843 GO:0005762 GO:0009507
Solyc00g500080.1.1	GO:0032543 GO:0003735 GO:0016740 GO:0019843 GO:0005762 GO:0009507
Solyc00g500081.1.1	GO:0005524 GO:0009570 GO:0009575 GO:0062091
Solyc00g500082.1.1	GO:0009507
Solyc00g500083.1.1	GO:0009507
Solyc00g500084.1.1	GO:0015031 GO:0009706 GO:0016021
Solyc00g500085.1.1	GO:0015886 GO:0017004 GO:0020037 GO:0009535 GO:0016021 GO:0042170
Solyc00g500086.1.1	GO:0009060 GO:0019684 GO:0003954 GO:0016655 GO:0048038 GO:0009535 GO:0016021
Solyc00g500087.1.1	GO:0019684 GO:0055114 GO:0016655 GO:0048038 GO:0051287 GO:0009535
Solyc00g500088.1.1	GO:0015031 GO:0009706 GO:0016021
Solyc00g500089.1.1
Solyc00g500090.1.1
Solyc00g500091.1.1	GO:0007275 GO:0009411 GO:0016567 GO:0030163 GO:0048583 GO:0050794 GO:0005515 GO:0061630 GO:0005737 GO:0043227 GO:0043229
Solyc00g011670.1.1
Solyc00g011660.1.1	GO:0005488
Solyc00g500092.1.1	GO:0009409 GO:0003677 GO:0005634
Solyc00g500093.1.1	GO:0003677 GO:0005634
Solyc00g500094.1.1	GO:0090304 GO:0016740 GO:0016787 GO:0097159 GO:1901363
Solyc00g500095.1.1	GO:0006559 GO:0009800 GO:0016597 GO:0045548 GO:0005737 GO:0032991
Solyc00g500096.1.1	GO:0007275 GO:0009411 GO:0030163 GO:0044267 GO:0048583 GO:0050794 GO:0005515 GO:0061630 GO:0005737 GO:0043227 GO:0043229
Solyc00g011560.1.1	GO:0009411 GO:0016567 GO:0032436 GO:0035883 GO:0045500 GO:0045676 GO:0080148 GO:2000785 GO:0042802 GO:0046872 GO:0061630 GO:0000151 GO:0005634 GO:0005739 GO:0005829
Solyc00g500097.1.1
Solyc00g500098.1.1	GO:0042773 GO:0008137 GO:0005743 GO:0016021 GO:0070469
Solyc00g500099.1.1	GO:0022900 GO:0016020
Solyc00g500100.1.1	GO:0032543 GO:0003735 GO:0019843 GO:0005762
Solyc00g500101.1.1	GO:0009060 GO:0042773 GO:1902600 GO:0004129 GO:0005507 GO:0005515 GO:0005743 GO:0016021 GO:0045277
Solyc00g500102.1.1	GO:0022900 GO:0042773 GO:0055114 GO:1902600 GO:0004129 GO:0005507 GO:0016491 GO:0046872 GO:0005739 GO:0005743 GO:0016020 GO:0016021 GO:0070469
Solyc00g153980.1.1
Solyc00g309530.1.1
Solyc00g164580.1.1
Solyc00g210860.1.1
Solyc00g025400.2.1
Solyc00g022070.1.1
Solyc00g022080.1.1
Solyc00g022090.1.1
Solyc00g022100.1.1	GO:0005739
Solyc00g500103.1.1	GO:0032543 GO:0003729 GO:0003735 GO:0016740 GO:0005762
Solyc00g072800.2.1
Solyc00g500104.1.1	GO:0016740
Solyc00g500105.1.1	GO:0005739
Solyc00g500106.1.1
Solyc00g500107.1.1
Solyc00g500108.1.1
Solyc00g281110.1.1
Solyc00g500109.1.1
Solyc00g500110.1.1
Solyc00g500111.1.1	GO:0042773 GO:0008137 GO:0005743 GO:0016021 GO:0070469
Solyc00g500112.1.1	GO:0042773 GO:0008137 GO:0005743 GO:0016021 GO:0070469
Solyc00g142160.1.1
Solyc00g142170.2.1	GO:0005739
Solyc00g500113.1.1	GO:0006412 GO:0003735 GO:0019843 GO:0005739 GO:0005840
Solyc00g500114.1.1	GO:0008150 GO:0003674 GO:0005739
Solyc00g500115.1.1	GO:0055114 GO:0008137 GO:0016021 GO:0031966 GO:0070469
Solyc00g500116.1.1	GO:0022900 GO:0016020
Solyc00g500117.1.1	GO:0032543 GO:0003735 GO:0019843 GO:0005762
Solyc00g500118.1.1	GO:0009060 GO:0042773 GO:1902600 GO:0004129 GO:0005507 GO:0005515 GO:0005743 GO:0016021 GO:0045277
Solyc00g500119.1.1	GO:0022900 GO:0042773 GO:0055114 GO:1902600 GO:0004129 GO:0005507 GO:0016491 GO:0046872 GO:0005739 GO:0005743 GO:0016020 GO:0016021 GO:0070469
Solyc00g500120.1.1
Solyc00g500121.1.1
Solyc00g015600.1.1
Solyc00g500122.1.1
Solyc00g007330.1.1	GO:0008150 GO:0003677 GO:0046872
Solyc00g007340.1.1
Solyc00g007350.1.1	GO:0005488
Solyc00g500123.1.1	GO:0009060 GO:0019684 GO:0003954 GO:0016655 GO:0048038 GO:0009535 GO:0016021
Solyc00g500124.1.1	GO:0019684 GO:0055114 GO:0016655 GO:0048038 GO:0051287 GO:0009535
Solyc00g500125.1.1	GO:0015031 GO:0009706 GO:0016021
Solyc00g500126.1.1	GO:0015031 GO:0009706 GO:0016021
Solyc00g500127.1.1	GO:0009507
Solyc00g500128.1.1	GO:0005524 GO:0009570 GO:0009575 GO:0062091
Solyc00g500129.1.1	GO:0009507
Solyc00g500130.1.1	GO:0009635 GO:0009772 GO:0018298 GO:0005506 GO:0016168 GO:0016682 GO:0045156 GO:0009523 GO:0009535 GO:0010287 GO:0016021 GO:0042170
Solyc00g500131.1.1	GO:0006397 GO:0008033 GO:0008380 GO:0003723 GO:0009507
Solyc00g500132.1.1	GO:0015979 GO:0009535 GO:0009539 GO:0016021
Solyc00g500133.1.1	GO:0015986 GO:0005524 GO:0046933 GO:0009535 GO:0045261
Solyc00g500134.1.1	GO:0006412 GO:0003735 GO:0005763 GO:0009570
Solyc00g500135.1.1	GO:0006351 GO:0003677 GO:0003899 GO:0008270 GO:0009507
Solyc00g500136.1.1	GO:0009772 GO:0018298 GO:0016168 GO:0045156 GO:0046872 GO:0009523 GO:0009535 GO:0016021
Solyc00g500137.1.1	GO:0006412 GO:0003735 GO:0019843 GO:0009507 GO:0015935
Solyc00g500138.1.1	GO:0015979 GO:0018298 GO:0022900 GO:0000287 GO:0009055 GO:0016168 GO:0051539 GO:0009522 GO:0009535 GO:0016021
Solyc00g500139.1.1	GO:0015979 GO:0018298 GO:0022900 GO:0000287 GO:0009055 GO:0016168 GO:0051539 GO:0009522 GO:0009535 GO:0009941 GO:0010287 GO:0016021
Solyc00g500140.1.1	GO:0015986 GO:0005524 GO:0046933 GO:0009535 GO:0009941 GO:0045261
Solyc00g500141.1.1	GO:0009060 GO:0015990 GO:0019684 GO:0005506 GO:0008137 GO:0048038 GO:0051539 GO:0009535 GO:0045272
Solyc00g500142.1.1	GO:0009970 GO:0019684 GO:0055114 GO:0008137 GO:0048038 GO:0009535
Solyc00g500143.1.1	GO:0045903 GO:0003735 GO:0019843 GO:0009507 GO:0015935
Solyc00g500144.1.1	GO:0048564 GO:0005515 GO:0009535 GO:0042170
Solyc00g500145.1.1	GO:0048564 GO:0005515 GO:0009507 GO:0009579 GO:0016020
Solyc00g500146.1.1	GO:0019684 GO:0042773 GO:0008137 GO:0048038 GO:0009535 GO:0016021
Solyc00g500147.1.1	GO:0005524 GO:0009570 GO:0009575
Solyc00g500148.1.1	GO:0005524 GO:0009570 GO:0009575
Solyc00g500149.1.1	GO:0005524 GO:0009570 GO:0009575
Solyc00g500150.1.1	GO:0032543 GO:0003729 GO:0003735 GO:0016740 GO:0019843 GO:0005762 GO:0009570 GO:0009941
Solyc00g500151.1.1	GO:0009507
Solyc00g500152.1.1	GO:0032543 GO:0003735 GO:0016740 GO:0019843 GO:0005762 GO:0009507
Solyc00g500153.1.1	GO:0006412 GO:0003735 GO:0019843 GO:0009941 GO:0022627 GO:0042644
Solyc00g500154.1.1	GO:0032543 GO:0003735 GO:0019843 GO:0005762 GO:0009507
Solyc00g500155.1.1	GO:0006412 GO:0003735 GO:0070180 GO:0005762 GO:0009507
Solyc00g500156.1.1	GO:0000028 GO:0000462 GO:0006412 GO:0003735 GO:0048027 GO:0070181 GO:0005763 GO:0009507
Solyc00g500157.1.1	GO:0006351 GO:0003677 GO:0003899 GO:0046983 GO:0009534 GO:0042644
Solyc00g500158.1.1	GO:0009767 GO:0045156 GO:0045158 GO:0009535 GO:0016021
Solyc00g500159.1.1
Solyc00g500160.1.1	GO:0006259 GO:0016740 GO:0016787 GO:0097159 GO:1901363
Solyc00g500161.1.1
Solyc00g500162.1.1
Solyc00g500163.1.1
Solyc00g500164.1.1
Solyc00g500165.1.1
Solyc00g112190.2.1
Solyc00g500166.1.1
Solyc00g500167.1.1	GO:0017004 GO:0090305 GO:0090502 GO:0003676 GO:0004518 GO:0004519 GO:0004523 GO:0005515 GO:0016787 GO:0046872 GO:0005739 GO:0005743 GO:0016020 GO:0016021
Solyc00g230080.1.1	GO:0009772 GO:0018298 GO:0005506 GO:0016168 GO:0045156 GO:0009523 GO:0009535 GO:0010287 GO:0016021
Solyc00g316530.1.1
Solyc00g069880.2.1
Solyc00g500168.1.1	GO:0016021 GO:0031966
Solyc00g013100.1.1
Solyc00g013110.1.1
Solyc00g126010.1.1	GO:0005739
Solyc00g126000.1.1	GO:0055114 GO:0008137 GO:0005743 GO:0016021 GO:0070469
Solyc00g125990.1.1	GO:0042773 GO:0008137 GO:0005743 GO:0016021 GO:0070469
Solyc00g125980.1.1	GO:0005739 GO:0016020
Solyc00g244300.1.1
Solyc00g244290.1.1	GO:0042773 GO:0008137 GO:0005743 GO:0016021 GO:0070469
Solyc00g244280.1.1
Solyc00g500169.1.1	GO:0042773 GO:0008137 GO:0005743 GO:0016021 GO:0070469
Solyc00g500170.1.1	GO:0110165
Solyc00g013170.1.1
Solyc00g013180.1.1	GO:0042773 GO:0008137 GO:0048038 GO:0005743 GO:0016021 GO:0045271
Solyc00g500171.1.1	GO:0042773 GO:0008137 GO:0048038 GO:0005743 GO:0016021 GO:0045271
Solyc00g500172.1.1	GO:0042773 GO:0008137 GO:0005743 GO:0016021 GO:0045271
Solyc00g320430.1.1
Solyc00g500173.1.1	GO:0015986 GO:0015078 GO:0000276 GO:0016021
Solyc00g019750.1.1
Solyc00g019730.1.1	GO:0006123 GO:0008535 GO:1902600 GO:0004129 GO:0015453 GO:0005743 GO:0016021 GO:0045277
Solyc00g500174.1.1
Solyc00g500175.1.1
Solyc00g500176.1.1
Solyc00g500177.1.1
Solyc00g500178.1.1
Solyc00g500179.1.1
Solyc00g500180.1.1
Solyc00g500181.1.1	GO:0110165
Solyc00g500182.1.1	GO:0005739
Solyc00g118680.2.1
Solyc00g118690.1.1	GO:0055114 GO:0008137 GO:0048038 GO:0005743 GO:0005886 GO:0016021 GO:0070469
Solyc00g023600.1.1
Solyc00g023590.2.1
Solyc00g023580.1.1
Solyc00g023570.1.1
Solyc00g014860.1.1
Solyc00g014850.1.1
Solyc00g500183.1.1	GO:0055114 GO:0008137 GO:0046872 GO:0048038 GO:0051287 GO:0051539 GO:0005743 GO:0005886 GO:0070469
Solyc00g500184.1.1	GO:0006120 GO:0006979 GO:0032981 GO:0008137 GO:0009055 GO:0031625 GO:0046872 GO:0048038 GO:0051287 GO:0051539 GO:0005654 GO:0005747 GO:0005759 GO:0005886
Solyc00g500185.1.1	GO:0006120 GO:0006979 GO:0032981 GO:0008137 GO:0009055 GO:0031625 GO:0046872 GO:0048038 GO:0051287 GO:0051539 GO:0005654 GO:0005747 GO:0005759 GO:0005886
Solyc00g014810.1.1
Solyc00g014800.1.1	GO:0006355 GO:0009640 GO:0009736 GO:0009740 GO:0009788 GO:0010091 GO:0010582 GO:0019760 GO:0042752 GO:0048579 GO:0060862 GO:0003700 GO:0044212 GO:0046872 GO:0046982 GO:0005634 GO:0022626
Solyc00g014790.2.1
Solyc00g094550.1.1
Solyc00g094540.1.1
Solyc00g094530.1.1	GO:0055114 GO:0008137 GO:0048038 GO:0005743 GO:0005886 GO:0016021 GO:0070469
Solyc00g094520.1.1
Solyc00g023700.2.1
Solyc00g023710.1.1
Solyc00g049210.1.1	GO:0002049 GO:0015886 GO:0018378 GO:0043107 GO:0071977 GO:0071978 GO:0004096 GO:0005515 GO:0015232 GO:0020037 GO:0005743 GO:0005887
Solyc00g049220.1.1
Solyc00g500186.1.1	GO:0006123 GO:0015990 GO:0004129 GO:0005507 GO:0020037 GO:0005751 GO:0005886 GO:0016021
Solyc00g500187.1.1	GO:0042773 GO:0008137 GO:0048038 GO:0005743 GO:0016021 GO:0045271
Solyc00g500188.1.1	GO:0042773 GO:0008137 GO:0048038 GO:0005743 GO:0016021 GO:0045271
Solyc00g500189.1.1	GO:0042773 GO:0008137 GO:0005743 GO:0016021 GO:0045271
Solyc00g021660.1.1	GO:0005982 GO:0005987 GO:0006520 GO:0007623 GO:0009555 GO:0010029 GO:0010311 GO:0042542 GO:0048510 GO:0048825 GO:0080022 GO:0004575 GO:0033926 GO:0005739 GO:0005829 GO:0009507
Solyc00g500190.1.1	GO:0015031 GO:0009706 GO:0016021
Solyc00g500191.1.1	GO:0015031 GO:0009706 GO:0016021
Solyc00g500192.1.1	GO:0019684 GO:0055114 GO:0016655 GO:0048038 GO:0051287 GO:0009535
Solyc00g500193.1.1	GO:0009060 GO:0019684 GO:0003954 GO:0016655 GO:0048038 GO:0009535 GO:0016021
Solyc00g500194.1.1	GO:0015886 GO:0017004 GO:0020037 GO:0009535 GO:0016021
Solyc00g500195.1.1	GO:0042773 GO:0008137 GO:0048038 GO:0009535 GO:0016021
Solyc00g500196.1.1	GO:0045037 GO:0009706 GO:0016021
Solyc00g500197.1.1	GO:0009507
Solyc00g500198.1.1	GO:0005524 GO:0009570 GO:0009575 GO:0062091
Solyc00g500199.1.1	GO:0009507
Solyc00g500200.1.1	GO:0009635 GO:0009772 GO:0018298 GO:0005506 GO:0016168 GO:0016682 GO:0045156 GO:0009523 GO:0009535 GO:0010287 GO:0016021 GO:0042170
Solyc00g500201.1.1	GO:0006397 GO:0008033 GO:0008380 GO:0003723 GO:0009507
Solyc00g500202.1.1	GO:0015979 GO:0009535 GO:0009539 GO:0016021
Solyc00g500203.1.1	GO:0015986 GO:0005524 GO:0046933 GO:0009535 GO:0045261
Solyc00g500204.1.1	GO:0006412 GO:0003735 GO:0005763 GO:0009570
Solyc00g500205.1.1	GO:0006351 GO:0003677 GO:0003899 GO:0008270 GO:0009507
Solyc00g500206.1.1	GO:0009772 GO:0018298 GO:0016168 GO:0045156 GO:0046872 GO:0009523 GO:0009535 GO:0016021
Solyc00g500207.1.1	GO:0006412 GO:0003735 GO:0019843 GO:0009507 GO:0015935
Solyc00g500208.1.1	GO:0015979 GO:0018298 GO:0022900 GO:0000287 GO:0009055 GO:0016168 GO:0051539 GO:0009522 GO:0009535 GO:0016021
Solyc00g500209.1.1	GO:0015979 GO:0018298 GO:0022900 GO:0000287 GO:0009055 GO:0016168 GO:0051539 GO:0009522 GO:0009535 GO:0009941 GO:0010287 GO:0016021
Solyc00g500210.1.1	GO:0048564 GO:0005515 GO:0009535
Solyc00g500211.1.1	GO:0048564 GO:0005515 GO:0009535 GO:0042170
Solyc00g500212.1.1	GO:0045903 GO:0003735 GO:0019843 GO:0009570 GO:0015935
Solyc00g500213.1.1	GO:0009585 GO:0009611 GO:0009627 GO:0009640 GO:0009694 GO:0009734 GO:0009826 GO:0009864 GO:0010046 GO:0010119 GO:0010193 GO:0010224 GO:0010252 GO:0018117 GO:0031348 GO:1901183 GO:2000030 GO:2000377 GO:0005524 GO:0010279 GO:0019899 GO:0070566 GO:0070728 GO:0080123 GO:0102053 GO:0102057 GO:0102058 GO:0005634 GO:0005773 GO:0009941
Solyc00g500214.1.1	GO:0009585 GO:0009611 GO:0009640 GO:0009694 GO:0009734 GO:0009816 GO:0009826 GO:0009863 GO:0009864 GO:0010046 GO:0010112 GO:0010119 GO:0010193 GO:0010224 GO:0010252 GO:0016046 GO:0018117 GO:0018874 GO:0031348 GO:0034052 GO:0040008 GO:0071456 GO:1901183 GO:2000030 GO:2000377 GO:0005524 GO:0010279 GO:0019899 GO:0052625 GO:0052626 GO:0052627 GO:0052628 GO:0070566 GO:0070728 GO:0080123 GO:0102053 GO:…
Solyc00g322630.1.1	GO:0009585 GO:0009611 GO:0009627 GO:0009640 GO:0009694 GO:0009734 GO:0009826 GO:0009864 GO:0010046 GO:0010119 GO:0010193 GO:0010224 GO:0010252 GO:0018117 GO:0031348 GO:0040008 GO:1901183 GO:2000030 GO:2000377 GO:0005524 GO:0010279 GO:0019899 GO:0070566 GO:0070728 GO:0080123 GO:0102053 GO:0102057 GO:0102058 GO:0005634 GO:0005773 GO:0009941
Solyc00g500215.1.1
Solyc00g500216.1.1	GO:0009585 GO:0009611 GO:0009640 GO:0009694 GO:0009734 GO:0009816 GO:0009826 GO:0009863 GO:0009864 GO:0010046 GO:0010112 GO:0010119 GO:0010193 GO:0010224 GO:0010252 GO:0016046 GO:0018117 GO:0018874 GO:0031348 GO:0034052 GO:0040008 GO:0071456 GO:1901183 GO:2000030 GO:2000377 GO:0005524 GO:0010279 GO:0019899 GO:0052625 GO:0052626 GO:0052627 GO:0052628 GO:0070566 GO:0070728 GO:0080123 GO:0102053 GO:…
Solyc00g500217.1.1	GO:0090304 GO:0005488 GO:0016787
Solyc00g500218.1.1	GO:0009585 GO:0009611 GO:0009640 GO:0009694 GO:0009734 GO:0009816 GO:0009826 GO:0009863 GO:0009864 GO:0010046 GO:0010112 GO:0010119 GO:0010193 GO:0010224 GO:0010252 GO:0016046 GO:0018117 GO:0018874 GO:0031348 GO:0034052 GO:0040008 GO:0071456 GO:1901183 GO:2000030 GO:2000377 GO:0005524 GO:0010279 GO:0019899 GO:0052625 GO:0052626 GO:0052627 GO:0052628 GO:0070566 GO:0070728 GO:0080123 GO:0102053 GO:…
Solyc00g266110.1.1	GO:0009585 GO:0009611 GO:0009627 GO:0009640 GO:0009694 GO:0009734 GO:0009826 GO:0009864 GO:0010046 GO:0010119 GO:0010193 GO:0010224 GO:0010252 GO:0018117 GO:0031348 GO:0040008 GO:1901183 GO:2000030 GO:2000377 GO:0005524 GO:0010279 GO:0019899 GO:0070566 GO:0070728 GO:0080123 GO:0102053 GO:0102057 GO:0102058 GO:0005773 GO:0009941
Solyc00g254910.1.1	GO:0009585 GO:0009611 GO:0009627 GO:0009640 GO:0009694 GO:0009734 GO:0009826 GO:0009864 GO:0010046 GO:0010119 GO:0010193 GO:0010224 GO:0010249 GO:0010252 GO:0018117 GO:0031348 GO:0040008 GO:1901183 GO:2000030 GO:2000377 GO:0005524 GO:0010279 GO:0019899 GO:0070566 GO:0070728 GO:0080123 GO:0102053 GO:0102057 GO:0102058 GO:0005773 GO:0009941
Solyc00g500219.1.1	GO:0009409 GO:0003677 GO:0005634
Solyc00g500220.1.1
Solyc00g500221.1.1	GO:0003677 GO:0005634
Solyc00g500222.1.1	GO:0003677 GO:0043231
Solyc00g198360.1.1	GO:0008150 GO:0003677 GO:0005515 GO:0046872
Solyc00g500223.1.1	GO:0090304 GO:0005488 GO:0016787
Solyc00g036520.1.1
Solyc00g052540.1.1
Solyc00g052530.2.1
Solyc00g500224.1.1	GO:0017004 GO:0005515 GO:0005743 GO:0016021
Solyc00g047180.1.1
Solyc00g047190.1.1
Solyc00g047200.1.1	GO:0006122 GO:0008121 GO:0046872 GO:0005743 GO:0009535 GO:0016021 GO:0045275
Solyc00g500225.1.1	GO:0055114 GO:0008137 GO:0048038 GO:0005886 GO:0016021 GO:0031966 GO:0070469
Solyc00g500226.1.1	GO:0008150 GO:0003674 GO:0005739 GO:0016020 GO:0016021 GO:0031966
Solyc00g500227.1.1	GO:0110165
Solyc00g500228.1.1	GO:0032543 GO:0003729 GO:0003735 GO:0016740 GO:0005762
Solyc00g500229.1.1
Solyc00g500230.1.1
Solyc00g500231.1.1
Solyc00g500232.1.1
Solyc00g500233.1.1
Solyc00g500234.1.1
Solyc00g500235.1.1
Solyc00g500236.1.1	GO:0016787
Solyc00g500237.1.1	GO:0016021 GO:0031966
Solyc00g230070.1.1	GO:0009772 GO:0018298 GO:0016168 GO:0045156 GO:0046872 GO:0009523 GO:0009535 GO:0016021 GO:0042170
Solyc00g230060.1.1
Solyc00g025300.1.1	GO:0008150 GO:0003674 GO:0005739
Solyc00g025290.1.1	GO:0005739
Solyc00g500238.1.1
Solyc00g020040.1.1	GO:0015886 GO:0017004 GO:0015232 GO:0016021 GO:0031966
Solyc00g020030.1.1
Solyc00g020020.2.1
Solyc00g020010.1.1
Solyc00g020000.1.1
Solyc00g019990.1.1
Solyc00g019980.2.1
Solyc00g019970.2.1
Solyc00g019950.1.1	GO:0006120 GO:0030308 GO:0032981 GO:0072593 GO:2001243 GO:0005515 GO:0008137 GO:0009055 GO:0005747 GO:0005759 GO:0016604
Solyc00g500239.1.1	GO:0005524 GO:0009570 GO:0009575
Solyc00g500240.1.1	GO:0006122 GO:0008121 GO:0046872 GO:0005743 GO:0009535 GO:0016021 GO:0045275
Solyc00g500241.1.1	GO:0017004 GO:0005515 GO:0005743 GO:0016021
Solyc00g036530.1.1
Solyc00g500242.1.1	GO:0002049 GO:0009247 GO:0015886 GO:0017004 GO:0043107 GO:0071977 GO:0071978 GO:0004096 GO:0005515 GO:0015232 GO:0020037 GO:0005886 GO:0016021 GO:0031966
Solyc00g500243.1.1	GO:0042773 GO:1902600 GO:0004129 GO:0005507 GO:0005743 GO:0016021 GO:0045277
Solyc00g500244.1.1	GO:0009060 GO:0042773 GO:1902600 GO:0004129 GO:0005507 GO:0005515 GO:0005743 GO:0016021 GO:0045277
Solyc00g500245.1.1	GO:0032543 GO:0003735 GO:0019843 GO:0005762 GO:0015935
Solyc00g500246.1.1
Solyc00g007450.1.1	GO:0008150 GO:0003677 GO:0046872
Solyc00g016590.1.1
Solyc00g028960.1.1	GO:0000122 GO:0006995 GO:0022900 GO:0045454 GO:0005515 GO:0009055 GO:0015035 GO:0046872 GO:0051537 GO:0005623 GO:0005634 GO:0005737
Solyc00g500247.1.1	GO:0009938 GO:0010051 GO:0010089 GO:0010228 GO:0045824 GO:0045892 GO:0048440 GO:0048653 GO:1900425 GO:0003680 GO:0003700 GO:0043621 GO:0005654 GO:0005730 GO:0005739 GO:0005829 GO:0098687
Solyc00g500248.1.1	GO:0010051 GO:0010089 GO:0003680 GO:0043621 GO:0005654 GO:0005730 GO:0005739 GO:0005829 GO:0098687
Solyc00g500249.1.1	GO:0002049 GO:0015886 GO:0018378 GO:0043107 GO:0071977 GO:0071978 GO:0004096 GO:0005515 GO:0015232 GO:0020037 GO:0005743 GO:0005887
Solyc00g500250.1.1	GO:0006123 GO:0015990 GO:0004129 GO:0005507 GO:0020037 GO:0005751 GO:0005886 GO:0016021
Solyc00g500251.1.1	GO:0042773 GO:0008137 GO:0048038 GO:0005743 GO:0016021 GO:0045271
Solyc00g500252.1.1	GO:0042773 GO:0008137 GO:0048038 GO:0005743 GO:0016021 GO:0045271
Solyc00g500253.1.1	GO:0042773 GO:0008137 GO:0005743 GO:0016021 GO:0045271
Solyc00g021650.1.1
Solyc00g021640.2.1	GO:0019843 GO:0005739 GO:0005840
Solyc00g021630.1.1	GO:0055114 GO:0008137 GO:0016021 GO:0031966 GO:0070469
Solyc00g500254.1.1	GO:0000027 GO:0006412 GO:0003735 GO:0019843 GO:0005840 GO:0009570 GO:0009941
Solyc00g181240.1.1
Solyc00g181250.2.1
Solyc00g500255.1.1	GO:0005739
Solyc00g500256.1.1	GO:0042773 GO:0008137 GO:0005743 GO:0016021 GO:0070469
Solyc00g500257.1.1	GO:0005739
Solyc00g500258.1.1	GO:0000272 GO:0006032 GO:0009626 GO:0016998 GO:0031640 GO:0050832 GO:0004568 GO:0008061 GO:0005576 GO:0005618 GO:0005773
Solyc00g500259.1.1
Solyc00g500260.1.1	GO:0006122 GO:0008121 GO:0046872 GO:0005743 GO:0009535 GO:0016021 GO:0045275
Solyc00g500261.1.1	GO:0055114 GO:0008137 GO:0016021 GO:0031966 GO:0070469
Solyc00g500262.1.1	GO:0008150 GO:0003674 GO:0005739 GO:0016020 GO:0016021 GO:0031966
Solyc00g500263.1.1	GO:0110165
Solyc00g500264.1.1
Solyc00g500265.1.1
Solyc00g500266.1.1
Solyc00g500267.1.1
Solyc00g500268.1.1
Solyc00g500269.1.1
Solyc00g500270.1.1
Solyc00g500271.1.1	GO:0042773 GO:0008137 GO:0005743 GO:0016021 GO:0070469
Solyc00g500272.1.1	GO:0022900 GO:0016020
Solyc00g500273.1.1	GO:0000028 GO:0006412 GO:0003723 GO:0003735 GO:0005763
Solyc00g500274.1.1	GO:0032543 GO:0003735 GO:0019843 GO:0005762
Solyc00g500275.1.1	GO:0009060 GO:0042773 GO:1902600 GO:0004129 GO:0005507 GO:0005515 GO:0005743 GO:0016021 GO:0045277
Solyc00g500276.1.1	GO:0022900 GO:0042773 GO:0055114 GO:1902600 GO:0004129 GO:0005507 GO:0016491 GO:0046872 GO:0005739 GO:0005743 GO:0016020 GO:0016021 GO:0070469
Solyc00g500277.1.1	GO:0002049 GO:0009247 GO:0015886 GO:0017004 GO:0043107 GO:0071977 GO:0071978 GO:0004096 GO:0005515 GO:0015232 GO:0020037 GO:0005886 GO:0016021 GO:0031966
Solyc00g052430.2.1	GO:0017004 GO:0005515 GO:0005743 GO:0016021
Solyc00g500278.1.1	GO:0015031 GO:0009706 GO:0016021
Solyc00g500279.1.1	GO:0015031 GO:0009706 GO:0016021
Solyc00g500280.1.1	GO:0019684 GO:0055114 GO:0003959 GO:0016655 GO:0048038 GO:0051287 GO:0009535 GO:0009570
Solyc00g500281.1.1	GO:0006259 GO:0004518 GO:0016779 GO:0097159 GO:1901363
Solyc00g500282.1.1
Solyc00g500283.1.1
Solyc00g500284.1.1	GO:0007275 GO:0009814 GO:0009864 GO:0010046 GO:0010224 GO:0018117 GO:0032787 GO:0033554 GO:0042445 GO:0042493 GO:0044419 GO:0046677 GO:0051606 GO:0071365 GO:1901183 GO:2000030 GO:0005524 GO:0010279 GO:0019899 GO:0070728 GO:0102053 GO:0102057 GO:0102058 GO:0009507
Solyc00g500285.1.1	GO:0009585 GO:0009611 GO:0009627 GO:0009640 GO:0009694 GO:0009864 GO:0010046 GO:0010119 GO:0010193 GO:0010224 GO:0018117 GO:0031348 GO:0071365 GO:2000030 GO:2000377 GO:0005524 GO:0019899 GO:0070566 GO:0070728 GO:0080123 GO:0102053 GO:0102057 GO:0102058 GO:0005773 GO:0009507
Solyc00g500286.1.1	GO:0009585 GO:0009611 GO:0009627 GO:0009640 GO:0009694 GO:0009734 GO:0009826 GO:0009864 GO:0010046 GO:0010119 GO:0010193 GO:0010224 GO:0010249 GO:0010252 GO:0018117 GO:0031348 GO:0040008 GO:1901183 GO:2000030 GO:2000377 GO:0005524 GO:0010279 GO:0019899 GO:0070566 GO:0070728 GO:0080123 GO:0102053 GO:0102057 GO:0102058 GO:0005773 GO:0009941
Solyc00g500287.1.1	GO:0009585 GO:0009611 GO:0009627 GO:0009640 GO:0009694 GO:0009864 GO:0010046 GO:0010119 GO:0010193 GO:0010224 GO:0018117 GO:0031348 GO:0040008 GO:0071365 GO:1901183 GO:2000030 GO:2000377 GO:0005524 GO:0010279 GO:0019899 GO:0070566 GO:0070728 GO:0080123 GO:0102053 GO:0102057 GO:0102058 GO:0005634 GO:0005773 GO:0009941
Solyc00g500288.1.1
Solyc00g500289.1.1
Solyc00g500290.1.1	GO:0006351 GO:0003677 GO:0003899 GO:0008270 GO:0009507
Solyc00g500291.1.1	GO:0006412 GO:0003735 GO:0005763 GO:0009570
Solyc00g500292.1.1	GO:0015986 GO:0005524 GO:0046933 GO:0009535 GO:0045261
Solyc00g500293.1.1	GO:0015979 GO:0009535 GO:0009539 GO:0016021
Solyc00g500294.1.1
Solyc00g500295.1.1	GO:0006397 GO:0008033 GO:0008380 GO:0003723 GO:0009507
Solyc00g500296.1.1	GO:0009635 GO:0009772 GO:0018298 GO:0005506 GO:0016168 GO:0016682 GO:0045156 GO:0009523 GO:0009535 GO:0010287 GO:0016021 GO:0042170
Solyc00g500297.1.1	GO:0032543 GO:0003735 GO:0016740 GO:0019843 GO:0005762 GO:0009507
Solyc00g500298.1.1	GO:0032543 GO:0003735 GO:0016740 GO:0019843 GO:0005762 GO:0009507
Solyc00g500299.1.1	GO:0019684 GO:0042773 GO:0008137 GO:0048038 GO:0009535 GO:0016021
Solyc00g500300.1.1	GO:0009507
Solyc00g500301.1.1	GO:0009507
Solyc00g500302.1.1	GO:0015986 GO:0015078 GO:0000276 GO:0016021
Solyc00g500303.1.1	GO:0006123 GO:0008535 GO:1902600 GO:0004129 GO:0015453 GO:0005743 GO:0016021 GO:0045277
Solyc00g500304.1.1	GO:0005524 GO:0009570 GO:0009575
Solyc00g500305.1.1
Solyc00g500306.1.1
Solyc00g500307.1.1
Solyc00g500308.1.1
Solyc00g500309.1.1	GO:0032543 GO:0003735 GO:0019843 GO:0005762
Solyc00g500310.1.1	GO:0009060 GO:0042773 GO:1902600 GO:0004129 GO:0005507 GO:0005515 GO:0005743 GO:0016021 GO:0045277
Solyc00g500311.1.1	GO:0042773 GO:1902600 GO:0004129 GO:0005507 GO:0005743 GO:0016021 GO:0045277
Solyc00g500312.1.1	GO:0006122 GO:0008121 GO:0046872 GO:0005743 GO:0009535 GO:0016021 GO:0045275
Solyc00g500313.1.1
Solyc00g500314.1.1	GO:0042773 GO:0008137 GO:0005743 GO:0016021 GO:0070469
Solyc00g500315.1.1	GO:0055114 GO:0008137 GO:0005739 GO:0005743 GO:0016020 GO:0016021 GO:0070469
Solyc00g500316.1.1	GO:0042773 GO:0008137 GO:0005743 GO:0016021 GO:0070469
Solyc00g500317.1.1	GO:0042773 GO:0008137 GO:0005743 GO:0016021 GO:0070469
Solyc00g500318.1.1	GO:0022900 GO:0016020
Solyc00g012540.1.1	GO:0006355 GO:0007275 GO:0008150 GO:0009908 GO:0010228 GO:0030154 GO:0003677 GO:0003700 GO:0005515 GO:0046872 GO:0005634
Solyc00g500319.1.1	GO:0006351 GO:0003677 GO:0003899 GO:0008270 GO:0009507
Solyc00g500320.1.1	GO:0006412 GO:0003735 GO:0005763 GO:0009570
Solyc00g500321.1.1	GO:0015986 GO:0008289 GO:0046933 GO:0005886 GO:0009535 GO:0016021 GO:0042170 GO:0045263
Solyc00g500322.1.1	GO:0015986 GO:0005524 GO:0046933 GO:0009535 GO:0016021 GO:0045263
Solyc00g500323.1.1	GO:0015986 GO:0005524 GO:0046933 GO:0009535 GO:0045261
Solyc00g500324.1.1	GO:0015031 GO:0009706 GO:0016021
Solyc00g500325.1.1	GO:0009507
Solyc00g500326.1.1	GO:0009507
Solyc00g500327.1.1	GO:0005524 GO:0009570 GO:0009575 GO:0062091
Solyc00g500328.1.1	GO:0009507
Solyc00g500329.1.1	GO:0009635 GO:0009772 GO:0018298 GO:0005506 GO:0016168 GO:0016682 GO:0045156 GO:0009523 GO:0009535 GO:0010287 GO:0016021 GO:0042170
Solyc00g500330.1.1	GO:0006397 GO:0008033 GO:0008380 GO:0003723 GO:0009507
Solyc00g500331.1.1	GO:0015979 GO:0009535 GO:0009539 GO:0016021
Solyc00g500332.1.1	GO:0015986 GO:0005524 GO:0046933 GO:0009535 GO:0045261
Solyc00g500333.1.1	GO:0015986 GO:0005524 GO:0046933 GO:0009535 GO:0016021 GO:0045263
Solyc00g500334.1.1	GO:0015986 GO:0008289 GO:0046933 GO:0005886 GO:0009535 GO:0016021 GO:0042170 GO:0045263
Solyc00g500335.1.1	GO:0015986 GO:0046933 GO:0005886 GO:0009535 GO:0016021 GO:0045263
Solyc00g500336.1.1	GO:0090304 GO:0005488 GO:0016787
Solyc00g500337.1.1	GO:0006259 GO:0016740 GO:0016787 GO:0097159 GO:1901363
Solyc00g500338.1.1
Solyc00g500339.1.1
Solyc00g500340.1.1
Solyc00g500341.1.1
Solyc00g500342.1.1
Solyc00g500343.1.1	GO:0008150 GO:0003674 GO:0005739
Solyc00g500344.1.1	GO:0009536
Solyc00g500345.1.1	GO:0015986 GO:0005524 GO:0016887 GO:0043531 GO:0046933 GO:0051087 GO:0000275 GO:0005886
Solyc00g500346.1.1	GO:0016021 GO:0031966
Solyc00g500347.1.1	GO:0000272 GO:0006032 GO:0009626 GO:0016998 GO:0031640 GO:0050832 GO:0004568 GO:0008061 GO:0005576 GO:0005618 GO:0005773
Solyc00g500348.1.1	GO:0002049 GO:0015886 GO:0018378 GO:0043107 GO:0071977 GO:0071978 GO:0004096 GO:0005515 GO:0015232 GO:0020037 GO:0005743 GO:0005887
Solyc00g500349.1.1	GO:0006123 GO:0015990 GO:0004129 GO:0005507 GO:0020037 GO:0005751 GO:0005886 GO:0016021
Solyc00g500350.1.1	GO:0110165
Solyc00g500351.1.1	GO:0006412 GO:0003735 GO:0019843 GO:0005739 GO:0005840
Solyc00g500352.1.1
Solyc00g032030.1.1	GO:0007423 GO:0009411 GO:0009653 GO:0016567 GO:0030182 GO:0048522 GO:0048583 GO:0051603 GO:0005515 GO:0061630 GO:0005737 GO:0043231
Solyc00g500353.1.1	GO:0006559 GO:0009800 GO:0016597 GO:0045548 GO:0005737 GO:0032991
Solyc00g076250.1.1
Solyc00g500354.1.1	GO:0006259 GO:0016740 GO:0016787 GO:0097159 GO:1901363
Solyc00g500355.1.1
Solyc00g500356.1.1
Solyc00g500357.1.1	GO:0016021 GO:0031966
Solyc00g500358.1.1	GO:0015986 GO:0005524 GO:0016887 GO:0043531 GO:0046933 GO:0051087 GO:0000275 GO:0005886
Solyc00g500359.1.1	GO:0009060 GO:0042773 GO:1902600 GO:0004129 GO:0005507 GO:0005515 GO:0005743 GO:0016021 GO:0045277
Solyc00g500360.1.1	GO:0022900 GO:0042773 GO:0055114 GO:1902600 GO:0004129 GO:0005507 GO:0016491 GO:0046872 GO:0005739 GO:0005743 GO:0016020 GO:0016021 GO:0070469
Solyc00g500361.1.1	GO:0022900 GO:0008137 GO:0016021 GO:0031966 GO:0070469
Solyc00g500362.1.1	GO:0000027 GO:0006412 GO:0003723 GO:0003735 GO:0005739 GO:0022625
Solyc00g500363.1.1	GO:0006412 GO:0003723 GO:0003735 GO:0005739 GO:0005840
Solyc00g500364.1.1	GO:0006122 GO:0008121 GO:0046872 GO:0005743 GO:0009535 GO:0016021 GO:0045275
Solyc00g308530.1.1
Solyc00g284510.1.1	GO:0008150 GO:0003677 GO:0005515 GO:0046872
Solyc00g500365.1.1
Solyc00g500366.1.1
Solyc00g500367.1.1
Solyc00g500368.1.1
Solyc00g500369.1.1
Solyc00g500370.1.1
Solyc00g500371.1.1
Solyc00g500372.1.1
Solyc00g500373.1.1
Solyc00g500374.1.1
Solyc00g500375.1.1
Solyc00g006650.1.1
Solyc00g500376.1.1
Solyc00g500377.1.1
Solyc00g500378.1.1
Solyc00g500379.1.1
Solyc00g500380.1.1
Solyc00g500381.1.1
Solyc00g500382.1.1
Solyc00g500383.1.1
Solyc00g500384.1.1
Solyc00g500385.1.1
Solyc00g500386.1.1
Solyc00g500387.1.1
Solyc00g500388.1.1
Solyc00g500389.1.1
Solyc00g500390.1.1
Solyc00g500391.1.1
Solyc00g500392.1.1
Solyc00g500393.1.1
Solyc00g500394.1.1
Solyc00g500395.1.1
Solyc00g500396.1.1
Solyc00g500397.1.1
Solyc00g500398.1.1
Solyc00g500399.1.1
Solyc00g500400.1.1
Solyc00g500401.1.1
Solyc00g500402.1.1
Solyc00g500403.1.1
Solyc00g007920.1.1
Solyc00g007940.1.1
Solyc00g007930.1.1
Solyc00g500404.1.1
Solyc00g500405.1.1	GO:0005488
Solyc00g500406.1.1	GO:0007165 GO:0009416 GO:0009814 GO:0042221 GO:0050832 GO:0000166 GO:0005515 GO:0005737 GO:0012505 GO:0031090 GO:0043231
Solyc00g500407.1.1
Solyc00g500408.1.1
Solyc00g500409.1.1
Solyc01g004000.1.1
Solyc01g004002.1.1
Solyc01g004004.1.1
Solyc01g004006.1.1
Solyc01g004008.1.1
Solyc01g005000.3.1	GO:0006538 GO:0031152 GO:0046686 GO:0051454 GO:0004351 GO:0005516 GO:0030170 GO:0005634 GO:0005829 GO:0009506
Solyc01g005010.4.1	GO:0006281 GO:0007140 GO:0007143 GO:0009555 GO:0010165 GO:0005515 GO:0005634
Solyc01g005020.3.1	GO:0002026 GO:0009651 GO:0010352 GO:0014070 GO:0030154 GO:0042542 GO:0048522 GO:0048583 GO:0048856 GO:0051453 GO:0071310 GO:0071805 GO:0098656 GO:0098719 GO:1902600 GO:2000377 GO:0005515 GO:0015385 GO:0015386 GO:0005623 GO:0005929 GO:0009941 GO:0016021 GO:0098590
Solyc01g005030.4.1	GO:0006909 GO:0009624 GO:0019954 GO:0030003 GO:0030587 GO:0031589 GO:0033299 GO:0072657 GO:0098771 GO:1903829 GO:0004888 GO:0000139 GO:0005774 GO:0005801 GO:0005802 GO:0005887 GO:0009505 GO:0009506 GO:0010008
Solyc01g005040.3.1	GO:0002229 GO:0009409 GO:0009611 GO:0009651 GO:0009723 GO:0009737 GO:0009751 GO:0009753 GO:0042742 GO:0016020
Solyc01g005050.4.1
Solyc01g005060.3.1	GO:0008356 GO:0009590 GO:0009939 GO:0009958 GO:0009959 GO:0009965 GO:0010029 GO:0010031 GO:0010075 GO:0010150 GO:0010336 GO:0010431 GO:0010601 GO:0034504 GO:0045604 GO:0045893 GO:0048364 GO:0048444 GO:0048510 GO:0048574 GO:0048575 GO:0051302 GO:2000012 GO:2000122 GO:2000904 GO:0003700 GO:0019900 GO:0043565 GO:0043621 GO:0044212 GO:0046872 GO:0046982 GO:0005634 GO:0009507
Solyc01g005070.3.1	GO:0016043 GO:0050832 GO:0072583 GO:0004016 GO:0030276 GO:0035091 GO:0005829 GO:0012505 GO:0016020 GO:0031410 GO:0043231
Solyc01g005080.3.1	GO:0000280 GO:0000911 GO:0007020 GO:0009624 GO:0031116 GO:0043622 GO:0048528 GO:0052096 GO:0008017 GO:0046983 GO:0000922 GO:0005634 GO:0005739 GO:0009524 GO:0009536 GO:0009574 GO:0055028 GO:1990023
Solyc01g005090.3.1	GO:0001505 GO:0001701 GO:0003008 GO:0006811 GO:0006836 GO:0007283 GO:0008104 GO:0009737 GO:0009845 GO:0009850 GO:0009932 GO:0010067 GO:0010305 GO:0010588 GO:0010646 GO:0016050 GO:0022607 GO:0023051 GO:0030030 GO:0030317 GO:0032957 GO:0040012 GO:0043087 GO:0046855 GO:0046856 GO:0048016 GO:0048488 GO:0048489 GO:0048522 GO:0048766 GO:0051050 GO:0051094 GO:0051240 GO:0061024 GO:0070613 GO:0071472 GO:…
Solyc01g005100.4.1	GO:0008152 GO:0048523 GO:0005488 GO:0016491 GO:0005737 GO:0012505 GO:0043231
Solyc01g005110.3.1	GO:0006506 GO:0018193 GO:0031647 GO:0035268 GO:0004582 GO:0005515 GO:0005783 GO:0030176 GO:0033185
Solyc01g005120.3.1	GO:0009414 GO:0009831 GO:0010087 GO:0010154 GO:0010411 GO:0016998 GO:0030243 GO:0042546 GO:0048573 GO:0080086 GO:0016762 GO:0033946 GO:0005618 GO:0005737 GO:0005887 GO:0048046
Solyc01g005130.2.1	GO:0006355 GO:0009640 GO:0009736 GO:0009740 GO:0009788 GO:0010091 GO:0010582 GO:0019760 GO:0040008 GO:0042752 GO:0048579 GO:0060862 GO:0003700 GO:0005515 GO:0044212 GO:0046872 GO:0005634 GO:0022626
Solyc01g005140.3.1	GO:0010039 GO:0000293 GO:0019904 GO:0005773 GO:0005794 GO:0009507 GO:0031526 GO:0098588 GO:0098805
Solyc01g005150.3.1	GO:0009987 GO:0000293 GO:0019904 GO:0005773 GO:0005794 GO:0005886 GO:0009507 GO:0098588 GO:0098805
Solyc01g005160.4.1	GO:0002376 GO:0009617 GO:0009628 GO:0010200 GO:0016567 GO:0048585 GO:0050794 GO:0051716 GO:0098542 GO:0004842 GO:0005515 GO:0005737
Solyc01g005210.4.1	GO:0005992 GO:0007154 GO:0016311 GO:0034599 GO:0070413 GO:1900118 GO:1901701 GO:0003825 GO:0004805 GO:0005739 GO:0005829
Solyc01g005180.1.1	GO:0009943 GO:0010075 GO:0010305 GO:0010358 GO:0005515 GO:0005634
Solyc01g005220.3.1	GO:0009626 GO:0010337 GO:0005886
Solyc01g005230.4.1	GO:0002238 GO:0006952 GO:0009611 GO:0009617 GO:0009751 GO:0009753 GO:0035834 GO:0080027 GO:1900140 GO:0019010 GO:0030749 GO:0046872
Solyc01g005240.4.1	GO:0009088 GO:0009089 GO:0009090 GO:0016310 GO:0004072 GO:0005524 GO:0016491 GO:0009570
Solyc01g005250.4.1	GO:0009086 GO:0009089 GO:0019877 GO:0000166 GO:0004073 GO:0005515 GO:0050662
Solyc01g005253.1.1	GO:0006869 GO:0006892 GO:0016043 GO:0031327 GO:0051055 GO:0071071 GO:0005488 GO:0005548 GO:0005737 GO:0012505 GO:0016020 GO:0043231
Solyc01g005257.1.1	GO:0006650 GO:0006869 GO:0006892 GO:0007049 GO:0008104 GO:0016043 GO:0031327 GO:0051055 GO:0071071 GO:0005548 GO:0008289 GO:0005737 GO:0012505 GO:0016020 GO:0043231
Solyc01g005280.3.1	GO:0006650 GO:0006869 GO:0006892 GO:0016043 GO:0031327 GO:0051055 GO:0071071 GO:0005488 GO:0005548 GO:0005737 GO:0012505 GO:0016020 GO:0043231
Solyc01g005290.4.1	GO:0016043 GO:0033036 GO:0048193 GO:0071702 GO:0005488 GO:0005737 GO:0016020 GO:0043231
Solyc01g005300.4.1	GO:0006355 GO:0009638 GO:0009785 GO:0009903 GO:0009904 GO:0009911 GO:0010119 GO:0010155 GO:0010362 GO:0016567 GO:0018298 GO:0042752 GO:0046777 GO:2001007 GO:0003729 GO:0004674 GO:0009882 GO:0010181 GO:0016787 GO:0042802 GO:0005773 GO:0005794 GO:0005829 GO:0005856 GO:0005929 GO:0009898 GO:0009986 GO:0015030 GO:0019005
Solyc01g005310.3.1	GO:0000001 GO:0000266 GO:0001661 GO:0001738 GO:0001933 GO:0002031 GO:0003281 GO:0006893 GO:0006997 GO:0007031 GO:0007032 GO:0007291 GO:0007298 GO:0007416 GO:0007427 GO:0007435 GO:0007614 GO:0007637 GO:0008355 GO:0009416 GO:0009793 GO:0009920 GO:0010051 GO:0010091 GO:0010152 GO:0010508 GO:0010592 GO:0016185 GO:0030198 GO:0030512 GO:0030516 GO:0030536 GO:0030838 GO:0034334 GO:0035020 GO:0035152 GO:…
Solyc01g005320.2.1	GO:0006629 GO:0008202 GO:0055114 GO:0016229 GO:0016627 GO:0005783 GO:0005789 GO:0016020 GO:0016021
Solyc01g005330.3.1	GO:0007010 GO:0009832 GO:0010051 GO:0071555 GO:0008017 GO:0005819 GO:0005886 GO:0009524 GO:0010005
Solyc01g005340.3.1	GO:0006357 GO:0006417 GO:0006468 GO:0006928 GO:0007009 GO:0007010 GO:0007409 GO:0007610 GO:0009408 GO:0009416 GO:0009612 GO:0009651 GO:0010506 GO:0010604 GO:0010765 GO:0014070 GO:0022607 GO:0030029 GO:0031325 GO:0032414 GO:0032507 GO:0033365 GO:0034599 GO:0042330 GO:0043065 GO:0045087 GO:0045595 GO:0045760 GO:0045892 GO:0048193 GO:0048513 GO:0050808 GO:0050907 GO:0050961 GO:0051130 GO:0051173 GO:…
Solyc01g005350.4.1	GO:0002238 GO:0009416 GO:0009611 GO:0009751 GO:0009753 GO:0010029 GO:0035195 GO:0035834 GO:0042742 GO:0080027 GO:2000280 GO:0019010 GO:0030749 GO:0046872
Solyc01g005360.4.1	GO:0002238 GO:0009416 GO:0009611 GO:0009751 GO:0009753 GO:0010029 GO:0035195 GO:0035834 GO:0042742 GO:0080027 GO:2000280 GO:0010341 GO:0019010 GO:0030749 GO:0046872
Solyc01g005370.3.1	GO:0009408 GO:0009409 GO:0009612 GO:0009646 GO:0009733 GO:0009737 GO:0009739 GO:0009909 GO:0009961 GO:0042542 GO:0045087 GO:0048574 GO:0048767 GO:0051592 GO:0080164 GO:0005509 GO:0005515 GO:0005634 GO:0005773 GO:0005886
Solyc01g005380.3.1	GO:0006996 GO:0018022 GO:0050794 GO:0008170 GO:0008757 GO:0009507
Solyc01g005390.3.1	GO:0015961 GO:0035556 GO:0071543 GO:0003723 GO:0034432 GO:0046872 GO:0005634 GO:0005739 GO:0005829 GO:0009536
Solyc01g005400.3.1	GO:0009269 GO:0009409 GO:0009651 GO:0009737 GO:0009751 GO:0009793 GO:0009819 GO:0010118 GO:0031408 GO:0034389 GO:0050832 GO:1902609 GO:2000377 GO:0004392 GO:0005509 GO:0016298 GO:0071614 GO:1990137 GO:0005773 GO:0012511 GO:0016021 GO:0031969
Solyc01g005410.4.1	GO:0009269 GO:0009409 GO:0009651 GO:0009737 GO:0009751 GO:0009793 GO:0009819 GO:0010118 GO:0031408 GO:0034389 GO:0050832 GO:1902609 GO:2000377 GO:0004392 GO:0005509 GO:0016298 GO:0071614 GO:1990137 GO:0005773 GO:0012511 GO:0016021 GO:0031969
Solyc01g005420.2.1	GO:0006623 GO:0071456 GO:0005515 GO:0000326 GO:0005576 GO:0005773 GO:0005783 GO:0005789 GO:0005886 GO:0016020 GO:0016021 GO:0032586
Solyc01g005430.3.1	GO:0006886 GO:0042593 GO:0046324 GO:0050832 GO:0005515 GO:0005634 GO:0005768 GO:0005829 GO:0009898 GO:0012506 GO:0019898 GO:0048471 GO:0098588 GO:0098805
Solyc01g005440.4.1	GO:0048583 GO:0050794 GO:0005515
Solyc01g005450.3.1	GO:0009793 GO:0005515 GO:0005622 GO:0110165
Solyc01g005460.4.1	GO:0000132 GO:0002376 GO:0006914 GO:0007290 GO:0007291 GO:0007476 GO:0008407 GO:0030473 GO:0034454 GO:0035071 GO:0035721 GO:0042326 GO:0043935 GO:0044458 GO:0048315 GO:0048477 GO:0051017 GO:0051292 GO:1902857 GO:1904801 GO:2000582 GO:0008022 GO:0008574 GO:0019899 GO:0042803 GO:0044877 GO:0045505 GO:0051959 GO:0097718 GO:0005634 GO:0005739 GO:0005777 GO:0005813 GO:0005814 GO:0005868 GO:0005881 GO:…
Solyc01g005470.3.1	GO:0006979 GO:0008285 GO:0048235 GO:0005773 GO:0005886
Solyc01g005480.3.1	GO:0005886
Solyc01g005490.3.1	GO:0009694 GO:0009753 GO:0009850 GO:0010112 GO:0010179 GO:0010210 GO:0010211 GO:1990206 GO:0005783 GO:0005794
Solyc01g005500.3.1	GO:0006561 GO:0008202 GO:0009408 GO:0009414 GO:0009750 GO:0009807 GO:0010115 GO:0010182 GO:0031525 GO:0042742 GO:0051289 GO:0000166 GO:0005507 GO:0010301 GO:0018458 GO:0018459 GO:0047044 GO:0102911 GO:0005829
Solyc01g005510.3.1	GO:0006826 GO:0009932 GO:0055072 GO:0055114 GO:0004322 GO:0005507 GO:0005615 GO:0005774 GO:0009505 GO:0009506 GO:0046658 GO:0048046
Solyc01g005520.4.1	GO:0009611 GO:0009644 GO:0010206 GO:0010207 GO:0005515 GO:0009535 GO:0009570 GO:0009575 GO:0031969 GO:0035448
Solyc01g005530.3.1
Solyc01g005540.4.1	GO:0006430 GO:0048481 GO:0000049 GO:0003677 GO:0004824 GO:0005524 GO:0046872 GO:0005739 GO:0005829 GO:0009507
Solyc01g005550.3.1
Solyc01g005560.3.1	GO:0006097 GO:0006099 GO:0006102 GO:0006103 GO:0006740 GO:0006741 GO:0006749 GO:0006979 GO:0008585 GO:0046686 GO:0048545 GO:0060253 GO:0060696 GO:0071071 GO:1903976 GO:1904465 GO:0000287 GO:0004450 GO:0042803 GO:0050661 GO:0051287 GO:0005743 GO:0005759 GO:0005777 GO:0005829 GO:0005886 GO:0009570 GO:0048046
Solyc01g005570.4.1
Solyc01g005580.2.1
Solyc01g005590.2.1	GO:0048767 GO:0005515 GO:0031225
Solyc01g005600.4.1	GO:0001666 GO:0002474 GO:0002479 GO:0002576 GO:0002931 GO:0006457 GO:0006508 GO:0007623 GO:0018171 GO:0030030 GO:0031667 GO:0033595 GO:0034599 GO:0034975 GO:0034976 GO:0043065 GO:0044321 GO:0045454 GO:0045471 GO:0045880 GO:0055093 GO:0055114 GO:0060271 GO:0071305 GO:0071560 GO:0098761 GO:1901423 GO:1903334 GO:1904148 GO:2001238 GO:0003674 GO:0003723 GO:0003756 GO:0004197 GO:0004629 GO:0005515 GO:…
Solyc01g005610.4.1	GO:0008152 GO:0009627 GO:0004560 GO:0016788 GO:0005618 GO:0009570 GO:0048046
Solyc01g005620.3.1	GO:0006839 GO:0015698 GO:0015742 GO:0016571 GO:0035674 GO:0044026 GO:0050896 GO:0071423 GO:0005488 GO:0015142 GO:0015367 GO:0005618 GO:0005634 GO:0005743 GO:0005774 GO:0005794 GO:0005886 GO:0009506 GO:0009941 GO:0016021
Solyc01g005630.3.1	GO:0000302 GO:0009414 GO:0009736 GO:0009739 GO:0009877 GO:0010030 GO:0010105 GO:0010143 GO:0010166 GO:0019760 GO:0034059 GO:0035865 GO:0045892 GO:0045893 GO:0048528 GO:0048825 GO:0050832 GO:2000280 GO:0003700 GO:0042802 GO:0043565 GO:0044212 GO:0005634 GO:0005737
Solyc01g005640.4.1
Solyc01g005650.3.1	GO:0000209 GO:0006996 GO:0048468 GO:0048731 GO:1901800 GO:0004842 GO:0005515 GO:0000151 GO:0005634 GO:0005737
Solyc01g005660.3.1	GO:0000162 GO:0002213 GO:0009409 GO:0009414 GO:0009611 GO:0009625 GO:0009651 GO:0009682 GO:0009723 GO:0009737 GO:0009739 GO:0009751 GO:0009753 GO:0009759 GO:0009800 GO:0009825 GO:0009909 GO:0010091 GO:0010200 GO:0010224 GO:0010438 GO:0010439 GO:0035017 GO:0045892 GO:0045893 GO:0046686 GO:0048354 GO:0050832 GO:0071365 GO:0080091 GO:1900384 GO:1901332 GO:1901957 GO:1903086 GO:0003700 GO:0005515 GO:…
Solyc01g005670.3.1	GO:0016567
Solyc01g005680.4.1	GO:0009691 GO:0048509 GO:0016799 GO:0042803 GO:0005634 GO:0005829
Solyc01g005690.3.1
Solyc01g005700.3.1
Solyc01g005710.2.1	GO:0002238 GO:0009888 GO:0032501 GO:0050832 GO:0005515 GO:0005886 GO:0016021
Solyc01g005720.3.1	GO:0002238 GO:0050832 GO:0005515 GO:0016020
Solyc01g005730.3.1	GO:0002238 GO:0009888 GO:0009987 GO:0050832 GO:0099402 GO:1901700 GO:0005515 GO:0005886 GO:0016021
Solyc01g005740.3.1
Solyc01g005750.1.1	GO:0009555 GO:0009611 GO:0009617 GO:0009620 GO:0009644 GO:0009695 GO:0009737 GO:0009751 GO:0009753 GO:0009901 GO:0010193 GO:0010311 GO:0010597 GO:0031408 GO:0034440 GO:0080086 GO:0005515 GO:0016165 GO:0016166 GO:0046872 GO:1990136 GO:0005886 GO:0009535 GO:0009570 GO:0009941
Solyc01g005760.3.1	GO:0002238 GO:0009888 GO:0009987 GO:0050832 GO:0099402 GO:1901700 GO:0005515 GO:0005886 GO:0016021
Solyc01g005770.3.1
Solyc01g150100.1.1
Solyc01g005780.1.1	GO:0002238 GO:0050832 GO:0005515 GO:0016020
Solyc01g005783.1.1
Solyc01g005787.1.1
Solyc01g005790.1.1	GO:0016071 GO:0016554 GO:0031425 GO:0050794 GO:1900865 GO:0008270 GO:0009507
Solyc01g005800.3.1	GO:0009651 GO:0009737 GO:0010119 GO:0005516 GO:0005634 GO:0009507
Solyc01g005810.3.1	GO:0000463 GO:0000466 GO:0032501 GO:0005515 GO:0005730 GO:0030687
Solyc01g005820.4.1	GO:0000244 GO:0000381 GO:0000395 GO:0003006 GO:0006355 GO:0006406 GO:0006979 GO:0016482 GO:0031124 GO:0032501 GO:0033197 GO:0048025 GO:0003729 GO:0036002 GO:0042802 GO:0050733 GO:0051082 GO:0005681 GO:0005730 GO:0005829 GO:0005886 GO:0016605 GO:0016607 GO:0035061
Solyc01g005830.4.1	GO:0002215 GO:0006076 GO:0009793 GO:0010584 GO:0001872 GO:0042803 GO:0042973 GO:0005618 GO:0005774 GO:0009506 GO:0046658
Solyc01g005840.3.1	GO:0000122 GO:0006625 GO:0006974 GO:0007140 GO:0009585 GO:0010099 GO:0010390 GO:0016322 GO:0016579 GO:0019915 GO:0030509 GO:0030718 GO:0031145 GO:0031647 GO:0032020 GO:0033523 GO:0034605 GO:0035519 GO:0035666 GO:0040008 GO:0043162 GO:0044314 GO:0045676 GO:0045879 GO:0048132 GO:0051865 GO:0060049 GO:0061057 GO:0070534 GO:0070936 GO:0070979 GO:0071629 GO:0085020 GO:0097039 GO:1900087 GO:1902916 GO:…
Solyc01g005850.2.1	GO:0000226 GO:0007409 GO:0008544 GO:0030031 GO:0033693 GO:0045104 GO:0045110 GO:0048936 GO:0060052 GO:0061564 GO:0099185 GO:1902513 GO:1990830 GO:0003674 GO:0005200 GO:0008017 GO:0019894 GO:0019901 GO:0030674 GO:0070840 GO:0099184 GO:0005737 GO:0005856 GO:0005882 GO:0005883 GO:0014069 GO:0030424 GO:0097418 GO:0098685 GO:0099160
Solyc01g005860.2.1
Solyc01g005870.3.1	GO:0002238 GO:0009888 GO:0032501 GO:0050832 GO:0005515 GO:0005886 GO:0016021
Solyc01g005880.1.1
Solyc01g005890.1.1
Solyc01g005900.2.1	GO:0009408 GO:0009699 GO:0015839 GO:1902047 GO:0008374 GO:0015203 GO:0015293 GO:0016410 GO:0050734 GO:0005737 GO:0005886 GO:0016021
Solyc01g005910.3.1	GO:0005886 GO:0016020 GO:0016021
Solyc01g005920.3.1	GO:0009408 GO:0015711 GO:0015839 GO:0031323 GO:0042221 GO:0048513 GO:0065008 GO:1902047 GO:0015203 GO:0015293 GO:0005737 GO:0005886 GO:0012505 GO:0016021 GO:0043231
Solyc01g005930.3.1
Solyc01g005940.4.1	GO:0006696 GO:0016117 GO:0016120 GO:0004310 GO:0005515 GO:0016767 GO:0046905 GO:0051996 GO:0009575 GO:0010287 GO:0031969
Solyc01g005950.4.1	GO:0000122 GO:0000184 GO:0000188 GO:0003231 GO:0006275 GO:0006672 GO:0006952 GO:0007084 GO:0007498 GO:0008380 GO:0008637 GO:0009788 GO:0009903 GO:0010288 GO:0010469 GO:0010719 GO:0019932 GO:0030111 GO:0030155 GO:0030308 GO:0031034 GO:0031952 GO:0032000 GO:0032516 GO:0032869 GO:0034976 GO:0035970 GO:0042176 GO:0042308 GO:0042532 GO:0042542 GO:0043161 GO:0043280 GO:0046580 GO:0048863 GO:0051321 GO:…
Solyc01g005960.3.1	GO:0007283 GO:0009615 GO:0017148 GO:0030307 GO:0030308 GO:0031053 GO:0031954 GO:0032727 GO:0032728 GO:0034063 GO:0034157 GO:0042256 GO:0043065 GO:0043154 GO:0045070 GO:0045948 GO:0071651 GO:0071902 GO:0090263 GO:0097308 GO:1900087 GO:1900227 GO:1901224 GO:1902042 GO:1902523 GO:1903608 GO:0003678 GO:0003724 GO:0003727 GO:0003924 GO:0005524 GO:0008190 GO:0035613 GO:0043024 GO:0043539 GO:0048027 GO:…
Solyc01g005970.3.1	GO:0009628 GO:0044267 GO:2000762 GO:0005515 GO:0005737 GO:0043229
Solyc01g005980.4.1
Solyc01g005985.1.1	GO:0005737 GO:0005886 GO:0031225 GO:0043231
Solyc01g006000.3.1	GO:0008152 GO:0009987 GO:0000030 GO:0012505 GO:0016020 GO:0043227
Solyc01g006010.3.1	GO:0006397 GO:0008380 GO:0009737 GO:0050789 GO:0003676 GO:0005515 GO:0005654 GO:0043232
Solyc01g006020.4.1
Solyc01g006040.3.1	GO:0009965 GO:0010162 GO:0010228 GO:0010390 GO:0033523 GO:0045087 GO:0050794 GO:0016740 GO:0042803 GO:0005634
Solyc01g006050.2.1	GO:0008150 GO:0003674 GO:0016020 GO:0016021
Solyc01g006055.1.1	GO:0005576 GO:0005618
Solyc01g006080.2.1
Solyc01g006090.3.1	GO:0006364 GO:0042273 GO:0003723 GO:0003924 GO:0005515 GO:0005730 GO:0030687 GO:0034399
Solyc01g006100.4.1	GO:0006342 GO:0009294 GO:0010069 GO:0010216 GO:0010425 GO:0010426 GO:0010604 GO:0034605 GO:0042221 GO:0048522 GO:0051093 GO:0051241 GO:0051567 GO:1902275 GO:2000026 GO:0003677 GO:0003886 GO:0005515 GO:0005634 GO:0005694
Solyc01g006110.3.1	GO:0009737 GO:0009966 GO:0010187 GO:0031399 GO:0031929 GO:0032269 GO:0035303 GO:0019900 GO:0051721 GO:0005634 GO:0005829
Solyc01g006120.4.1	GO:0000902 GO:0001934 GO:0006282 GO:0007020 GO:0007030 GO:0010476 GO:0010845 GO:0018105 GO:0030999 GO:0032091 GO:0032436 GO:0032922 GO:0034067 GO:0042593 GO:0042752 GO:0043278 GO:0045104 GO:0045879 GO:0048586 GO:0051225 GO:0060069 GO:0061512 GO:0071539 GO:0090090 GO:0090263 GO:1903827 GO:1904424 GO:1905515 GO:1990090 GO:2000052 GO:0000287 GO:0004674 GO:0004713 GO:0005524 GO:0042277 GO:0051219 GO:…
Solyc01g006130.4.1	GO:0009561 GO:0010027 GO:0048564 GO:0047134 GO:0009535 GO:0031977
Solyc01g006140.4.1	GO:0000076 GO:0009658 GO:0030174 GO:0048229 GO:0048522 GO:0051128 GO:0051276 GO:0071163 GO:1903047 GO:0003677 GO:0004693 GO:0019901 GO:0070182 GO:0000775 GO:0005634 GO:0009507
Solyc01g006150.3.1	GO:0006876 GO:0006882 GO:0009787 GO:0009845 GO:0010042 GO:0030026 GO:0034755 GO:0046688 GO:0048316 GO:0070574 GO:0071421 GO:0071577 GO:0097577 GO:2000022 GO:2000031 GO:0010486 GO:0015086 GO:0015093 GO:0015341 GO:0005623 GO:0005770 GO:0005794 GO:0005886 GO:0009705 GO:0016021 GO:0035618
Solyc01g006160.3.1	GO:0000184 GO:0002181 GO:0006414 GO:0006614 GO:0045727 GO:0071320 GO:1904401 GO:0003735 GO:0005515 GO:0030295 GO:0043021 GO:0005634 GO:0005886 GO:0022625
Solyc01g006170.4.1	GO:0006364 GO:0042273 GO:0003723 GO:0003924 GO:0005515 GO:0005730 GO:0030687 GO:0034399
Solyc01g006180.4.1	GO:0006355 GO:0009646 GO:0009651 GO:0009658 GO:0009742 GO:0032502 GO:1901259 GO:1902326 GO:1904143 GO:0003824 GO:0019843 GO:0005739 GO:0009570 GO:0016020
Solyc01g006190.3.1	GO:0006511 GO:0007465 GO:0009968 GO:0010498 GO:0010605 GO:0016567 GO:0022402 GO:0030162 GO:0031324 GO:0032268 GO:0043065 GO:0043066 GO:0048232 GO:0050793 GO:0051172 GO:0051239 GO:0080148 GO:1902584 GO:2000785 GO:2001233 GO:0008270 GO:0042803 GO:0061630 GO:0000151 GO:0005634 GO:0005739
Solyc01g006200.3.1
Solyc01g006210.4.1	GO:0006259 GO:0006974 GO:0005488 GO:0005694 GO:0043231
Solyc01g006220.3.1	GO:0000122 GO:0001525 GO:0001702 GO:0001843 GO:0002168 GO:0006298 GO:0006368 GO:0009553 GO:0009555 GO:0009910 GO:0010223 GO:0010363 GO:0010569 GO:0010793 GO:0016116 GO:0018026 GO:0030900 GO:0032465 GO:0032727 GO:0033135 GO:0034340 GO:0034728 GO:0035076 GO:0035220 GO:0035441 GO:0035987 GO:0040029 GO:0044703 GO:0045893 GO:0048332 GO:0048481 GO:0048653 GO:0048701 GO:0048733 GO:0048864 GO:0050728 GO:…
Solyc01g006230.3.1	GO:0006914 GO:0019538 GO:0005515 GO:0008234 GO:0005737
Solyc01g006240.3.1	GO:0000771 GO:0006952 GO:0007275 GO:0009615 GO:0005515 GO:0005536 GO:0005537 GO:0005737
Solyc01g006250.2.1	GO:0008150 GO:0048579 GO:0048587 GO:0003674 GO:0005575
Solyc01g006260.4.1	GO:0000447 GO:1905267 GO:0000171 GO:0003723 GO:0004526 GO:0005515 GO:0000172 GO:0005655 GO:0005773
Solyc01g006270.2.1
Solyc01g006280.3.1	GO:0000105 GO:0001780 GO:0001843 GO:0006164 GO:0007507 GO:0009070 GO:0009086 GO:0009113 GO:0009257 GO:0015942 GO:0019346 GO:0035713 GO:0035999 GO:0046656 GO:0046686 GO:0048702 GO:0048703 GO:0055114 GO:0061053 GO:0004329 GO:0004477 GO:0004487 GO:0004488 GO:0005507 GO:0005524 GO:0042803 GO:0005759 GO:0005829 GO:0009507 GO:0048046
Solyc01g006290.4.1	GO:0002215 GO:0006979 GO:0009809 GO:0009908 GO:0042744 GO:0045926 GO:0055114 GO:0098869 GO:0004601 GO:0020037 GO:0046872 GO:0005576 GO:0005618 GO:0005774 GO:0005794
Solyc01g006300.3.1	GO:0002215 GO:0006979 GO:0009826 GO:0009908 GO:0042744 GO:0045926 GO:0055114 GO:0098869 GO:0004601 GO:0020037 GO:0046872 GO:0005576 GO:0005618 GO:0005634 GO:0005774 GO:0005794
Solyc01g006310.3.1	GO:0002215 GO:0009827 GO:0009908 GO:0010089 GO:0044347 GO:0080001 GO:1901430 GO:0004601 GO:0005515 GO:0020037 GO:0005634 GO:0005774 GO:0005794 GO:0005829 GO:0009505 GO:0048046
Solyc01g006320.4.1	GO:0009626 GO:0009816 GO:0009817 GO:0010942 GO:0005515 GO:0046658
Solyc01g006330.4.1	GO:0009535
Solyc01g006340.3.1	GO:0000070 GO:0002168 GO:0007283 GO:0009615 GO:0016246 GO:0017148 GO:0030307 GO:0030308 GO:0031053 GO:0031954 GO:0032727 GO:0032728 GO:0034063 GO:0034157 GO:0035072 GO:0036098 GO:0042256 GO:0043065 GO:0043154 GO:0045070 GO:0045948 GO:0048477 GO:0071902 GO:0090263 GO:1900087 GO:1900227 GO:1901224 GO:1902042 GO:1902523 GO:1903608 GO:0003678 GO:0003724 GO:0003924 GO:0005524 GO:0008190 GO:0035613 GO:…
Solyc01g006350.4.1	GO:0006075 GO:0007623 GO:0008360 GO:0009272 GO:0009556 GO:0009846 GO:0009863 GO:0009870 GO:0009965 GO:0010150 GO:0010208 GO:0010233 GO:0042742 GO:0050832 GO:0051301 GO:0052544 GO:0080092 GO:0080165 GO:0003843 GO:0000148 GO:0005794 GO:0005938 GO:0009504 GO:0009506 GO:0016021 GO:0032153 GO:0035838
Solyc01g006360.4.1	GO:0006075 GO:0007165 GO:0009272 GO:0009556 GO:0009620 GO:0009846 GO:0010927 GO:0022604 GO:0043900 GO:0048366 GO:0048468 GO:0048589 GO:0052542 GO:0052543 GO:0098542 GO:0016757 GO:0005794 GO:0005886 GO:0009506 GO:0030427 GO:0051286
Solyc01g006370.3.1	GO:0006075 GO:0007623 GO:0008360 GO:0009556 GO:0009846 GO:0009863 GO:0009870 GO:0009965 GO:0010150 GO:0010208 GO:0010233 GO:0042742 GO:0050832 GO:0051278 GO:0051301 GO:0052544 GO:0080092 GO:0080165 GO:0003843 GO:0000148 GO:0005794 GO:0005938 GO:0009504 GO:0009506 GO:0016021 GO:0030428 GO:0032153 GO:0035838
Solyc01g006380.2.1	GO:0009877 GO:0016567 GO:0004842 GO:0016740
Solyc01g006390.2.1
Solyc01g006400.4.1
Solyc01g006410.4.1
Solyc01g006420.3.1
Solyc01g006430.3.1	GO:0006636 GO:0036109 GO:0055114 GO:0045485 GO:0050183 GO:0102985 GO:0005783 GO:0030176
Solyc01g006440.2.1	GO:0009414 GO:0009611 GO:0009624 GO:0009737 GO:0009751 GO:0009753 GO:0009860 GO:0010150 GO:0010167 GO:0015706 GO:0042128 GO:0042538 GO:0042742 GO:0042938 GO:0042939 GO:0043201 GO:0046686 GO:0048573 GO:0055075 GO:0080052 GO:0080053 GO:1902600 GO:0005515 GO:0015112 GO:0015293 GO:0015334 GO:0015386 GO:0042937 GO:0005794 GO:0005886 GO:0009506 GO:0009705 GO:0016021
Solyc01g006450.4.1	GO:0006633 GO:0055114 GO:0004318 GO:0005507 GO:0016631 GO:0009570 GO:0009579 GO:0009941
Solyc01g006460.3.1	GO:0006259 GO:0006974 GO:0000791 GO:0005720
Solyc01g006480.3.1	GO:0016787
Solyc01g006490.4.1	GO:0005488
Solyc01g006500.4.1	GO:0006355 GO:0006396 GO:0006417 GO:0009553 GO:0009555 GO:0009793 GO:0010557 GO:0010628 GO:0031328 GO:0048868 GO:0051173 GO:0019843 GO:0009570 GO:0009579 GO:0042646
Solyc01g006510.3.1	GO:0006006 GO:0006062 GO:0006116 GO:0006735 GO:0006970 GO:0009725 GO:0019697 GO:0030317 GO:0031667 GO:0042493 GO:0042843 GO:0046183 GO:0046370 GO:0046686 GO:0046688 GO:0003939 GO:0008270 GO:0042802 GO:0046526 GO:0051287 GO:0102198 GO:0005829 GO:0005886 GO:0031514 GO:0031966 GO:0032991 GO:0070062
Solyc01g006520.3.1	GO:0007639 GO:0046777 GO:0048653 GO:1901653 GO:0004674 GO:0015026 GO:0031625 GO:0005886
Solyc01g006530.1.1	GO:0006952 GO:0046777 GO:0051704 GO:0004672 GO:0031625 GO:0005886
Solyc01g006540.4.1	GO:0009555 GO:0009611 GO:0009617 GO:0009620 GO:0009644 GO:0009695 GO:0009737 GO:0009751 GO:0009753 GO:0009901 GO:0010193 GO:0010311 GO:0010597 GO:0031408 GO:0034440 GO:0080086 GO:0005515 GO:0016165 GO:0016166 GO:0046872 GO:1990136 GO:0005886 GO:0009535 GO:0009570 GO:0009941
Solyc01g006550.3.1	GO:0002238 GO:0050832 GO:0005515 GO:0005886 GO:0016021
Solyc01g006555.1.1	GO:0009555 GO:0009611 GO:0009617 GO:0009620 GO:0009644 GO:0009695 GO:0009751 GO:0009753 GO:0009901 GO:0010193 GO:0010597 GO:0031408 GO:0034440 GO:0080086 GO:0005515 GO:0016165 GO:0016166 GO:0046872 GO:0005886 GO:0009535 GO:0009570 GO:0009941
Solyc01g006580.4.1	GO:0009628 GO:0009725 GO:0019761 GO:0042445 GO:0048731 GO:0005488 GO:0016706
Solyc01g006585.1.1	GO:0009628 GO:0019761 GO:0042221 GO:0042445 GO:0048731 GO:0050794 GO:0045543 GO:0005737
Solyc01g006590.3.1	GO:0000187 GO:0045088 GO:0046777 GO:0071323 GO:1900150 GO:1900426 GO:0004674 GO:0031625 GO:0009941 GO:0046658
Solyc01g006600.3.1	GO:0006633 GO:0016702
Solyc01g006610.2.1	GO:0009628 GO:0009725 GO:0019761 GO:0042445 GO:0048731 GO:0016706
Solyc01g006620.3.1	GO:0009901 GO:0009911 GO:0010930 GO:0034613 GO:0048578 GO:1902182 GO:0005515 GO:0005543 GO:0016757 GO:0016788 GO:0000139 GO:0005618 GO:0005789 GO:0005829 GO:0009511 GO:0010008 GO:0016021
Solyc01g006630.3.1	GO:0008152 GO:0016491
Solyc01g006640.1.1	GO:0008610 GO:0043436 GO:0044255 GO:0044283 GO:0052553 GO:0071766 GO:0016740 GO:0016874
Solyc01g006650.2.1	GO:0001666 GO:0009871 GO:0010104 GO:0010182 GO:0042742 GO:0042762 GO:0045893 GO:0050832 GO:0080167 GO:1901001 GO:1903034 GO:2000082 GO:0000976 GO:0003700 GO:0019900 GO:0005634
Solyc01g006660.3.1	GO:0006508 GO:0009682 GO:0009733 GO:0009753 GO:0010037 GO:0010074 GO:0010102 GO:0046686 GO:1900425 GO:2000122 GO:0004252 GO:0005515 GO:0005634 GO:0005737 GO:0009505 GO:0031012 GO:0048046
Solyc01g006670.2.1	GO:0009628 GO:1901576 GO:0035251 GO:0005737 GO:0043231
Solyc01g006680.4.1	GO:0000086 GO:0018126 GO:0018193 GO:0031648 GO:0032922 GO:0042752 GO:0045892 GO:0045893 GO:0070544 GO:0003682 GO:0003700 GO:0004175 GO:0004177 GO:0035064 GO:0046872 GO:0046975 GO:0051864 GO:0005654 GO:0005829
Solyc01g006690.4.1	GO:0005515
Solyc01g006700.3.1	GO:0034645
Solyc01g006710.4.1	GO:0001503 GO:0001731 GO:0002735 GO:0006950 GO:0007286 GO:0009615 GO:0010501 GO:0031442 GO:0032481 GO:0034644 GO:0042255 GO:0043123 GO:0043330 GO:0044806 GO:0045944 GO:0045995 GO:0048599 GO:0051729 GO:0051891 GO:0061003 GO:0061158 GO:0090669 GO:1900153 GO:1901534 GO:1902064 GO:1903843 GO:1904358 GO:1904582 GO:0000287 GO:0000978 GO:0002151 GO:0003678 GO:0003697 GO:0003725 GO:0005524 GO:0008494 GO:…
Solyc01g006720.4.1	GO:0001408 GO:0006725 GO:0006812 GO:0006836 GO:0007568 GO:0007610 GO:0009414 GO:0009737 GO:0009893 GO:0010039 GO:0010148 GO:0010152 GO:0010222 GO:0010584 GO:0010588 GO:0010888 GO:0015747 GO:0015878 GO:0019218 GO:0019389 GO:0030301 GO:0031323 GO:0032218 GO:0032496 GO:0032868 GO:0034369 GO:0034641 GO:0042441 GO:0043278 GO:0044249 GO:0046483 GO:0051050 GO:0051593 GO:0055088 GO:0060136 GO:0065003 GO:…
Solyc01g006730.4.1	GO:0009409 GO:0009414 GO:0009789 GO:0010359 GO:0018105 GO:0035556 GO:0046777 GO:0080092 GO:1901002 GO:1901979 GO:0004683 GO:0005509 GO:0005516 GO:0005524 GO:0009931 GO:0005634 GO:0005778 GO:0005789 GO:0005829 GO:0005886
Solyc01g006740.4.1	GO:0005986 GO:0016311 GO:0046686 GO:0000287 GO:0050307 GO:0005634 GO:0005774 GO:0005829
Solyc01g006750.2.1
Solyc01g006760.3.1
Solyc01g006770.2.1	GO:0007275 GO:0009987
Solyc01g006780.4.1
Solyc01g006790.3.1
Solyc01g006800.4.1	GO:0016485 GO:0018206 GO:0022400 GO:0031365 GO:0070084 GO:0005515 GO:0046872 GO:0070006 GO:0005829 GO:0005886
Solyc01g006810.4.1	GO:0044267 GO:0048229
Solyc01g006820.2.1
Solyc01g006830.3.1	GO:0001578 GO:0007163 GO:0009825 GO:0010015 GO:0010031 GO:0010091 GO:0043622 GO:0051511 GO:0071369 GO:0008017 GO:0055028
Solyc01g006840.3.1	GO:0009409 GO:0009414 GO:0009789 GO:0010359 GO:0018105 GO:0035556 GO:0046777 GO:0080092 GO:1901002 GO:1901979 GO:0004683 GO:0005509 GO:0005516 GO:0005524 GO:0009931 GO:0005634 GO:0005778 GO:0005789 GO:0005829 GO:0005886
Solyc01g006845.1.1
Solyc01g006850.1.1	GO:0010467 GO:0034641 GO:0044238 GO:0005737 GO:0043231
Solyc01g006860.3.1	GO:0006457 GO:0044571 GO:0055072 GO:0097428 GO:0005515 GO:0005739 GO:1990230
Solyc01g006870.4.1
Solyc01g006880.4.1	GO:0008340 GO:0009909 GO:0010228 GO:0010452 GO:0019827 GO:0031152 GO:0044648 GO:0045646 GO:0045652 GO:0048096 GO:0060290 GO:0080182 GO:0097692 GO:1902036 GO:1902275 GO:2000179 GO:2000648 GO:0003676 GO:0008013 GO:0008134 GO:0042800 GO:1990188 GO:0005700 GO:0005719 GO:0005737 GO:0016607 GO:0035327 GO:0048188
Solyc01g006890.3.1
Solyc01g006900.3.1	GO:0006869 GO:0005773
Solyc01g006910.4.1	GO:0009737 GO:0009816 GO:0010200 GO:0016567 GO:0043562 GO:0004842 GO:0046872 GO:0005886 GO:0009507 GO:0031982
Solyc01g006920.4.1	GO:0009793 GO:0010051 GO:0016556 GO:0031425 GO:0048366 GO:0004519 GO:0005488 GO:0009507
Solyc01g006930.3.1	GO:0006109 GO:0009414 GO:0009738 GO:0009785 GO:0010262 GO:0010723 GO:0033217 GO:0045540 GO:0045892 GO:0048510 GO:0055046 GO:1903759 GO:2000036 GO:2000648 GO:0000978 GO:0001221 GO:0001228 GO:0005654 GO:0005720 GO:0016602 GO:0032993
Solyc01g006940.4.1	GO:0006397 GO:0009409 GO:0009451 GO:0009737 GO:0010468 GO:0010604 GO:0010605 GO:0044260 GO:0045087 GO:0051252 GO:0003729 GO:0005515 GO:0008266 GO:0005654 GO:0009535 GO:0009570 GO:0009941 GO:0010319 GO:0032991 GO:0036464
Solyc01g006950.3.1	GO:0001956 GO:0006612 GO:0006904 GO:0006906 GO:0007049 GO:0007399 GO:0009409 GO:0009737 GO:0009860 GO:0009888 GO:0010119 GO:0010148 GO:0010817 GO:0016079 GO:0017156 GO:0031348 GO:0044087 GO:0048513 GO:0048584 GO:0050832 GO:0051051 GO:0051128 GO:0051240 GO:0051301 GO:0060284 GO:0065003 GO:0072660 GO:0098693 GO:0098815 GO:1903305 GO:2000026 GO:0000149 GO:0005484 GO:0019900 GO:0043495 GO:0005576 GO:…
Solyc01g006960.3.1	GO:0009987 GO:0005737
Solyc01g006970.4.1	GO:0000398 GO:0001503 GO:0001731 GO:0002735 GO:0008340 GO:0009047 GO:0009615 GO:0010501 GO:0030423 GO:0031347 GO:0031442 GO:0031453 GO:0032101 GO:0032481 GO:0032508 GO:0034644 GO:0042255 GO:0043123 GO:0044806 GO:0045433 GO:0045727 GO:0045739 GO:0045944 GO:0045995 GO:0048146 GO:0048675 GO:0050434 GO:0050715 GO:0051092 GO:0051891 GO:0060760 GO:0061003 GO:0061158 GO:0070922 GO:0070934 GO:0071356 GO:…
Solyc01g006980.4.1	GO:0006633 GO:0055114 GO:0004314 GO:0005739 GO:0005829
Solyc01g006990.4.1	GO:0048523 GO:0005515 GO:0005622 GO:0110165
Solyc01g007000.4.1	GO:0002679 GO:0009414 GO:0010200 GO:0048585 GO:0050794 GO:0051716 GO:0051865 GO:0098542 GO:0004842 GO:0005515 GO:0005829
Solyc01g007010.2.1	GO:0002679 GO:0009414 GO:0010200 GO:0048585 GO:0050794 GO:0051716 GO:0051865 GO:0098542 GO:0004842 GO:0005515 GO:0005829
Solyc01g007020.4.1	GO:0002679 GO:0009414 GO:0010200 GO:0048585 GO:0050794 GO:0051716 GO:0051865 GO:0098542 GO:0004842 GO:0005515 GO:0005829
Solyc01g007030.3.1	GO:0002679 GO:0009414 GO:0010200 GO:0050789 GO:0051865 GO:0004842 GO:0005515 GO:0005829
Solyc01g007040.4.1	GO:0002679 GO:0009414 GO:0009814 GO:0010200 GO:0031648 GO:0043069 GO:0048585 GO:0051865 GO:2000022 GO:2000028 GO:0043621 GO:0061630 GO:0070696 GO:0005634 GO:0005829 GO:0009506 GO:0016020
Solyc01g007050.3.1	GO:0002679 GO:0009414 GO:0009814 GO:0010200 GO:0031348 GO:0043069 GO:0048586 GO:0051865 GO:0005515 GO:0061630 GO:0005634 GO:0005829 GO:0009507
Solyc01g007060.3.1	GO:0016567
Solyc01g007070.3.1	GO:0001525 GO:0001742 GO:0007383 GO:0007422 GO:0007432 GO:0007476 GO:0007479 GO:0007480 GO:0009610 GO:0009737 GO:0009952 GO:0009965 GO:0010051 GO:0010076 GO:0010077 GO:0010089 GO:0010092 GO:0010154 GO:0010197 GO:0010201 GO:0010223 GO:0010228 GO:0010229 GO:0030217 GO:0030218 GO:0030902 GO:0042659 GO:0043010 GO:0043410 GO:0045664 GO:0045892 GO:0045944 GO:0048457 GO:0048510 GO:0048735 GO:0072002 GO:…
Solyc01g007080.3.1	GO:0010044 GO:0010118 GO:0071423 GO:0015140 GO:0005774 GO:0012505
Solyc01g007090.1.1	GO:0010044 GO:0010118 GO:0071423 GO:0005253 GO:0015140 GO:0009705 GO:0012505
Solyc01g007100.3.1	GO:0009809 GO:0009867 GO:0009877 GO:0016036 GO:0019375 GO:0031408 GO:0042550 GO:0046481 GO:0005739 GO:0009707 GO:0043661
Solyc01g007110.3.1
Solyc01g007120.3.1	GO:0000462 GO:0002119 GO:0003006 GO:0007276 GO:0030071 GO:0046777 GO:0046830 GO:0051239 GO:1902532 GO:2000208 GO:2000234 GO:0000166 GO:0004672 GO:0005515 GO:0043167 GO:0005654 GO:0005829 GO:0010494 GO:0030688
Solyc01g007130.3.1	GO:0003006 GO:0006468 GO:0007165 GO:0009555 GO:0009791 GO:0048367 GO:0004675 GO:0005515 GO:0005777 GO:0005794 GO:0005886 GO:0009505 GO:0009506 GO:0009941
Solyc01g007140.3.1	GO:0006364 GO:0005515 GO:0071339
Solyc01g007150.3.1	GO:0000902 GO:0006886 GO:0006888 GO:0006890 GO:0006891 GO:0010883 GO:0030903 GO:0061053 GO:0005198 GO:0005515 GO:0000139 GO:0005829 GO:0009506 GO:0030126 GO:0048471 GO:0070821 GO:0101003
Solyc01g007160.4.1	GO:0000070 GO:0000724 GO:0006473 GO:0009553 GO:0009793 GO:0031323 GO:0034089 GO:0048364 GO:0048609 GO:0048653 GO:0060255 GO:0060772 GO:0080186 GO:0005488 GO:0008080 GO:0000228 GO:0000785
Solyc01g007170.4.1	GO:0001956 GO:0006904 GO:0006996 GO:0007399 GO:0009901 GO:0009911 GO:0009967 GO:0010720 GO:0010807 GO:0010930 GO:0019953 GO:0034613 GO:0043902 GO:0045921 GO:0048168 GO:0048578 GO:0050795 GO:0051130 GO:0080134 GO:0099011 GO:1901701 GO:1902182 GO:0008289 GO:0019905 GO:0043167 GO:0005618 GO:0005768 GO:0005789 GO:0005794 GO:0005829 GO:0009511 GO:0043679 GO:0048786 GO:0060076 GO:0097060 GO:0098588 GO:…
Solyc01g007180.3.1
Solyc01g007190.3.1
Solyc01g007200.2.1
Solyc01g007210.3.1
Solyc01g007220.4.1	GO:0001101 GO:0009617 GO:0009725 GO:0045087 GO:0051607 GO:1901700 GO:0005737 GO:0009506 GO:0012505 GO:0043231 GO:0046658
Solyc01g007230.4.1	GO:0006810 GO:0009737 GO:0009751 GO:0010150 GO:0042742 GO:0050794 GO:0051607 GO:0005794 GO:0005886 GO:0009506 GO:0009507 GO:0031224
Solyc01g007240.3.1	GO:0006810 GO:0009751 GO:0042742 GO:0051607 GO:0005794 GO:0009506 GO:0009507 GO:0016020
Solyc01g007250.4.1	GO:0031167 GO:0042274 GO:0005515 GO:0030515 GO:0042134 GO:0043047 GO:0001650 GO:0005654 GO:0032040 GO:0034457
Solyc01g007260.3.1	GO:0009628 GO:0032501 GO:0033554 GO:1901700 GO:0005515 GO:0005622 GO:0110165
Solyc01g007263.1.1	GO:0009691 GO:0048509 GO:0016799 GO:0042803 GO:0005634 GO:0005829
Solyc01g007267.1.1	GO:0005737 GO:0043231
Solyc01g007740.4.1	GO:0000187 GO:0001501 GO:0002536 GO:0007005 GO:0008284 GO:0010310 GO:0018171 GO:0019430 GO:0030099 GO:0030194 GO:0031665 GO:0032088 GO:0033673 GO:0042098 GO:0042542 GO:0042742 GO:0042744 GO:0043524 GO:0045454 GO:0045581 GO:0048538 GO:0048872 GO:0051092 GO:0051881 GO:1901222 GO:2001240 GO:0008022 GO:0008379 GO:0008430 GO:0008785 GO:0019901 GO:0042802 GO:0043027 GO:0005623 GO:0005634 GO:0005759 GO:…
Solyc01g007750.3.1	GO:0006970 GO:0008380 GO:0009658 GO:0009793 GO:0042793 GO:0071452 GO:0003676 GO:0009507 GO:0009532
Solyc01g007760.3.1	GO:0000122 GO:0002064 GO:0006367 GO:0006810 GO:0006884 GO:0006977 GO:0007283 GO:0008015 GO:0008630 GO:0009733 GO:0009887 GO:0010090 GO:0010767 GO:0019760 GO:0030900 GO:0042023 GO:0043065 GO:0043276 GO:0043392 GO:0044458 GO:0045599 GO:0045944 GO:0048146 GO:0048255 GO:0051446 GO:0051782 GO:0060252 GO:0070317 GO:0070345 GO:0071398 GO:0071456 GO:0071466 GO:0071930 GO:0072332 GO:0098534 GO:1903251 GO:…
Solyc01g007770.2.1
Solyc01g007780.4.1	GO:0006998 GO:0007049 GO:0032386 GO:0051205 GO:0071786 GO:0008017 GO:0031849 GO:0005789 GO:0005881 GO:0005886 GO:0071782
Solyc01g007790.4.1	GO:0006629 GO:0009987 GO:0016788 GO:0005622 GO:0110165
Solyc01g007800.3.1	GO:0009553 GO:0045892 GO:0051510 GO:1900457 GO:2000652 GO:0005515 GO:0005730 GO:0005886 GO:0030863
Solyc01g007810.1.1	GO:0045892 GO:1900457 GO:0005515 GO:0005634 GO:0005737 GO:0005886
Solyc01g007830.2.1	GO:0007049 GO:0007076 GO:0030261 GO:0051301 GO:2000373 GO:0003682 GO:0044547 GO:0072587 GO:0000793 GO:0000796 GO:0000799 GO:0005694 GO:0005737
Solyc01g007840.3.1	GO:0000122 GO:0000290 GO:0002213 GO:0006977 GO:0008284 GO:0008285 GO:0009611 GO:0017148 GO:0032968 GO:0033962 GO:0035195 GO:0042509 GO:0042742 GO:0043928 GO:0045070 GO:0048477 GO:0051607 GO:0060213 GO:0060339 GO:0070870 GO:0090305 GO:0003682 GO:0003714 GO:0003723 GO:0004535 GO:0008134 GO:0000932 GO:0005829 GO:0016607 GO:0030015 GO:0043186 GO:0075341
Solyc01g007850.2.1	GO:0000963 GO:0010087 GO:0010305 GO:0010588 GO:0016554 GO:0031425 GO:0080156 GO:1900865 GO:0004519 GO:0005488 GO:0005739 GO:0009507
Solyc01g007860.3.1	GO:0000187 GO:0000729 GO:0006303 GO:0007254 GO:0010976 GO:0016574 GO:0032436 GO:0042275 GO:0043123 GO:0043524 GO:0045739 GO:0045893 GO:0051092 GO:0051965 GO:0070423 GO:0070498 GO:0070534 GO:0090325 GO:2000008 GO:0031624 GO:0061631 GO:0000151 GO:0005654 GO:0005829 GO:0031372 GO:0035370 GO:0043005
Solyc01g007870.3.1
Solyc01g007880.4.1	GO:0000904 GO:0006325 GO:0006796 GO:0006950 GO:0007283 GO:0010020 GO:0018022 GO:0048588 GO:0048765 GO:0050794 GO:0060560 GO:0003779 GO:0016279 GO:0016307 GO:0043621 GO:0005694 GO:0005856 GO:0005886 GO:0009570 GO:0009707 GO:0031981 GO:0035452 GO:0036126 GO:0098858
Solyc01g007890.3.1	GO:0006355 GO:0045893 GO:0003676 GO:0003677 GO:0003700 GO:0005515 GO:0043565 GO:0044212 GO:0046872 GO:0005634 GO:0009507 GO:0009536
Solyc01g150101.1.1	GO:0009739 GO:0042631 GO:0045893 GO:0071215 GO:0071472 GO:2000214 GO:2000377 GO:0000978 GO:0003700 GO:0005515 GO:0005634
Solyc01g007900.4.1	GO:0046786 GO:0005515 GO:0009705 GO:0016021
Solyc01g007910.3.1	GO:0006099 GO:0006104 GO:0006105 GO:0006165 GO:0009142 GO:0046686 GO:0046777 GO:0004550 GO:0004775 GO:0004776 GO:0005515 GO:0019003 GO:0044877 GO:0048037 GO:0005829 GO:0009361 GO:0016020 GO:0042566 GO:0045244
Solyc01g007920.2.1	GO:0019363 GO:0019674 GO:0005515 GO:0008936 GO:0016874 GO:0046872 GO:0005737
Solyc01g007930.4.1	GO:0006915 GO:0007166 GO:0015031 GO:0036503 GO:0050790 GO:0005488 GO:0005783 GO:0005789 GO:0098796
Solyc01g007940.4.1	GO:0001300 GO:0001666 GO:0006103 GO:0006523 GO:0006545 GO:0009853 GO:0019481 GO:0032869 GO:0042594 GO:0045722 GO:0046686 GO:0004021 GO:0005524 GO:0008453 GO:0030170 GO:0047958 GO:0005615 GO:0005759 GO:0005773 GO:0005777 GO:0005829 GO:0009570 GO:0048046
Solyc01g007950.4.1	GO:0009269 GO:0009409 GO:0009809 GO:0009827 GO:0042538 GO:0044347 GO:0050789 GO:0071456 GO:0080001 GO:0004601 GO:0005773 GO:0009505 GO:0009506
Solyc01g007960.3.1	GO:0010193 GO:0046777 GO:0051704 GO:0000166 GO:0004674 GO:0005515 GO:0005886 GO:0009506
Solyc01g007970.2.1	GO:0010193 GO:0046777 GO:0051704 GO:0000166 GO:0004674 GO:0005515 GO:0005737 GO:0005886 GO:0009506
Solyc01g007980.4.1	GO:0010193 GO:0046777 GO:0000166 GO:0004674 GO:0005515 GO:0005737 GO:0005886 GO:0009506 GO:0043231
Solyc01g007990.4.1	GO:0009725 GO:0010193 GO:0046777 GO:0000166 GO:0004674 GO:0005515 GO:0005737 GO:0005886 GO:0009506 GO:0043231
Solyc01g008000.3.1	GO:0001745 GO:0006471 GO:0006886 GO:0007005 GO:0007015 GO:0007112 GO:0007269 GO:0009792 GO:0010883 GO:0032011 GO:0034379 GO:0035722 GO:0043001 GO:0043085 GO:0045807 GO:0046686 GO:0048259 GO:0048488 GO:0048599 GO:0060292 GO:0070142 GO:0097061 GO:0097212 GO:0098586 GO:1902036 GO:1902307 GO:1902824 GO:1902953 GO:1904748 GO:1904801 GO:1990386 GO:0000287 GO:0003924 GO:0005515 GO:0005525 GO:0016004 GO:…
Solyc01g150102.1.1	GO:0006355 GO:0006402 GO:0007369 GO:0042790 GO:0051123 GO:0070893 GO:0070898 GO:0000978 GO:0000979 GO:0000995 GO:0001006 GO:0001092 GO:0001102 GO:0001181 GO:0001186 GO:0003682 GO:0003700 GO:0008301 GO:0016251 GO:0017025 GO:0097718 GO:0000126 GO:0005669 GO:0005672
Solyc01g008010.3.1
Solyc01g008020.4.1	GO:0015851 GO:0015858 GO:0051716 GO:0065008 GO:0005337 GO:0005774 GO:0005886 GO:0016021
Solyc01g008040.1.1	GO:0050789 GO:0110165
Solyc01g008050.4.1	GO:0010411 GO:0016413 GO:0016020 GO:0098791
Solyc01g008060.3.1	GO:0006401 GO:0009236 GO:0004523 GO:0032296 GO:0043755 GO:0071667
Solyc01g008070.3.1
Solyc01g008080.3.1	GO:0000028 GO:0000462 GO:0000479 GO:0002181 GO:0006919 GO:0006978 GO:0031571 GO:0042771 GO:0045727 GO:0003729 GO:0003735 GO:0008270 GO:0008494 GO:0008656 GO:0005618 GO:0005654 GO:0005730 GO:0005886 GO:0009506 GO:0014069 GO:0022627 GO:0042788
Solyc01g008090.4.1	GO:0000028 GO:0000462 GO:0000479 GO:0002181 GO:0006919 GO:0006978 GO:0031571 GO:0042771 GO:0045727 GO:0003729 GO:0003735 GO:0008270 GO:0008494 GO:0008656 GO:0005618 GO:0005654 GO:0005730 GO:0005886 GO:0009506 GO:0014069 GO:0022627 GO:0042788
Solyc01g008100.3.1	GO:0005773
Solyc01g008110.4.1	GO:0001878 GO:0032259 GO:0033488 GO:0042177 GO:0050709 GO:0055114 GO:0070988 GO:1900222 GO:0005506 GO:0005515 GO:0008168 GO:0008398 GO:0020037 GO:0005783 GO:0005794 GO:0005829 GO:0005886 GO:0016021
Solyc01g008120.4.1	GO:0000122 GO:0001666 GO:0001756 GO:0001966 GO:0002209 GO:0006110 GO:0006990 GO:0007219 GO:0007507 GO:0007519 GO:0007611 GO:0007623 GO:0008283 GO:0009611 GO:0009651 GO:0009733 GO:0009739 GO:0009751 GO:0009753 GO:0009887 GO:0009908 GO:0010742 GO:0010821 GO:0010942 GO:0010976 GO:0018076 GO:0030183 GO:0030220 GO:0030324 GO:0030511 GO:0031333 GO:0031648 GO:0032092 GO:0032270 GO:0032479 GO:0034644 GO:…
Solyc01g008130.4.1	GO:0006469 GO:0006801 GO:0007165 GO:0007186 GO:0016477 GO:0030041 GO:0030177 GO:0030217 GO:0030335 GO:0030593 GO:0030833 GO:0032007 GO:0035556 GO:0042119 GO:0043065 GO:0043547 GO:0045785 GO:0045792 GO:0050773 GO:0051056 GO:0072593 GO:1900026 GO:2001236 GO:0003674 GO:0005085 GO:0005089 GO:0005096 GO:0005515 GO:0005543 GO:0019899 GO:0030676 GO:0005622 GO:0005737 GO:0005829 GO:0005886 GO:0016020 GO:…
Solyc01g008140.4.1	GO:0006468 GO:0006833 GO:0009790 GO:0009826 GO:0010016 GO:0031347 GO:0040008 GO:0045087 GO:0045595 GO:0045851 GO:0048229 GO:0048437 GO:0048438 GO:0048509 GO:0048646 GO:0048827 GO:0051716 GO:0065001 GO:0090558 GO:0090698 GO:1905421 GO:2000280 GO:0000166 GO:0001653 GO:0004383 GO:0004674 GO:0004888 GO:0005102 GO:0042802 GO:0005886 GO:0009507
Solyc01g008150.1.1
Solyc01g008160.4.1	GO:0009658 GO:0009941
Solyc01g008170.3.1	GO:0003676
Solyc01g008180.3.1	GO:0009414 GO:0009651 GO:0009738 GO:0010555 GO:1900458 GO:0019900 GO:0043621 GO:0048032 GO:0005886 GO:0009506
Solyc01g008190.4.1	GO:0006281 GO:0006310 GO:0006974 GO:0005634
Solyc01g008200.3.1
Solyc01g008220.3.1	GO:0045893 GO:0045944 GO:0003674 GO:0003713 GO:0031490 GO:0005634 GO:0005737 GO:0005829
Solyc01g008230.4.1	GO:0008361 GO:0009653 GO:0009735 GO:0009737 GO:0009739 GO:0010029 GO:0010229 GO:0010252 GO:0031347 GO:0031540 GO:0042023 GO:0042753 GO:0043433 GO:0048364 GO:0048467 GO:0048510 GO:0051301 GO:1900056 GO:0000978 GO:0001216 GO:0005515 GO:0005634
Solyc01g008240.4.1	GO:0009414 GO:0009651 GO:0009737 GO:0015757 GO:0015761 GO:0015770 GO:0042882 GO:0046323 GO:0071333 GO:1902600 GO:0005354 GO:0005358 GO:0008506 GO:0015578 GO:0042900 GO:0055055 GO:0005634 GO:0005773 GO:0005887 GO:0009506 GO:0012505 GO:0090406
Solyc01g008250.3.1	GO:0009416 GO:0043085 GO:0045454 GO:0055114 GO:0005515 GO:0008047 GO:0015035 GO:0016671 GO:0047134 GO:0080007 GO:0005623 GO:0005829 GO:0009534 GO:0009570
Solyc01g008260.4.1	GO:0008284 GO:0032968 GO:0034244 GO:0005634
Solyc01g008270.3.1	GO:0007021 GO:0032968 GO:0045892 GO:0060041 GO:0090090 GO:0003714 GO:0015631 GO:0005634 GO:0005829 GO:0016272 GO:0045111
Solyc01g008280.4.1	GO:0006970 GO:0007052 GO:0032516 GO:0035308 GO:0003755 GO:0005102 GO:0005524 GO:0019211 GO:0019888 GO:0042803 GO:0051721 GO:0000159 GO:0005634 GO:0005737
Solyc01g008290.3.1	GO:0006207 GO:0007565 GO:0007595 GO:0031000 GO:0042594 GO:0043065 GO:0044205 GO:0046134 GO:0055114 GO:0090140 GO:1903576 GO:0004152 GO:0008144 GO:0010181 GO:0048039 GO:0005654 GO:0005743 GO:0005758 GO:0005829 GO:0016021 GO:0043025
Solyc01g008300.2.1	GO:0009741 GO:0009962 GO:0010817 GO:0044237 GO:0048878 GO:0050794 GO:1901360 GO:1901615 GO:0008374 GO:0050734 GO:0005737
Solyc01g008310.4.1	GO:0006432 GO:0051290 GO:0000287 GO:0002161 GO:0003723 GO:0004826 GO:0005515 GO:0005524 GO:0005829 GO:0009328
Solyc01g008320.3.1	GO:0006811 GO:0007600 GO:0007603 GO:0009590 GO:0009660 GO:0009959 GO:0016042 GO:0019953 GO:0033036 GO:0046488 GO:0048856 GO:0071482 GO:0071702 GO:0005515 GO:0005543 GO:0008970 GO:0046872 GO:0120014 GO:0005783 GO:0005794 GO:0009506 GO:0009705 GO:0043232
Solyc01g008330.4.1	GO:0006768 GO:0009083 GO:0045717 GO:2001295 GO:0003989 GO:0004075 GO:0004485 GO:0005515 GO:0005524 GO:0046872 GO:0002169 GO:0005759 GO:0005829 GO:0009507
Solyc01g008340.3.1	GO:0006412 GO:0003735 GO:0019843 GO:0009570 GO:0009941 GO:0022625
Solyc01g008360.3.1	GO:0000447 GO:0000472 GO:0001825 GO:0034462 GO:0045292 GO:0048255 GO:0060212 GO:0003729 GO:0008143 GO:0031370 GO:0042134 GO:0043621 GO:0005684 GO:0005686 GO:0005689 GO:0005737 GO:0005844 GO:0016604 GO:0043232 GO:0071011 GO:0071013
Solyc01g008370.3.1	GO:0000209 GO:0002223 GO:0002479 GO:0006364 GO:0006413 GO:0007623 GO:0008063 GO:0009793 GO:0009965 GO:0031145 GO:0038095 GO:0070646 GO:0090090 GO:0036459 GO:0042803 GO:0005576 GO:0005654 GO:0005852 GO:0008541 GO:0030425 GO:0034515 GO:0034774
Solyc01g008400.3.1
Solyc01g008390.3.1	GO:0002238 GO:0050832 GO:0005515 GO:0016020
Solyc01g008410.3.1	GO:0002238 GO:0009987 GO:0050832 GO:1901700 GO:0005515 GO:0016020
Solyc01g008420.3.1	GO:0006879 GO:0009737 GO:0010044 GO:0015746 GO:0016036 GO:0030001 GO:0034220 GO:0042908 GO:0071705 GO:0005381 GO:0015137 GO:0015297 GO:0042910 GO:0005886 GO:0009507 GO:0016021 GO:0035618
Solyc01g008425.1.1
Solyc01g008440.3.1	GO:0009738 GO:0010152 GO:0018105 GO:0035556 GO:0046777 GO:0080092 GO:1901001 GO:1901979 GO:1902584 GO:0004683 GO:0005509 GO:0005516 GO:0005524 GO:0009931 GO:0005634 GO:0005737 GO:0005886 GO:0009506
Solyc01g008450.1.1
Solyc01g008460.3.1	GO:0006700 GO:0006744 GO:0006784 GO:0008203 GO:0016226 GO:0022900 GO:0045998 GO:0005506 GO:0008022 GO:0009055 GO:0016653 GO:0042803 GO:0051537 GO:0005759
Solyc01g008470.3.1	GO:0006613 GO:0006620 GO:0015031 GO:0031204 GO:0003674 GO:0038023 GO:0005783 GO:0005789 GO:0005791 GO:0005829 GO:0005886 GO:0016020 GO:0016021 GO:0030176 GO:0031207
Solyc01g150103.1.1
Solyc01g150104.1.1
Solyc01g008473.1.1
Solyc01g150105.1.1
Solyc01g008475.1.1
Solyc01g150106.1.1
Solyc01g008477.1.1
Solyc01g150107.1.1
Solyc01g008479.1.1
Solyc01g008480.4.1	GO:0000966 GO:0008380 GO:0009737 GO:0003723 GO:0005739 GO:0005783 GO:0005794
Solyc01g008490.4.1	GO:0006109 GO:0009414 GO:0009567 GO:0009738 GO:0009785 GO:0010262 GO:0010723 GO:0033217 GO:0045540 GO:0045892 GO:0048510 GO:0055046 GO:1903759 GO:2000036 GO:2000648 GO:0000978 GO:0001221 GO:0001228 GO:0005623 GO:0005654 GO:0005720 GO:0016602 GO:0032993
Solyc01g008500.4.1	GO:0006968 GO:0009620 GO:0010038 GO:0046777 GO:0004675 GO:0008081 GO:0031625 GO:0005886 GO:0009506
Solyc01g008510.3.1	GO:0005622 GO:0110165
Solyc01g008520.3.1	GO:0000724 GO:0007131 GO:0007275 GO:0097159 GO:1901363 GO:0005634 GO:0043232
Solyc01g008530.3.1	GO:0009409 GO:0009809 GO:0009813 GO:0042754 GO:0048316 GO:0080110 GO:0005515 GO:0016616 GO:0016621 GO:0016854 GO:0033729 GO:0050661 GO:0005783 GO:0005829
Solyc01g008540.4.1	GO:0009409 GO:0009809 GO:0009813 GO:0042754 GO:0048316 GO:0080110 GO:0005515 GO:0016616 GO:0016621 GO:0016854 GO:0033729 GO:0050661 GO:0005783 GO:0005829
Solyc01g008550.4.1	GO:0009409 GO:0009809 GO:0009813 GO:0042754 GO:0048316 GO:0080110 GO:0005515 GO:0016616 GO:0016621 GO:0016854 GO:0033729 GO:0050661 GO:0005783 GO:0005829
Solyc01g008560.3.1	GO:0006741 GO:0006879 GO:0016310 GO:0019674 GO:0003951 GO:0005515 GO:0005524 GO:0042736 GO:0005739
Solyc01g008570.1.1	GO:0006952 GO:0044237 GO:0044238 GO:0071704 GO:0004672 GO:0005488 GO:0016020
Solyc01g008580.1.1	GO:0009617 GO:0009624 GO:0010043 GO:0015675 GO:0015691 GO:0034755 GO:0055072 GO:0071577 GO:0005381 GO:0005385 GO:0005515 GO:0005769 GO:0005774 GO:0005802 GO:0005886 GO:0009507 GO:0009579 GO:0016021
Solyc01g008590.1.1	GO:0006826 GO:0009617 GO:0009624 GO:0015675 GO:0015691 GO:0071577 GO:0005381 GO:0005385 GO:0005515 GO:0005768 GO:0005774 GO:0005802 GO:0005886
Solyc01g008600.4.1	GO:0003723
Solyc01g008610.4.1	GO:0002215 GO:0005975 GO:0009626 GO:0042973 GO:0005615 GO:0005618 GO:0005774 GO:0046658
Solyc01g008620.4.1	GO:0002215 GO:0005975 GO:0009626 GO:0042973 GO:0005615 GO:0005618 GO:0005774 GO:0046658
Solyc01g008640.4.1	GO:0051762 GO:0055114 GO:0005506 GO:0018674 GO:0020037 GO:0102170 GO:0102934 GO:0106223 GO:0012505 GO:0016021 GO:0031090 GO:0043231
Solyc01g008650.3.1	GO:0051762 GO:0055114 GO:0005506 GO:0018674 GO:0020037 GO:0062150 GO:0102170 GO:0106223 GO:0005783 GO:0016021 GO:0031090
Solyc01g008660.4.1	GO:0031348 GO:0042177 GO:0005515 GO:0005634 GO:0005737
Solyc01g008670.4.1	GO:0051762 GO:0055114 GO:0005506 GO:0018674 GO:0018675 GO:0020037 GO:0102170 GO:0102934 GO:0106223 GO:0016021 GO:0043231
Solyc01g008680.4.1
Solyc01g008690.3.1	GO:0008643 GO:0009987 GO:0015783 GO:1990570 GO:0005457 GO:0005458 GO:0015297 GO:0000139 GO:0016021
Solyc01g008700.4.1	GO:0090143 GO:0090304 GO:0000400 GO:0008821 GO:0042644
Solyc01g008710.5.1.1	GO:0009828 GO:0009845 GO:0010047 GO:0010412 GO:0071585 GO:1990059 GO:0016985 GO:0048046 GO:0071944
Solyc01g008720.2.1	GO:0009828 GO:0009845 GO:0010047 GO:0010412 GO:0071585 GO:1990059 GO:0016985 GO:0048046 GO:0071944
Solyc01g008730.3.1	GO:0002237 GO:0009410 GO:0009626 GO:0009733 GO:0009753 GO:0009862 GO:0009909 GO:0042742 GO:0045892 GO:0045893 GO:0048653 GO:0071588 GO:1905623 GO:0003700 GO:0005516 GO:0016787 GO:0042803 GO:0043565 GO:0044212 GO:0046872 GO:0005634 GO:0005737
Solyc01g008740.2.1	GO:0009738 GO:0010359 GO:0018105 GO:0035556 GO:0046777 GO:0080092 GO:0004683 GO:0005509 GO:0005516 GO:0005524 GO:0009931 GO:0005634 GO:0005773 GO:0005789 GO:0005829 GO:0005886
Solyc01g008760.4.1	GO:0031981
Solyc01g008770.3.1	GO:0002009 GO:0007420 GO:0009605 GO:0009846 GO:0009860 GO:0009865 GO:0009920 GO:0016477 GO:0022604 GO:0032270 GO:0035024 GO:0035239 GO:0042221 GO:0043065 GO:0044087 GO:0045664 GO:0048646 GO:0048812 GO:0051129 GO:0061564 GO:0065008 GO:0072359 GO:0090630 GO:0110053 GO:0120035 GO:0005096 GO:0008289 GO:0017048 GO:0019904 GO:0043168 GO:0005938 GO:0009535 GO:0015629 GO:0016324 GO:0030139 GO:0045121 GO:…
Solyc01g008780.3.1
Solyc01g008790.4.1	GO:0009247 GO:0009395 GO:0016036 GO:0016311 GO:0004629 GO:0052642 GO:0005576 GO:0005773 GO:0005829 GO:0005886 GO:0009506
Solyc01g008800.3.1	GO:0002239 GO:0007165 GO:0009628 GO:0009725 GO:0009814 GO:0010193 GO:0042742 GO:0050832 GO:0070887 GO:0000166 GO:0003824 GO:0005515 GO:0005739 GO:0012505 GO:0031090
Solyc01g008810.3.1	GO:0000245 GO:0039557 GO:0046774 GO:0075342 GO:1990214 GO:1990219 GO:0005515 GO:0005730 GO:0016604 GO:0075341
Solyc01g008820.3.1	GO:0001701 GO:0006465 GO:0006509 GO:0007154 GO:0009555 GO:0009846 GO:0031293 GO:0040019 GO:0042395 GO:0050776 GO:0050794 GO:0061062 GO:1904211 GO:0031625 GO:0042500 GO:0042803 GO:0005770 GO:0005791 GO:0005794 GO:0009986 GO:0036513 GO:0071458 GO:0071556 GO:0098588 GO:0098805
Solyc01g008830.2.1	GO:0009808 GO:0055114 GO:0005507 GO:0008447 GO:0005576 GO:0009506
Solyc01g008840.3.1	GO:0000122 GO:0000338 GO:0000715 GO:0001833 GO:0006283 GO:0006468 GO:0009585 GO:0030163 GO:0030182 GO:0035914 GO:0036099 GO:0043687 GO:0048140 GO:0048142 GO:0050821 GO:0070791 GO:0003714 GO:0016922 GO:0019784 GO:0042803 GO:0005654 GO:0005829 GO:0008180 GO:0008231 GO:0022624
Solyc01g008850.3.1	GO:0007584 GO:0009409 GO:0009414 GO:0009611 GO:0009651 GO:0009737 GO:0009749 GO:0010118 GO:0010167 GO:0010555 GO:0035556 GO:0043266 GO:0046777 GO:0048364 GO:0051365 GO:0055075 GO:0071805 GO:0004674 GO:0005267 GO:0005515 GO:0005524 GO:0005634 GO:0005829 GO:0005886 GO:0009536 GO:0009705
Solyc01g008860.1.1	GO:0002221 GO:0042742 GO:0046777 GO:0050777 GO:0050832 GO:0060862 GO:1902458 GO:0000166 GO:0004674 GO:0030957 GO:0005730 GO:0005886 GO:0009507
Solyc01g008870.1.1	GO:0002221 GO:0042742 GO:0046777 GO:0050832 GO:0060862 GO:1902458 GO:0004674 GO:0005524 GO:0030957 GO:0005730 GO:0005886 GO:0009506 GO:0009507
Solyc01g008880.3.1	GO:0009414 GO:0009651 GO:0009739 GO:0009751 GO:0009753 GO:0009789 GO:0009877 GO:0010030 GO:0010087 GO:0010104 GO:0010186 GO:0010200 GO:0019760 GO:0045892 GO:0045893 GO:0048364 GO:0048825 GO:0051301 GO:0071497 GO:0090332 GO:0003700 GO:0042802 GO:0043565 GO:0044212 GO:0005634 GO:0005737
Solyc01g008890.4.1	GO:0009414 GO:0009416 GO:0009611 GO:0009736 GO:0009737 GO:0009751 GO:0009864 GO:0010087 GO:0010102 GO:0010105 GO:0010200 GO:0010432 GO:0010451 GO:0010582 GO:0019760 GO:0045595 GO:0045892 GO:0045893 GO:0048825 GO:0051301 GO:0071472 GO:0071497 GO:1901332 GO:0003700 GO:0042802 GO:0043565 GO:0044212 GO:0005737 GO:0016604
Solyc01g008900.4.1	GO:0009093 GO:0019148 GO:0080146 GO:0005737 GO:0043231
Solyc01g008910.2.1	GO:0006355 GO:0008356 GO:0009630 GO:0009653 GO:0009937 GO:0009956 GO:0010029 GO:0010628 GO:0010648 GO:0023057 GO:0048364 GO:0051093 GO:0051241 GO:0051457 GO:0090610 GO:1903508 GO:1905613 GO:2000024 GO:2000241 GO:0003700 GO:0003712 GO:0042803 GO:0043565 GO:0005634
Solyc01g008920.4.1	GO:0050896 GO:0009526 GO:0009534 GO:0031090
Solyc01g008930.4.1	GO:0008152 GO:0010019 GO:0050619 GO:0009507
Solyc01g008940.2.1
Solyc01g008950.4.1	GO:0000226 GO:0019722 GO:0050790 GO:0005509 GO:0019904 GO:0030234 GO:0005773 GO:0005829 GO:0005856 GO:0005886
Solyc01g008960.3.1	GO:0003002 GO:0006417 GO:0007276 GO:0009554 GO:0009616 GO:0009816 GO:0010495 GO:0010529 GO:0010604 GO:0019048 GO:0019827 GO:0022412 GO:0030422 GO:0031057 GO:0031325 GO:0048366 GO:0048481 GO:0051173 GO:0051567 GO:0070919 GO:0080188 GO:0090502 GO:0140013 GO:1904159 GO:0003682 GO:0004521 GO:0005515 GO:0035197 GO:0035198 GO:0005719 GO:0005730 GO:0005829 GO:0015030
Solyc01g008970.4.1	GO:0006357 GO:0006397 GO:0006417 GO:0006952 GO:0007420 GO:0008219 GO:0009693 GO:0009738 GO:0010035 GO:0010150 GO:0032204 GO:0032355 GO:0042493 GO:0045893 GO:0048255 GO:0048511 GO:0048869 GO:0051054 GO:0071417 GO:2000113 GO:0005515 GO:0035925 GO:0070717 GO:1990837 GO:0005730 GO:0005829 GO:0045202 GO:1990904
Solyc01g008980.3.1	GO:0009409 GO:0009739 GO:0009789 GO:0009911 GO:0010152 GO:0010187 GO:0010200 GO:0045893 GO:0048316 GO:1901002 GO:1902584 GO:2000028 GO:0000976 GO:0003700 GO:0042803 GO:0043621 GO:0005634
Solyc01g008990.4.1	GO:0006397 GO:0006406 GO:0008380 GO:0003723 GO:0000445 GO:0005654 GO:0005737
Solyc01g009000.3.1	GO:0000209 GO:0006511 GO:0009651 GO:0009737 GO:0009938 GO:0010200 GO:0030104 GO:0047484 GO:0051865 GO:1902006 GO:2000070 GO:2000637 GO:0005515 GO:0046872 GO:0061630 GO:0005618 GO:0005634 GO:0005737
Solyc01g009010.3.1	GO:0016114 GO:0016310 GO:0019288 GO:0005524 GO:0050515 GO:0009509 GO:0009570
Solyc01g009020.4.1	GO:0006952 GO:0006972 GO:0006979 GO:0009414 GO:0010030 GO:0010951 GO:0034605 GO:0070417 GO:0004869 GO:0005576 GO:0005618 GO:0005773 GO:0005783 GO:0005829
Solyc01g009030.4.1	GO:0019375 GO:0050665 GO:0005741
Solyc01g009040.4.1	GO:0000079 GO:0001558 GO:0010332 GO:0044772 GO:0051301 GO:0004672 GO:0016538 GO:0019901 GO:0000307 GO:0005634 GO:0005737 GO:0005813
Solyc01g009050.3.1	GO:0006605 GO:0006777 GO:0007416 GO:0007529 GO:0009734 GO:0010038 GO:0018315 GO:0032324 GO:0055114 GO:0072579 GO:0097112 GO:0098880 GO:0098970 GO:0005102 GO:0005524 GO:0008940 GO:0015631 GO:0030151 GO:0030674 GO:0042802 GO:0043546 GO:0061598 GO:0061599 GO:0098879 GO:0005829 GO:0014069 GO:0030425 GO:0031234 GO:0043025 GO:0045211 GO:0060077 GO:0098690 GO:0098982 GO:0099091
Solyc01g009060.3.1	GO:0006355 GO:0010605 GO:0031324 GO:0031396 GO:0042631 GO:0043065 GO:0043161 GO:0048592 GO:0051172 GO:0065008 GO:0071472 GO:0080135 GO:1902533 GO:0042802 GO:0005654 GO:0005829
Solyc01g009070.3.1	GO:0006952 GO:0008285 GO:0009585 GO:0009611 GO:0009723 GO:0009733 GO:0009735 GO:0009740 GO:0009751 GO:0009789 GO:0009800 GO:0009825 GO:0009867 GO:0010200 GO:0042335 GO:0043068 GO:0045892 GO:0045893 GO:0045926 GO:0048235 GO:0048655 GO:0050826 GO:0080086 GO:0080091 GO:0080092 GO:1901002 GO:1901371 GO:1902584 GO:1990019 GO:0003700 GO:0005515 GO:0043565 GO:0044212 GO:0005634 GO:0090406
Solyc01g009080.4.1	GO:0009408 GO:0009414 GO:0009688 GO:0010114 GO:0016123 GO:0055114 GO:0009540 GO:0016491 GO:0071949 GO:0009507 GO:0009535 GO:0009536 GO:0009579 GO:0009941 GO:0016020 GO:0031969
Solyc01g009090.3.1	GO:0000381 GO:0006355 GO:0010267 GO:0031053 GO:0048367 GO:0048509 GO:2000011 GO:0003677 GO:0003700 GO:0005515 GO:0046872 GO:0005730 GO:0005829 GO:0005846 GO:0010445 GO:0016607
Solyc01g009100.4.1	GO:0000184 GO:0002181 GO:0009620 GO:0031640 GO:0050829 GO:0061844 GO:0003729 GO:0003735 GO:0005634 GO:0005886 GO:0009506 GO:0014069 GO:0022625 GO:0042788
Solyc01g009120.3.1	GO:0000122 GO:0001818 GO:0006310 GO:0006511 GO:0007569 GO:0009966 GO:0010243 GO:0010634 GO:0010639 GO:0010830 GO:0018205 GO:0022607 GO:0031401 GO:0031647 GO:0031935 GO:0032446 GO:0032870 GO:0034613 GO:0035967 GO:0042127 GO:0042325 GO:0042493 GO:0043242 GO:0044087 GO:0044092 GO:0045596 GO:0045893 GO:0048584 GO:0048667 GO:0048812 GO:0051640 GO:0051788 GO:0070201 GO:0070932 GO:0070933 GO:0080135 GO:…
Solyc01g009140.1.1	GO:0006396 GO:0006952 GO:0010216 GO:0010267 GO:0030422 GO:0031047 GO:0051214 GO:0090501 GO:0090502 GO:0000166 GO:0003676 GO:0003723 GO:0004386 GO:0004518 GO:0004519 GO:0004525 GO:0005515 GO:0005524 GO:0016787 GO:0016891 GO:0046872 GO:0005634 GO:0005737 GO:0016442
Solyc01g009145.1.1
Solyc01g009160.2.1	GO:0006970 GO:0009737 GO:0010116 GO:0042742 GO:0045087 GO:1902074 GO:0005829 GO:0005886 GO:0009506 GO:0012505 GO:0031224 GO:0043231
Solyc01g009165.1.1	GO:0003824
Solyc01g009170.4.1	GO:0001666 GO:0009871 GO:0010104 GO:0010182 GO:0042742 GO:0042762 GO:0045893 GO:0050832 GO:0080167 GO:1901001 GO:1903034 GO:2000082 GO:0000976 GO:0003700 GO:0019900 GO:0005634
Solyc01g009180.4.1	GO:0009086 GO:0010043 GO:0032259 GO:0046686 GO:0003871 GO:0005507 GO:0005515 GO:0008270 GO:0008705 GO:0005774 GO:0005794 GO:0005829 GO:0009506 GO:0009570 GO:0009941 GO:0048046
Solyc01g009190.3.1	GO:0009725 GO:0010267 GO:0034470 GO:0035196 GO:0060145 GO:0070919 GO:0090501 GO:0003725 GO:0005515 GO:0016787 GO:0016604
Solyc01g009200.4.1	GO:0009615 GO:0010286 GO:0046741 GO:0005886
Solyc01g009210.2.1
Solyc01g009220.3.1	GO:0009408 GO:0051704 GO:0016020
Solyc01g009230.4.1	GO:0006144 GO:0009414 GO:0009688 GO:0009851 GO:0009966 GO:0019760 GO:0042542 GO:0045595 GO:0048523 GO:0055114 GO:0060255 GO:0110096 GO:2000026 GO:0010293 GO:0016725 GO:0018479 GO:0031625 GO:0043546 GO:0046914 GO:0050302 GO:0051536 GO:0071949 GO:0005829 GO:0043231
Solyc01g009240.4.1	GO:0009251 GO:0044248 GO:0044264 GO:0004553 GO:0110165
Solyc01g009245.1.1
Solyc01g009250.3.1
Solyc01g009260.1.1	GO:0050794 GO:0005515 GO:0005737 GO:0043231
Solyc01g009270.1.1	GO:0009788 GO:0010922 GO:0042326 GO:0019902 GO:0047485 GO:0005634 GO:0005783
Solyc01g009280.4.1	GO:0000076 GO:0000077 GO:0000723 GO:0006468 GO:0006873 GO:0006986 GO:0007094 GO:0007116 GO:0008360 GO:0009408 GO:0009860 GO:0010161 GO:0016576 GO:0030437 GO:0031297 GO:0034501 GO:0035307 GO:0048768 GO:0061587 GO:0070873 GO:0070940 GO:1900459 GO:1901901 GO:1903501 GO:2000370 GO:0004722 GO:0005515 GO:0046872 GO:0000164 GO:0000778 GO:0001400 GO:0005730 GO:0005816 GO:0005829 GO:0005847 GO:0005886 GO:…
Solyc01g009290.4.1	GO:0000398 GO:0006369 GO:0006378 GO:0006388 GO:0009908 GO:0010228 GO:0021522 GO:0021695 GO:0030423 GO:0035087 GO:0046939 GO:0048827 GO:0005515 GO:0005524 GO:0051733 GO:0051736 GO:0000214 GO:0005829 GO:0005849
Solyc01g009300.3.1	GO:0000278 GO:0001822 GO:0006468 GO:0007165 GO:0007283 GO:0009913 GO:0010212 GO:0010311 GO:0010366 GO:0030010 GO:0035264 GO:0042769 GO:0043622 GO:0045893 GO:0048812 GO:0060271 GO:0090043 GO:1900062 GO:2000001 GO:2000772 GO:0004674 GO:0005524 GO:0030145 GO:0071889 GO:0000242 GO:0005654 GO:0005829 GO:0005929 GO:0034451 GO:0055028
Solyc01g009305.1.1
Solyc01g009310.3.1	GO:0001568 GO:0009791 GO:0016132 GO:0030154 GO:0030324 GO:0035264 GO:0042127 GO:0045540 GO:0055114 GO:0005515 GO:0009918 GO:0047598 GO:0050661 GO:0005640 GO:0005783 GO:0005794 GO:0005829 GO:0005886 GO:0030176 GO:0032991
Solyc01g009320.2.1	GO:0002679 GO:0009414 GO:0010200 GO:0031348 GO:0043069 GO:0048586 GO:0051865 GO:0098542 GO:0004842 GO:0070696 GO:0005634 GO:0005829
Solyc01g009330.1.1	GO:0002679 GO:0009414 GO:0009617 GO:0010200 GO:0048585 GO:0050794 GO:0051716 GO:0051865 GO:0004842 GO:0005515 GO:0005829
Solyc01g009340.4.1	GO:0008017 GO:0005634 GO:0005874
Solyc01g009350.2.1	GO:0000122 GO:0000290 GO:0002213 GO:0006417 GO:0008284 GO:0008285 GO:0009611 GO:0031047 GO:0032968 GO:0033962 GO:0042509 GO:0042742 GO:0043928 GO:0045070 GO:0051607 GO:0060213 GO:0060339 GO:0070870 GO:0003676 GO:0003682 GO:0003714 GO:0004535 GO:0008134 GO:0000932 GO:0016607 GO:0030015 GO:0075341
Solyc01g009360.1.1	GO:0000122 GO:0000290 GO:0002213 GO:0006417 GO:0008284 GO:0008285 GO:0009611 GO:0031047 GO:0032968 GO:0033962 GO:0042509 GO:0042742 GO:0043928 GO:0045070 GO:0051607 GO:0060213 GO:0060339 GO:0070870 GO:0003676 GO:0003682 GO:0003714 GO:0004535 GO:0008134 GO:0000932 GO:0016607 GO:0030015 GO:0075341
Solyc01g009370.2.1	GO:0008216 GO:0009733 GO:0009805 GO:0009809 GO:0009813 GO:0055114 GO:0080088 GO:0005506 GO:0020037 GO:0042802 GO:0046409 GO:0072547 GO:0072548 GO:0072549 GO:0072550 GO:0072551 GO:0072552 GO:0005886 GO:0016021 GO:0043231
Solyc01g009380.3.1	GO:0007275 GO:0009966 GO:0065008 GO:0012505 GO:0016020 GO:0043227
Solyc01g009390.4.1	GO:0000290 GO:0006952 GO:0031087 GO:0043928 GO:0003729 GO:0005515 GO:0050072 GO:1990521 GO:0000932 GO:0005829 GO:0043231
Solyc01g009400.3.1	GO:0002215 GO:0009269 GO:0009409 GO:0009808 GO:0009908 GO:0042538 GO:0045730 GO:0050832 GO:0071456 GO:0003729 GO:0004601 GO:0005774 GO:0005794 GO:0005886 GO:0009505 GO:0009506 GO:0048046
Solyc01g009410.3.1	GO:0009269 GO:0009409 GO:0009664 GO:0009808 GO:0042538 GO:0045730 GO:0050832 GO:0071456 GO:0003729 GO:0004601 GO:0005886 GO:0009505 GO:0009506 GO:0048046
Solyc01g009420.4.1	GO:0006793 GO:0009226 GO:0071555 GO:0005515 GO:0016616 GO:0016742 GO:0050662 GO:0005829 GO:0048046
Solyc01g009430.3.1
Solyc01g009440.3.1	GO:0009408 GO:0009414 GO:0009631 GO:0009793 GO:0009834 GO:0009873 GO:0010371 GO:0019760 GO:0045893 GO:0048510 GO:0050826 GO:0050832 GO:0051510 GO:0000987 GO:0003700 GO:0005515 GO:0005634
Solyc01g009443.1.1	GO:0033615 GO:0034982 GO:0005515 GO:0008233 GO:0005758 GO:0031314
Solyc01g009447.1.1	GO:0000184 GO:0006413 GO:0006414 GO:0006614 GO:0006633 GO:0009409 GO:0019083 GO:0045727 GO:0051260 GO:0051291 GO:0071320 GO:1904401 GO:0000036 GO:0003735 GO:0005506 GO:0042802 GO:0043021 GO:0005730 GO:0005794 GO:0005886 GO:0009507 GO:0022625 GO:0042788 GO:0045202
Solyc01g009470.2.1	GO:0006302 GO:0006979 GO:0009628 GO:0009725 GO:0009967 GO:0010243 GO:0010468 GO:0010604 GO:0031326 GO:0032880 GO:0033993 GO:0045935 GO:0048523 GO:0051052 GO:0051128 GO:0051239 GO:0051252 GO:0051276 GO:0065008 GO:0070212 GO:0071310 GO:0071495 GO:0080135 GO:0097305 GO:1901214 GO:1901701 GO:0003677 GO:0003950 GO:0019899 GO:1990404 GO:0005694 GO:0005730 GO:0016604 GO:0032991
Solyc01g009480.4.1
Solyc01g009490.1.1
Solyc01g009500.4.1	GO:0006629 GO:0016042 GO:0003824 GO:0004806 GO:0016787 GO:0009279 GO:0016020
Solyc01g009505.1.1
Solyc01g009510.2.1	GO:0009409 GO:0009739 GO:0009789 GO:0010152 GO:0010182 GO:0010187 GO:0010200 GO:0045893 GO:0048316 GO:1901002 GO:1902584 GO:2000028 GO:0000976 GO:0003700 GO:0033613 GO:0042803 GO:0043621 GO:0005634
Solyc01g009520.4.1	GO:0000055 GO:0000184 GO:0000470 GO:0002181 GO:0006413 GO:0006614 GO:0009955 GO:0019083 GO:0045471 GO:0090696 GO:0003723 GO:0003735 GO:0005515 GO:0005730 GO:0009506 GO:0014069 GO:0022625 GO:0042788
Solyc01g009530.1.1
Solyc01g009540.1.1
Solyc01g009550.1.1	GO:0015031 GO:0009706 GO:0016021
Solyc01g009560.2.1	GO:0006623 GO:0009737 GO:0009744 GO:0009910 GO:0009911 GO:0010022 GO:0010030 GO:0010119 GO:0010229 GO:0030154 GO:0048510 GO:0048575 GO:0090344 GO:1903506 GO:0003712 GO:0005515 GO:0008429 GO:0005634 GO:0005773 GO:0005886 GO:0031982
Solyc01g009565.1.1	GO:0010073 GO:0050832 GO:0016020
Solyc01g009580.2.1	GO:0006623 GO:0009737 GO:0009744 GO:0009910 GO:0009911 GO:0010022 GO:0010030 GO:0010119 GO:0010229 GO:0030154 GO:0048510 GO:0048575 GO:0090344 GO:1903506 GO:0003712 GO:0005515 GO:0008429 GO:0005634 GO:0005773 GO:0005886 GO:0031982
Solyc01g009590.3.1	GO:0005576
Solyc01g009600.4.1	GO:0032259 GO:0008168 GO:0000139 GO:0005634 GO:0005768 GO:0005774 GO:0005783 GO:0005789 GO:0005802 GO:0009505 GO:0009506 GO:0016021
Solyc01g009610.3.1	GO:0050794
Solyc01g009620.3.1	GO:0000398 GO:0006364 GO:0006369 GO:0010608 GO:0031439 GO:0051290 GO:0098789 GO:0110104 GO:1900365 GO:1990120 GO:2000738 GO:2000975 GO:0003682 GO:0016787 GO:0035925 GO:0042803 GO:0042826 GO:0005737 GO:0005847 GO:0034451 GO:0042382
Solyc01g009630.3.1	GO:0000398 GO:0006364 GO:0006369 GO:0010608 GO:0031439 GO:0051290 GO:0098789 GO:0110104 GO:1900365 GO:1990120 GO:2000738 GO:2000975 GO:0003682 GO:0016787 GO:0035925 GO:0042803 GO:0042826 GO:0005737 GO:0005847 GO:0034451 GO:0042382
Solyc01g009640.3.1	GO:0009830 GO:0009846 GO:0009901 GO:0010047 GO:0010227 GO:0045490 GO:0048235 GO:0048868 GO:0004650 GO:0019863 GO:0047911 GO:0005576 GO:0005783 GO:0005794 GO:0031982 GO:0043667
Solyc01g009650.1.1	GO:0009585 GO:0009611 GO:0009625 GO:0009651 GO:0009682 GO:0009723 GO:0009737 GO:0009739 GO:0009751 GO:0009753 GO:0009759 GO:0009800 GO:0009825 GO:0010018 GO:0010089 GO:0010091 GO:0010119 GO:0010200 GO:0010214 GO:0035017 GO:0045892 GO:0045893 GO:0046686 GO:0050832 GO:0052544 GO:0071365 GO:0080091 GO:1900384 GO:1901332 GO:1901348 GO:1901957 GO:0003700 GO:0005515 GO:0043565 GO:0044212 GO:0005737 GO:…
Solyc01g009660.3.1	GO:0009409 GO:0009414 GO:0009651 GO:0009738 GO:0010150
Solyc01g009670.4.1	GO:0006396 GO:0004652 GO:0097159 GO:1901363 GO:0110165
Solyc01g009690.3.1	GO:0002238 GO:0032501 GO:0048856 GO:0050832 GO:0005515 GO:0005886 GO:0016021
Solyc01g009700.3.1	GO:0002238 GO:0050832 GO:0005515 GO:0005886 GO:0016021
Solyc01g009705.1.1
Solyc01g009710.1.1
Solyc01g009720.2.1	GO:0009414 GO:0045893 GO:0051865 GO:2000032 GO:0004842 GO:0005515 GO:0005634
Solyc01g009730.3.1	GO:0006952 GO:0009611 GO:0009733 GO:0009751 GO:0009753 GO:0010112 GO:0031347 GO:2000022 GO:0005515 GO:0042803 GO:0005634
Solyc01g009735.1.1
Solyc01g009740.3.1	GO:0006952 GO:0009611 GO:0009733 GO:0009751 GO:0009753 GO:0010112 GO:0031347 GO:2000022 GO:0005515 GO:0042803 GO:0005634
Solyc01g009750.3.1
Solyc01g009760.3.1	GO:0009793 GO:0010026 GO:0010029 GO:0010482 GO:0048765 GO:0051567 GO:0098755 GO:0005829
Solyc01g009770.3.1
Solyc01g009780.3.1	GO:0034051 GO:0005515 GO:0046872 GO:0005886
Solyc01g009790.1.1
Solyc01g009795.1.1
Solyc01g009810.3.1	GO:0007030 GO:0007178 GO:0007639 GO:0009556 GO:0009729 GO:0009742 GO:0010150 GO:0010152 GO:0010227 GO:0010262 GO:0010939 GO:0018108 GO:0034504 GO:0040015 GO:0045089 GO:0046777 GO:0048653 GO:0051607 GO:1900140 GO:1900150 GO:1901653 GO:0004675 GO:0004714 GO:0005524 GO:0008289 GO:0015026 GO:0033612 GO:0042803 GO:0005654 GO:0005783 GO:0005789 GO:0005886 GO:0010008 GO:0016021
Solyc01g009820.4.1	GO:0005886
Solyc01g009830.3.1	GO:0002009 GO:0003002 GO:0006024 GO:0007423 GO:0007444 GO:0008643 GO:0009791 GO:0009792 GO:0009880 GO:0009887 GO:0015787 GO:0015789 GO:0022414 GO:0030166 GO:0032879 GO:0043436 GO:0044272 GO:0048364 GO:0048569 GO:0050794 GO:1903510 GO:1990569 GO:0005461 GO:0005462 GO:0005463 GO:0015297 GO:0036080 GO:0000139 GO:0005768 GO:0016021 GO:0098791
Solyc01g009840.3.1	GO:0001708 GO:0009628 GO:0009937 GO:0009967 GO:0010029 GO:0010628 GO:0010648 GO:0023057 GO:0051093 GO:0051179 GO:0051241 GO:0051301 GO:0065008 GO:1903508 GO:1905613 GO:2000024 GO:2000241 GO:0003677 GO:0003712 GO:0005515 GO:0005622 GO:0110165
Solyc01g009850.4.1
Solyc01g009860.3.1	GO:0009413 GO:0009555 GO:0009646 GO:0009651 GO:0009737 GO:0009793 GO:0009831 GO:0009835 GO:0010089 GO:0010365 GO:0031155 GO:0045892 GO:0045893 GO:0048653 GO:0090602 GO:1900057 GO:1902265 GO:0003700 GO:0005515 GO:0043565 GO:0044212 GO:0005634
Solyc01g009870.3.1	GO:0030643 GO:0046475 GO:0008889
Solyc01g009880.2.1	GO:0002237 GO:0002238 GO:0006887 GO:0009414 GO:0009789 GO:0010089 GO:0042545 GO:0044087 GO:0090333 GO:1900150 GO:1900426 GO:1902290 GO:1903827 GO:0043621 GO:0000145 GO:0005634 GO:0005829 GO:0005856 GO:0005886 GO:0030427 GO:0031410 GO:0070062
Solyc01g009890.1.1	GO:0000122 GO:0022900 GO:0045454 GO:0048448 GO:0048451 GO:0005515 GO:0009055 GO:0015035 GO:0051536 GO:0005623 GO:0005634 GO:0005737
Solyc01g009900.3.1	GO:0000122 GO:0022900 GO:0045454 GO:0048448 GO:0048451 GO:0005515 GO:0009055 GO:0015035 GO:0051536 GO:0005623 GO:0005634 GO:0005737
Solyc01g009910.1.1	GO:0000122 GO:0022900 GO:0045454 GO:0048448 GO:0048451 GO:0005515 GO:0009055 GO:0015035 GO:0051536 GO:0005623 GO:0005634 GO:0005737
Solyc01g009920.3.1	GO:0002230 GO:0006282 GO:0006468 GO:0007127 GO:0007275 GO:0007276 GO:0031935 GO:0034052 GO:0044030 GO:0048869 GO:0065008 GO:0080188 GO:1900426 GO:1901672 GO:1902290 GO:0000166 GO:0003677 GO:0003723 GO:0004519 GO:0016887 GO:0042803 GO:0043621 GO:0046872 GO:0005694 GO:0005768 GO:0009506 GO:0009941 GO:0016604
Solyc01g009930.3.1	GO:0002238 GO:0050832 GO:0005515 GO:0005886 GO:0016021
Solyc01g009940.1.1	GO:0050270
Solyc01g009960.4.1	GO:0006633 GO:0006952 GO:0055114 GO:0004768 GO:0005515 GO:0045300 GO:0046872 GO:0102786 GO:0009570
Solyc01g009970.3.1	GO:0016787
Solyc01g009975.1.1	GO:0090304 GO:0016740 GO:0016787 GO:0097159 GO:1901363
Solyc01g009980.1.1
Solyc01g009990.3.1	GO:0000413 GO:0040018 GO:0044829 GO:0045036 GO:0050821 GO:0051169 GO:0060348 GO:0061077 GO:0061083 GO:1901873 GO:1904027 GO:0003723 GO:0003755 GO:0005518 GO:0016018 GO:0043424 GO:0051082 GO:0070063 GO:0005623 GO:0005654 GO:0005771 GO:0005788 GO:0005790 GO:0005795 GO:0005886 GO:0009533 GO:0016021 GO:0022626 GO:0031977 GO:0034663 GO:0042470 GO:0048471
Solyc01g010000.3.1	GO:0009737 GO:0003824 GO:0016597 GO:0005829 GO:0009506 GO:0009507
Solyc01g010020.3.1	GO:0019722 GO:0031322 GO:0043269 GO:0090307 GO:1990954 GO:0005509 GO:0005515 GO:0000325 GO:0000935 GO:0035840 GO:0035974 GO:0043332 GO:0061493
Solyc01g010030.3.1	GO:0002221 GO:0007178 GO:0009611 GO:0009620 GO:0009738 GO:0009816 GO:0009845 GO:0010068 GO:0019722 GO:0042335 GO:0046777 GO:0048364 GO:0090332 GO:1900459 GO:1905393 GO:0004675 GO:0005524 GO:0019901 GO:0005886 GO:0009941 GO:0016021
Solyc01g010050.3.1	GO:0006557 GO:0006597 GO:0008295 GO:0016458 GO:0019079 GO:0099402 GO:0004014 GO:0005515 GO:0005829
Solyc01g010060.2.1
Solyc01g010063.1.1
Solyc01g010065.1.1	GO:0010082 GO:0016458 GO:0016787 GO:0005634
Solyc01g010067.1.1	GO:0006259 GO:0016032 GO:0004518 GO:0016740 GO:0097159 GO:1901363 GO:0033646 GO:0043231
Solyc01g010080.3.1	GO:0007623 GO:0009409 GO:0009414 GO:0009624 GO:0009644 GO:0009651 GO:0009737 GO:0009753 GO:0042391 GO:0048767 GO:0055075 GO:0071805 GO:0090333 GO:0005242 GO:0015271 GO:0042802 GO:0005634 GO:0005783 GO:0005789 GO:0005886 GO:0009506
Solyc01g150108.1.1
Solyc01g150109.1.1
Solyc01g150110.1.1
Solyc01g010130.4.1	GO:0006355 GO:0009637 GO:0009739 GO:0009911 GO:0040008 GO:0048446 GO:0080147 GO:1902448 GO:2000488 GO:0001228 GO:0044212 GO:0046983 GO:0005634
Solyc01g010140.1.1
Solyc01g010150.3.1	GO:0009737 GO:0018177 GO:0045893 GO:0090293 GO:0003824 GO:0016597 GO:0005829 GO:0009506 GO:0009507
Solyc01g010160.3.1	GO:0005975 GO:0009651 GO:0009809 GO:0009866 GO:0019762 GO:0080167 GO:1990641 GO:0004338 GO:0004565 GO:0004567 GO:0033907 GO:0042802 GO:0042973 GO:0047668 GO:0047701 GO:0047782 GO:0080079 GO:0080081 GO:0080082 GO:0080083 GO:0102483 GO:0009505 GO:0022626 GO:0048046
Solyc01g010170.2.1
Solyc01g010175.1.1	GO:0006259 GO:0016787
Solyc01g010180.3.1
Solyc01g010185.1.1
Solyc01g010210.1.1
Solyc01g010215.1.1
Solyc01g010220.3.1
Solyc01g010230.2.1
Solyc01g010240.3.1	GO:0006355 GO:0009909 GO:0009933 GO:0009944 GO:0010094 GO:0010154 GO:0010158 GO:0010254 GO:0010450 GO:0010582 GO:0048479 GO:0048833 GO:0090706 GO:1902183 GO:2000024 GO:0003700 GO:0005515 GO:0043565 GO:0005634
Solyc01g010250.4.1	GO:0002229 GO:0005975 GO:0009051 GO:0042128 GO:0042742 GO:0071461 GO:0005515 GO:0017057 GO:0048029 GO:0005774 GO:0005777 GO:0005829 GO:0009570 GO:0031982
Solyc01g010260.3.1	GO:0009717 GO:0009733 GO:0009958 GO:0046246 GO:0048364 GO:0050832 GO:0051554 GO:0080003 GO:0033770 GO:0046872 GO:0080004 GO:0005783 GO:0016020
Solyc01g010270.3.1	GO:0043622 GO:0071472 GO:0009524 GO:0009574 GO:0010005
Solyc01g010280.3.1
Solyc01g010290.4.1	GO:0015720 GO:0042906 GO:0043100 GO:1903791 GO:0005274 GO:0005524 GO:0015505 GO:0042907 GO:0005886 GO:0016021
Solyc01g010310.4.1	GO:0006076 GO:0052543 GO:0001872 GO:0042803 GO:0042973 GO:0005737 GO:0009505 GO:0009506 GO:0043227 GO:0043229 GO:0046658
Solyc01g010350.4.1	GO:0007033 GO:0007276 GO:0009553 GO:0009624 GO:0009643 GO:0009744 GO:0009749 GO:0009793 GO:0010109 GO:0010152 GO:0015713 GO:0015714 GO:0015760 GO:0034389 GO:0035436 GO:0080167 GO:0005315 GO:0009670 GO:0015120 GO:0015121 GO:0015152 GO:0019904 GO:0005774 GO:0005794 GO:0016021 GO:0031969
Solyc01g010360.3.1	GO:0000122 GO:0000165 GO:0000226 GO:0006974 GO:0009314 GO:0009740 GO:0010515 GO:0021987 GO:0030865 GO:0031146 GO:0032467 GO:0032515 GO:0033314 GO:0034504 GO:0034605 GO:0036090 GO:0044878 GO:0045927 GO:0046827 GO:0051480 GO:0099072 GO:1901016 GO:1902309 GO:1905913 GO:0005246 GO:0019904 GO:0031625 GO:0032038 GO:0042802 GO:0042826 GO:0044325 GO:0046982 GO:0050815 GO:0097110 GO:0005623 GO:0005634 GO:…
Solyc01g010365.1.1
Solyc01g010370.3.1	GO:0009735 GO:0010289 GO:0032259 GO:0048364 GO:0048367 GO:0008168 GO:0005768 GO:0005774 GO:0005802
Solyc01g010390.3.1	GO:0005975 GO:0009809 GO:0033302 GO:0033329 GO:0051707 GO:0004338 GO:0004565 GO:0004567 GO:0033907 GO:0042803 GO:0042973 GO:0047668 GO:0047701 GO:0047782 GO:0050224 GO:0080079 GO:0080081 GO:0080082 GO:0080083 GO:0102483 GO:0005794 GO:0009505 GO:0009506 GO:0022626 GO:0048046
Solyc01g010400.1.1	GO:0050832 GO:0048046
Solyc01g010405.1.1
Solyc01g010410.3.1	GO:0006950 GO:0009628 GO:0010033 GO:0050794 GO:1901700 GO:0003677
Solyc01g010415.1.1	GO:0006259 GO:0016740 GO:0016787 GO:0097159 GO:1901363
Solyc01g010420.3.1
Solyc01g010430.4.1
Solyc01g010440.4.1
Solyc01g010460.4.1	GO:0030246
Solyc01g010470.2.1	GO:0010581 GO:2000014 GO:0005515 GO:2001066 GO:2001070 GO:2001071 GO:0009507
Solyc01g010480.3.1	GO:0007165 GO:0007623 GO:0009638 GO:0009903 GO:0009904 GO:0010119 GO:0010155 GO:0010362 GO:0046777 GO:0003729 GO:0004674 GO:0009882 GO:0010181 GO:0042802 GO:0005634 GO:0005773 GO:0009898 GO:0009986
Solyc01g010490.4.1	GO:0000162 GO:0009625 GO:0009641 GO:0009682 GO:0009684 GO:0009759 GO:0010114 GO:0010286 GO:0048830 GO:0052544 GO:0005515 GO:0016709 GO:0005739 GO:0005783 GO:0005794 GO:0005886
Solyc01g150111.1.1
Solyc01g150112.1.1	GO:0006259 GO:0016740 GO:0016787 GO:0043167 GO:0097159 GO:1901363
Solyc01g010500.3.1	GO:0006511 GO:0009723 GO:0050794 GO:0005515 GO:0005634 GO:0019005
Solyc01g010510.4.1	GO:0006396 GO:0080156 GO:0005488 GO:0005739 GO:0009536
Solyc01g010520.3.1
Solyc01g010530.1.1	GO:0009414 GO:0009555 GO:0009651 GO:0009737 GO:0015770 GO:0042882 GO:0046323 GO:0071333 GO:0005354 GO:0005358 GO:0008506 GO:0015578 GO:0042900 GO:0055055 GO:0005887 GO:0009506 GO:0012505 GO:0090406
Solyc01g010540.3.1	GO:0000184 GO:0000462 GO:0002181 GO:0006614 GO:0008284 GO:0031167 GO:0045903 GO:0003735 GO:0045182 GO:1990932 GO:0000228 GO:0005654 GO:0005730 GO:0005774 GO:0009506 GO:0022627 GO:0032040 GO:0045202 GO:0097014
Solyc01g010550.1.1
Solyc01g010570.4.1
Solyc01g010580.3.1	GO:0000184 GO:0000462 GO:0002181 GO:0006614 GO:0008284 GO:0031167 GO:0045903 GO:0003735 GO:0045182 GO:1990932 GO:0000228 GO:0005654 GO:0005730 GO:0005774 GO:0009506 GO:0022627 GO:0032040 GO:0045202 GO:0097014
Solyc01g010590.2.1	GO:0000413 GO:0006396 GO:0003755 GO:0005681 GO:0005768 GO:0005783 GO:0005802
Solyc01g010600.4.1	GO:0009414 GO:0009637 GO:0009651 GO:0009733 GO:0009739 GO:0009744 GO:0009788 GO:0010311 GO:0017148 GO:0030308 GO:0045893 GO:0048510 GO:0048573 GO:0048826 GO:0080022 GO:0003700 GO:0042803 GO:0043565 GO:0044212 GO:0005634
Solyc01g010640.3.1
Solyc01g010650.3.1	GO:0008643 GO:0009553 GO:0009555 GO:0015786 GO:0030968 GO:0044238 GO:0044249 GO:0046963 GO:0048667 GO:0072334 GO:0097485 GO:1901137 GO:1901566 GO:0005459 GO:0005460 GO:0015297 GO:0005783 GO:0030173 GO:0030176
Solyc01g010660.3.1	GO:0002221 GO:0018108 GO:0042742 GO:0046777 GO:0050832 GO:0060862 GO:1902458 GO:0004674 GO:0004713 GO:0005524 GO:0030957 GO:0005730 GO:0005886 GO:0009506 GO:0009507
Solyc01g010670.3.1
Solyc01g010690.1.1	GO:0022900 GO:0055114 GO:0009055 GO:0016491 GO:0020037 GO:0046872 GO:0047059 GO:0005737 GO:0042597
Solyc01g010700.3.1	GO:0005975 GO:0019887
Solyc01g010705.1.1	GO:0090304 GO:0016740 GO:0016787 GO:0097159 GO:1901363
Solyc01g010710.4.1	GO:0006508 GO:0009742 GO:0004185 GO:0005615 GO:0005773 GO:0009505 GO:0009506
Solyc01g010720.4.1	GO:0006508 GO:0009987 GO:0004180 GO:0005576 GO:0005773 GO:0009505 GO:0009506
Solyc01g010740.4.1	GO:0009624 GO:0009664 GO:0016829
Solyc01g010750.4.1	GO:0042742 GO:0090332 GO:0005515 GO:0030246 GO:0005634 GO:0005737
Solyc01g010755.1.1	GO:0032501 GO:0048507 GO:0050789 GO:0003824 GO:0005622 GO:0110165
Solyc01g010760.3.1	GO:0009409 GO:0009617 GO:0009626 GO:0015698 GO:0098656 GO:0005515 GO:0008308 GO:0015288 GO:0005618 GO:0005730 GO:0005774 GO:0005794 GO:0005886 GO:0009527 GO:0009941 GO:0031307 GO:0046930
Solyc01g010780.4.1	GO:0002221 GO:0018108 GO:0042742 GO:0046777 GO:0050777 GO:0050832 GO:1902458 GO:0004674 GO:0004713 GO:0005524 GO:0030957 GO:0005730 GO:0005886 GO:0009506 GO:0009507 GO:0016021
Solyc01g010785.1.1	GO:0006259 GO:0016740 GO:0016787 GO:0097159 GO:1901363
Solyc01g010810.4.1	GO:0003254 GO:0006886 GO:0006913 GO:0008016 GO:0051028 GO:0098901 GO:1902305 GO:1903829 GO:0005085 GO:0008536 GO:0005634 GO:0005737
Solyc01g010820.3.1	GO:0000122 GO:0000165 GO:0000209 GO:0001831 GO:0006513 GO:0007080 GO:0007229 GO:0007369 GO:0008284 GO:0009733 GO:0009753 GO:0009755 GO:0009911 GO:0010087 GO:0010100 GO:0010182 GO:0016477 GO:0017145 GO:0030853 GO:0031145 GO:0031398 GO:0031648 GO:0032467 GO:0033683 GO:0035019 GO:0035024 GO:0040016 GO:0042254 GO:0042752 GO:0043149 GO:0043687 GO:0044346 GO:0045732 GO:0045842 GO:0048208 GO:0048575 GO:…
Solyc01g010830.4.1	GO:0009410 GO:0019859 GO:0043100 GO:0008253 GO:0030145 GO:0005634
Solyc01g010840.1.1
Solyc01g010860.3.1	GO:0006675 GO:0006694 GO:0009640 GO:0046520 GO:0055114 GO:0000170 GO:0005506 GO:0009924 GO:1990465 GO:0005783 GO:0005789 GO:0005794 GO:0016021
Solyc01g010870.3.1	GO:0032259 GO:0052546 GO:0008757 GO:0000139 GO:0005634 GO:0005768 GO:0005774 GO:0005802 GO:0009505 GO:0009506 GO:0016021
Solyc01g010880.3.1	GO:0006950 GO:0042221 GO:0043170 GO:0044238 GO:0044249 GO:1901576 GO:0005488 GO:0016740 GO:0005764 GO:0005768 GO:0005789 GO:0005795 GO:0005802
Solyc01g010890.4.1	GO:0006949 GO:0009739 GO:0009826 GO:0009828 GO:0010114 GO:0010311 GO:0080022 GO:0005576 GO:0005829 GO:0009505 GO:0009506 GO:0016020
Solyc01g010900.3.1	GO:0006952 GO:0009611 GO:0010345 GO:0035336 GO:0042761 GO:0048437 GO:0048438 GO:0048827 GO:0055114 GO:0080110 GO:0005506 GO:0005515 GO:0016709 GO:0018685 GO:0020037 GO:0005773 GO:0005783 GO:0005789 GO:0009536 GO:0016021
Solyc01g010910.2.1	GO:0000162 GO:0002213 GO:0009409 GO:0009611 GO:0009625 GO:0009644 GO:0009682 GO:0009737 GO:0009739 GO:0009751 GO:0009759 GO:0009800 GO:0009819 GO:0009825 GO:0009867 GO:0009909 GO:0010091 GO:0010105 GO:0010200 GO:0010438 GO:0010439 GO:0031930 GO:0035017 GO:0045892 GO:0045893 GO:0046686 GO:0050832 GO:0052544 GO:0071365 GO:0080091 GO:1901002 GO:1901332 GO:1901957 GO:1905255 GO:2000070 GO:2000652 GO:…
Solyc01g010920.2.1	GO:0006004 GO:0007155 GO:0010214 GO:0010395 GO:0045489 GO:0080157 GO:0008194 GO:0000139 GO:0005634 GO:0005768 GO:0005802 GO:0009507 GO:0016021
Solyc01g010930.4.1	GO:0006004 GO:0007155 GO:0010214 GO:0010395 GO:0045489 GO:0080157 GO:0008194 GO:0000139 GO:0005634 GO:0005768 GO:0005802 GO:0009507 GO:0016021
Solyc01g010940.3.1	GO:0006886 GO:0006888 GO:0006890 GO:0007030 GO:0007275 GO:0035964 GO:0045055 GO:1902003 GO:0019905 GO:0000139 GO:0005783 GO:0005789 GO:0005793 GO:0005801 GO:0030134 GO:0030137 GO:0030140 GO:0042589 GO:0070765
Solyc01g010950.3.1	GO:0002229 GO:0006355 GO:0008016 GO:0008219 GO:0009414 GO:0009651 GO:0009653 GO:0009658 GO:0009723 GO:0009788 GO:0010119 GO:0010182 GO:0010344 GO:0018105 GO:0043507 GO:0045087 GO:0045995 GO:0046777 GO:1900150 GO:1900424 GO:2000031 GO:0004709 GO:0004713 GO:0005515 GO:0005730 GO:0005769 GO:0005783 GO:0005802 GO:0005829 GO:0009898 GO:0012510
Solyc01g010960.3.1	GO:0000463 GO:0006412 GO:0030218 GO:0043009 GO:0051726 GO:0071493 GO:0003729 GO:0003735 GO:0043021 GO:0022625 GO:0098556
Solyc01g010970.3.1	GO:0006417 GO:0007140 GO:0007143 GO:0009561 GO:0009733 GO:0009814 GO:0009850 GO:0009955 GO:0009965 GO:0010050 GO:0010218 GO:0010267 GO:0010305 GO:0010492 GO:0010586 GO:0010589 GO:0010599 GO:0010628 GO:0030154 GO:0031054 GO:0033169 GO:0035019 GO:0035279 GO:0040034 GO:0042742 GO:0042985 GO:0048830 GO:0055046 GO:0060145 GO:0060213 GO:0061866 GO:0090625 GO:1900111 GO:1902183 GO:1903343 GO:2000616 GO:…
Solyc01g010990.2.1
Solyc01g011000.3.1	GO:0006413 GO:0006452 GO:0010089 GO:0045901 GO:0045905 GO:0003743 GO:0003746 GO:0043022 GO:0022626
Solyc01g011005.1.1	GO:0006259 GO:0016740 GO:0016787 GO:0043167 GO:0097159 GO:1901363
Solyc01g011020.2.1
Solyc01g011030.3.1	GO:0000209 GO:0001894 GO:0002376 GO:0006468 GO:0006511 GO:0006952 GO:0007014 GO:0009411 GO:0009653 GO:0009737 GO:0009738 GO:0009788 GO:0010332 GO:0010942 GO:0016197 GO:0016239 GO:0016310 GO:0016567 GO:0030307 GO:0030335 GO:0030433 GO:0032479 GO:0032897 GO:0032940 GO:0034612 GO:0043123 GO:0043124 GO:0043161 GO:0045087 GO:0045324 GO:0045444 GO:0045666 GO:0045732 GO:0045787 GO:0045862 GO:0046597 GO:…
Solyc01g011040.3.1	GO:0006468 GO:0006950 GO:0009553 GO:0009605 GO:0030154 GO:0042221 GO:0048236 GO:0048646 GO:0048658 GO:0050794 GO:0051234 GO:0051716 GO:0090558 GO:0090696 GO:0090698 GO:1905392 GO:2000026 GO:0005515 GO:0016301 GO:0016020 GO:0071944
Solyc01g011050.3.1	GO:0006833 GO:0009611 GO:0009617 GO:0009793 GO:0010016 GO:0030104 GO:0033554 GO:0042221 GO:0042659 GO:0045184 GO:0051302 GO:0055075 GO:0071555 GO:0090558 GO:0090708 GO:0098542 GO:1903224 GO:2000067 GO:0004672 GO:0005515 GO:0038023 GO:0005768 GO:0005886 GO:0048226
Solyc01g011060.1.1
Solyc01g011070.1.1
Solyc01g011080.3.1
Solyc01g011090.4.1	GO:0002329 GO:0003011 GO:0007040 GO:0007409 GO:0007568 GO:0007612 GO:0008285 GO:0009860 GO:0010286 GO:0010842 GO:0010976 GO:0010996 GO:0030335 GO:0034220 GO:0040018 GO:0042472 GO:0042755 GO:0043312 GO:0043588 GO:0045579 GO:0048194 GO:0048364 GO:0048367 GO:0050884 GO:0050908 GO:0060052 GO:0060100 GO:0060101 GO:0061092 GO:0140331 GO:1905038 GO:0005515 GO:0005524 GO:0008270 GO:0015247 GO:0016887 GO:…
Solyc01g011100.2.1	GO:0000749 GO:0003011 GO:0006886 GO:0006892 GO:0007409 GO:0007568 GO:0007612 GO:0009860 GO:0010286 GO:0010842 GO:0010976 GO:0010996 GO:0030335 GO:0032456 GO:0034220 GO:0040018 GO:0042472 GO:0042755 GO:0043588 GO:0048194 GO:0048364 GO:0048367 GO:0050884 GO:0050908 GO:0060052 GO:0061092 GO:0140331 GO:1905038 GO:0005515 GO:0005524 GO:0008270 GO:0016887 GO:0022857 GO:0090554 GO:0090555 GO:0090556 GO:…
Solyc01g011105.1.1	GO:0007275 GO:0010116 GO:0030154 GO:0045168 GO:1902584 GO:0033612 GO:0005576 GO:0005615 GO:0048046
Solyc01g011110.1.1
Solyc01g011113.1.1	GO:0006259 GO:0016740 GO:0016787 GO:0043167 GO:0097159 GO:1901363
Solyc01g011115.1.1
Solyc01g011117.1.1
Solyc01g011170.1.1
Solyc01g150113.1.1
Solyc01g011180.1.1	GO:0006624 GO:0016192 GO:0005737 GO:0012505 GO:0016020 GO:0043231
Solyc01g011190.1.1	GO:0006624 GO:0016192 GO:0005737 GO:0012505 GO:0016020 GO:0043231
Solyc01g011200.3.1	GO:0016020
Solyc01g011220.3.1	GO:0016787 GO:0005886 GO:0031224
Solyc01g011230.3.1
Solyc01g011260.1.1	GO:0006508 GO:0030163 GO:0004190 GO:0008233 GO:0016787 GO:0005886 GO:0016020 GO:0031225 GO:0046658
Solyc01g011270.2.1
Solyc01g011273.1.1
Solyc01g011277.1.1
Solyc01g011300.1.1	GO:0005886
Solyc01g011310.2.1	GO:0016020 GO:0071944
Solyc01g011320.2.1	GO:0016020
Solyc01g011330.3.1	GO:0008233 GO:0005886 GO:0031225
Solyc01g150114.1.1
Solyc01g150115.1.1	GO:0090304 GO:0005488 GO:0016787
Solyc01g011340.3.1	GO:0000122 GO:0000184 GO:0000188 GO:0003231 GO:0006275 GO:0006672 GO:0006914 GO:0007051 GO:0007059 GO:0007084 GO:0007099 GO:0007406 GO:0007465 GO:0007498 GO:0007623 GO:0008380 GO:0008637 GO:0009416 GO:0009788 GO:0009903 GO:0010288 GO:0010469 GO:0010719 GO:0019932 GO:0030155 GO:0030308 GO:0031952 GO:0032000 GO:0032516 GO:0032869 GO:0034976 GO:0035331 GO:0035970 GO:0042176 GO:0042308 GO:0042532 GO:…
Solyc01g011350.3.1
Solyc01g011352.1.1	GO:0090304 GO:0005488 GO:0016787
Solyc01g011354.1.1	GO:0006278 GO:0006310 GO:0006508 GO:0008150 GO:0015074 GO:0090305 GO:0003674 GO:0003676 GO:0003964 GO:0004190 GO:0004518 GO:0004519 GO:0008233 GO:0016740 GO:0016787 GO:0046872 GO:0005739
Solyc01g011356.1.1	GO:0071897 GO:0090305 GO:0003676 GO:0004519 GO:0008233 GO:0034061 GO:0046872 GO:0043231
Solyc01g011358.1.1	GO:0006807 GO:0043170 GO:0044238 GO:0016787
Solyc01g011390.2.1
Solyc01g011410.2.1	GO:0019684 GO:0055114 GO:0016655 GO:0048038 GO:0051287 GO:0009535
Solyc01g011413.1.1
Solyc01g011417.1.1	GO:0009772 GO:0010207 GO:0018298 GO:0005515 GO:0016168 GO:0045156 GO:0009523 GO:0009535 GO:0010287 GO:0016021
Solyc01g011430.4.1	GO:0010025 GO:0045017 GO:0004144 GO:0047196 GO:0005783 GO:0016020
Solyc01g011435.1.1	GO:0001101 GO:0009725 GO:0031640 GO:0050829 GO:0050830 GO:0050832 GO:1901700
Solyc01g011460.3.1
Solyc01g011465.1.1
Solyc01g011470.1.1	GO:0002253
Solyc01g011480.1.1	GO:0009772 GO:0018298 GO:0016168 GO:0045156 GO:0046872 GO:0009523 GO:0009533 GO:0009535 GO:0010287 GO:0016021
Solyc01g011490.1.1	GO:1901576 GO:0008374 GO:0012505 GO:0016020 GO:0043227
Solyc01g011495.1.1	GO:0009625 GO:0009723 GO:0009751 GO:0009753 GO:0009861 GO:0031640 GO:0050829 GO:0050830 GO:0050832 GO:0110165
Solyc01g011500.1.1
Solyc01g011510.4.1	GO:0000302 GO:0001561 GO:0001666 GO:0006714 GO:0006805 GO:0007417 GO:0007422 GO:0007568 GO:0007584 GO:0008284 GO:0008544 GO:0009269 GO:0009651 GO:0009737 GO:0016117 GO:0030148 GO:0033306 GO:0042493 GO:0046292 GO:0046458 GO:0051384 GO:0051591 GO:0004028 GO:0008106 GO:0018479 GO:0033721 GO:0042803 GO:0046577 GO:0050061 GO:0052814 GO:0005634 GO:0005773 GO:0005778 GO:0005794 GO:0005811 GO:0005829 GO:…
Solyc01g011520.2.1	GO:0010216 GO:0010267 GO:0051214 GO:0090501 GO:0003723 GO:0004525 GO:0005515 GO:0005634 GO:0005737 GO:0016442
Solyc01g011530.1.1	GO:0006396 GO:0006952 GO:0010216 GO:0010267 GO:0030422 GO:0031047 GO:0051214 GO:0090501 GO:0090502 GO:0000166 GO:0003676 GO:0003723 GO:0004386 GO:0004518 GO:0004519 GO:0004525 GO:0005515 GO:0005524 GO:0016787 GO:0016891 GO:0046872 GO:0005634 GO:0005737 GO:0016442
Solyc01g011540.1.1	GO:0007275 GO:0010216 GO:0010267 GO:0035196 GO:0051214 GO:0090305 GO:0003725 GO:0004518 GO:0005515 GO:0005730
Solyc01g012540.1.1	GO:0007275 GO:0010216 GO:0010267 GO:0035196 GO:0051214 GO:0090501 GO:0003723 GO:0004525 GO:0005515 GO:0005634 GO:0005737 GO:0016442
Solyc01g012550.1.1	GO:0010216 GO:0010267 GO:0051214 GO:0090501 GO:0003723 GO:0004525 GO:0005515 GO:0005634 GO:0005737 GO:0016442
Solyc01g012560.1.1	GO:0000911 GO:0006396 GO:0006952 GO:0007275 GO:0009616 GO:0009880 GO:0010216 GO:0010228 GO:0010267 GO:0010599 GO:0016075 GO:0030422 GO:0031047 GO:0035196 GO:0035279 GO:0048317 GO:0051214 GO:0090305 GO:0090501 GO:0090502 GO:2000034 GO:0000166 GO:0003676 GO:0003677 GO:0003723 GO:0003725 GO:0004386 GO:0004518 GO:0004519 GO:0004525 GO:0005515 GO:0005524 GO:0016787 GO:0016891 GO:0046872 GO:0005634 GO:…
Solyc01g012570.2.1	GO:0010216 GO:0010267 GO:0051214 GO:0090501 GO:0003676 GO:0005515 GO:0016891 GO:0005622 GO:0110165
Solyc01g012580.1.1	GO:0007275 GO:0010216 GO:0010267 GO:0035196 GO:0051214 GO:0090501 GO:0003723 GO:0005515 GO:0016891 GO:0005634
Solyc01g012585.1.1	GO:0003824
Solyc01g012590.1.1	GO:0010216 GO:0010267 GO:0051214 GO:0090501 GO:0003676 GO:0005515 GO:0016891 GO:0005622 GO:0110165
Solyc01g012610.1.1	GO:0010216 GO:0010267 GO:0051214 GO:0090501 GO:0003723 GO:0004525 GO:0005515 GO:0005634 GO:0005737 GO:0016442
Solyc01g012650.1.1	GO:0006952 GO:0030422 GO:0004518 GO:0097159 GO:1901363
Solyc01g012670.3.1	GO:0000122 GO:0000212 GO:0001525 GO:0001834 GO:0001932 GO:0006353 GO:0007279 GO:0007284 GO:0007294 GO:0007367 GO:0008593 GO:0010050 GO:0010070 GO:0010216 GO:0010267 GO:0010599 GO:0010626 GO:0010660 GO:0014040 GO:0014835 GO:0019827 GO:0021522 GO:0021591 GO:0021675 GO:0021889 GO:0021987 GO:0030324 GO:0030423 GO:0030727 GO:0031054 GO:0031069 GO:0031643 GO:0032290 GO:0032720 GO:0033168 GO:0033227 GO:…
Solyc01g012680.1.1	GO:0010216 GO:0010267 GO:0051214 GO:0090501 GO:0003676 GO:0005515 GO:0016891 GO:0005622 GO:0110165
Solyc01g012690.1.1	GO:0002238 GO:0009554 GO:0009556 GO:0009755 GO:0010204 GO:0046777 GO:0048658 GO:0048767 GO:0050832 GO:1900426 GO:0004674 GO:0005515 GO:0005634 GO:0005789 GO:0005886 GO:0016021 GO:0032541 GO:1990578
Solyc01g012700.4.1	GO:0001101 GO:0006081 GO:0006721 GO:0006979 GO:0008610 GO:0009628 GO:0009725 GO:0014070 GO:0016999 GO:0033993 GO:0044249 GO:0044281 GO:0048856 GO:0055114 GO:1901700 GO:0004029 GO:0005515 GO:0016614 GO:0019115 GO:0033721 GO:0005783 GO:0005789 GO:0009536
Solyc01g012720.1.1	GO:0010216 GO:0010267 GO:0051214 GO:0090501 GO:0000166 GO:0003723 GO:0004525 GO:0005515 GO:0043167 GO:0005634 GO:0005737 GO:0016442
Solyc01g012730.1.1
Solyc01g012740.1.1	GO:0009616 GO:0030422 GO:0044260 GO:0003676 GO:0004518
Solyc01g012750.3.1	GO:0001561 GO:0001666 GO:0006714 GO:0006805 GO:0007417 GO:0007422 GO:0007568 GO:0007584 GO:0008284 GO:0008544 GO:0009269 GO:0009651 GO:0009737 GO:0030148 GO:0033306 GO:0042493 GO:0046458 GO:0051384 GO:0051591 GO:0004028 GO:0008106 GO:0018479 GO:0033721 GO:0042803 GO:0043878 GO:0046577 GO:0050061 GO:0052814 GO:0005773 GO:0005778 GO:0005783 GO:0005789 GO:0005794 GO:0005811 GO:0005829 GO:0005886 GO:…
Solyc01g012760.1.1	GO:0000302 GO:0001561 GO:0001666 GO:0006714 GO:0007417 GO:0007422 GO:0007568 GO:0007584 GO:0008284 GO:0008544 GO:0009269 GO:0009651 GO:0009737 GO:0016117 GO:0030148 GO:0033306 GO:0042493 GO:0046292 GO:0046458 GO:0051384 GO:0051591 GO:0070887 GO:0004028 GO:0008106 GO:0018479 GO:0033721 GO:0042803 GO:0046577 GO:0050061 GO:0052814 GO:0005634 GO:0005773 GO:0005778 GO:0005794 GO:0005811 GO:0005829 GO:…
Solyc01g013760.1.1
Solyc01g013780.1.1	GO:0000122 GO:0000212 GO:0001525 GO:0001834 GO:0001932 GO:0006353 GO:0007279 GO:0007284 GO:0007294 GO:0007367 GO:0008593 GO:0009944 GO:0010050 GO:0010070 GO:0010216 GO:0010267 GO:0010492 GO:0010626 GO:0010660 GO:0014040 GO:0014835 GO:0021522 GO:0021591 GO:0021675 GO:0021889 GO:0021987 GO:0030324 GO:0030423 GO:0030727 GO:0031054 GO:0031069 GO:0031643 GO:0032290 GO:0032720 GO:0033168 GO:0033227 GO:…
Solyc01g013790.1.1	GO:0010216 GO:0010267 GO:0051214 GO:0090501 GO:0003723 GO:0004525 GO:0005515 GO:0005634 GO:0005737 GO:0016442
Solyc01g013810.1.1	GO:0010216 GO:0010267 GO:0051214 GO:0090501 GO:0003676 GO:0005515 GO:0016891 GO:0005622 GO:0110165
Solyc01g013820.1.1	GO:0006396 GO:0006952 GO:0010216 GO:0010267 GO:0030422 GO:0031047 GO:0051214 GO:0090501 GO:0090502 GO:0000166 GO:0003676 GO:0003723 GO:0004386 GO:0004518 GO:0004519 GO:0004525 GO:0005515 GO:0005524 GO:0016787 GO:0016891 GO:0046872 GO:0005634 GO:0005737 GO:0016442
Solyc01g013840.1.1	GO:0007275 GO:0010216 GO:0010267 GO:0051214 GO:0090305 GO:0003723 GO:0004519 GO:0005515 GO:0005634
Solyc01g013850.1.1	GO:0010216 GO:0010267 GO:0051214 GO:0090501 GO:0003676 GO:0005515 GO:0016891 GO:0005622 GO:0110165
Solyc01g013860.1.1	GO:0007275 GO:0010216 GO:0010267 GO:0051214 GO:0090501 GO:0003723 GO:0004525 GO:0005515 GO:0005634 GO:0005737 GO:0016442
Solyc01g013870.1.1	GO:0002238 GO:0050832 GO:0005515 GO:0016020
Solyc01g013880.1.1	GO:0002238 GO:0010204 GO:0042742 GO:0050832 GO:0005515 GO:0005886 GO:0016021
Solyc01g013883.1.1	GO:0000302 GO:0001666 GO:0006805 GO:0007399 GO:0007568 GO:0007584 GO:0008284 GO:0009269 GO:0009651 GO:0009737 GO:0016117 GO:0030148 GO:0034308 GO:0042493 GO:0044248 GO:0046292 GO:0051384 GO:0051591 GO:0055114 GO:1901575 GO:0004028 GO:0005515 GO:0008106 GO:0018479 GO:0033721 GO:0005634 GO:0005773 GO:0005794 GO:0005811 GO:0005829 GO:0005886 GO:0009506 GO:0009507 GO:0016021 GO:0042406
Solyc01g013887.1.1
Solyc01g013890.3.1	GO:0000302 GO:0001666 GO:0006631 GO:0006714 GO:0007417 GO:0007422 GO:0007568 GO:0007584 GO:0008284 GO:0008544 GO:0009269 GO:0009651 GO:0009737 GO:0016117 GO:0033306 GO:0042493 GO:0044248 GO:0044282 GO:0046292 GO:0046458 GO:0051384 GO:0051591 GO:0055114 GO:0070887 GO:1901575 GO:0004028 GO:0008106 GO:0018479 GO:0033721 GO:0042803 GO:0046577 GO:0050061 GO:0052814 GO:0005634 GO:0005773 GO:0005777 GO:…
Solyc01g013910.1.1
Solyc01g013920.1.1	GO:0016246 GO:0051607 GO:0070918 GO:0003676 GO:0016787 GO:0005622 GO:0110165
Solyc01g013930.1.1	GO:0010216 GO:0010267 GO:0051214 GO:0090501 GO:0003676 GO:0005515 GO:0016891 GO:0005622 GO:0110165
Solyc01g013950.2.1	GO:0010216 GO:0010267 GO:0051214 GO:0090501 GO:0003676 GO:0005515 GO:0016891 GO:0005622 GO:0110165
Solyc01g013970.1.1
Solyc01g013975.1.1
Solyc01g013980.1.1	GO:0006904 GO:0005774 GO:0030897 GO:0031902 GO:0033263
Solyc01g013985.1.1
Solyc01g013990.1.1
Solyc01g013995.2.1
Solyc01g014000.1.1
Solyc01g014010.1.1
Solyc01g014020.1.1	GO:0002238 GO:0050832 GO:0005515 GO:0016020
Solyc01g014050.1.1
Solyc01g014055.1.1	GO:0001172 GO:0006278 GO:0003676 GO:0003964 GO:0003968 GO:0004518 GO:0005634 GO:0005739
Solyc01g014060.3.1	GO:0009987 GO:0022414 GO:0032501 GO:0050896 GO:0051704 GO:0005576 GO:0005886 GO:0009506 GO:0031225 GO:0031410
Solyc01g150116.1.1	GO:0055114 GO:0005886 GO:0009506 GO:0031225
Solyc01g014070.1.1	GO:0006950 GO:0009628 GO:0009856 GO:0009987 GO:0048653 GO:0005737 GO:0005886 GO:0031012 GO:0031225 GO:0043227 GO:0043229 GO:0048046
Solyc01g014090.1.1	GO:0005488 GO:0005783 GO:0005886 GO:0009506
Solyc01g014100.3.1
Solyc01g014105.1.1	GO:0005515
Solyc01g014130.2.1	GO:0002238 GO:0010075 GO:0042742 GO:0050832 GO:0005515 GO:0005789 GO:0005886
Solyc01g014140.3.1	GO:0002238 GO:0050832 GO:0005515 GO:0016020
Solyc01g014150.1.1	GO:0002238 GO:0009888 GO:0032501 GO:0050832 GO:0005515 GO:0016020
Solyc01g014160.1.1	GO:0002238 GO:0007165 GO:0009553 GO:0009793 GO:0042659 GO:0050832 GO:0051302 GO:0090558 GO:0090708 GO:2000067 GO:0005515 GO:0016740 GO:0016020 GO:0048226
Solyc01g014170.1.1	GO:0002238 GO:0050832 GO:0005515 GO:0005886 GO:0016021
Solyc01g014180.3.1	GO:0009814 GO:0010200 GO:0043161 GO:0050794 GO:0051179 GO:0070887 GO:0005515 GO:0046872 GO:0061630 GO:0009506
Solyc01g014210.1.1	GO:0006915 GO:0006950 GO:0009060 GO:0009061 GO:0009628 GO:0015886 GO:0048316 GO:0048364 GO:0048367 GO:0140021 GO:0005471 GO:0005507 GO:0042802 GO:0005618 GO:0005730 GO:0005743 GO:0005758 GO:0005774 GO:0005789 GO:0005829 GO:0005886 GO:0009941
Solyc01g014220.3.1
Solyc01g014230.4.1	GO:0002237 GO:0009609 GO:0009610 GO:0009814 GO:0009877 GO:0010200 GO:0031348 GO:0031648 GO:0036377 GO:0042742 GO:0043066 GO:0048527 GO:0048586 GO:0050777 GO:0051865 GO:0071215 GO:2000022 GO:0043621 GO:0061630 GO:0070696 GO:0005634 GO:0005829 GO:0005886
Solyc01g014240.1.1	GO:0050896 GO:0000166 GO:0005515
Solyc01g014250.2.1
Solyc01g014260.1.1
Solyc01g014270.3.1
Solyc01g014275.1.1
Solyc01g014300.1.1	GO:0010200 GO:0010204 GO:0042742 GO:0050832 GO:0016020
Solyc01g014310.2.1	GO:0002238 GO:0010150 GO:0010200 GO:0010204 GO:0042742 GO:0071215 GO:1900150 GO:1902288 GO:0005515 GO:0005886 GO:0016021
Solyc01g014315.1.1
Solyc01g014320.4.1	GO:0002238 GO:0009416 GO:0009611 GO:0009751 GO:0009753 GO:0009944 GO:0010029 GO:0010252 GO:0035195 GO:0035834 GO:0042742 GO:0080027 GO:2000280 GO:0000287 GO:0010341 GO:0019010 GO:0030749 GO:0042802 GO:0051749
Solyc01g014350.1.1	GO:0010476 GO:0016055 GO:0018105 GO:0048586 GO:0000166 GO:0004674 GO:0005515 GO:0005634 GO:0005737
Solyc01g014355.1.1
Solyc01g014360.1.1
Solyc01g014363.1.1	GO:0071897 GO:0090305 GO:0003676 GO:0004518 GO:0008233 GO:0034061 GO:0046872
Solyc01g014367.1.1
Solyc01g014370.2.1	GO:0005488 GO:0005783 GO:0005886 GO:0009506
Solyc01g014373.1.1	GO:0008150 GO:0005515
Solyc01g014377.1.1	GO:0008150 GO:0003674 GO:0005739
Solyc01g014390.3.1
Solyc01g014400.2.1	GO:0016070 GO:0005488 GO:0016787
Solyc01g014410.1.1	GO:0000122 GO:0000212 GO:0001525 GO:0001834 GO:0001932 GO:0002119 GO:0006309 GO:0006353 GO:0007279 GO:0007284 GO:0007294 GO:0007367 GO:0008355 GO:0008593 GO:0009944 GO:0010050 GO:0010070 GO:0010216 GO:0010267 GO:0010492 GO:0010626 GO:0010660 GO:0014040 GO:0014835 GO:0021522 GO:0021591 GO:0021675 GO:0021889 GO:0021987 GO:0030324 GO:0030423 GO:0030727 GO:0031054 GO:0031069 GO:0031643 GO:0032290 GO:…
Solyc01g014420.1.1	GO:0009616 GO:0009944 GO:0010267 GO:0010492 GO:0044260 GO:0048608 GO:0090501 GO:0003676 GO:0016891 GO:0005622 GO:0110165
Solyc01g014430.1.1	GO:0006952 GO:0007275 GO:0030422 GO:0035196 GO:0090501 GO:0003723 GO:0005515 GO:0016891 GO:0005634
Solyc01g014440.2.1	GO:0010216 GO:0010267 GO:0051214 GO:0090501 GO:0003723 GO:0004525 GO:0005515 GO:0005634 GO:0005737 GO:0016442
Solyc01g014450.1.1	GO:0000122 GO:0000212 GO:0001525 GO:0001834 GO:0001932 GO:0006259 GO:0007279 GO:0007284 GO:0007294 GO:0007367 GO:0008593 GO:0009616 GO:0009791 GO:0010070 GO:0010626 GO:0010660 GO:0014040 GO:0014835 GO:0019827 GO:0021522 GO:0021591 GO:0021675 GO:0021889 GO:0021987 GO:0030324 GO:0030423 GO:0030727 GO:0031054 GO:0031069 GO:0031643 GO:0032290 GO:0032720 GO:0033168 GO:0033227 GO:0035087 GO:0035116 GO:…
Solyc01g014470.1.1
Solyc01g014480.3.1	GO:0001666 GO:0009871 GO:0010104 GO:0010182 GO:0042742 GO:0042762 GO:0045893 GO:0050832 GO:0080167 GO:1901001 GO:1903034 GO:2000082 GO:0000976 GO:0003700 GO:0019900 GO:0005634
Solyc01g014490.4.1	GO:0000902 GO:0006265 GO:0007389 GO:0009741 GO:0010026 GO:0042023 GO:0003677 GO:0003918 GO:0005524 GO:0042803 GO:0005634 GO:0005829 GO:0009330 GO:0015935
Solyc01g014510.2.1	GO:0009987 GO:0004672 GO:0005515 GO:0097367 GO:0005576 GO:0005618 GO:0005737 GO:0016020 GO:0043227 GO:0043229
Solyc01g014520.1.1	GO:0007639 GO:0010939 GO:0034504 GO:0040015 GO:0046777 GO:0048653 GO:0051607 GO:1901653 GO:0004674 GO:0015026 GO:0031625 GO:0042802 GO:0005654 GO:0005737 GO:0005886 GO:0009506
Solyc01g014530.2.1	GO:0005488 GO:0016301
Solyc01g014533.1.1	GO:0090304 GO:0005488 GO:0016787
Solyc01g150117.1.1	GO:0090304 GO:0005488 GO:0016787
Solyc01g014540.3.1	GO:0005488 GO:0016301
Solyc01g014550.3.1	GO:0046777 GO:0050896 GO:0004672 GO:0031625 GO:0005886 GO:0009506
Solyc01g014560.4.1	GO:0005488 GO:0016740 GO:0110165
Solyc01g014620.1.1
Solyc01g014640.1.1	GO:0005488 GO:0016740
Solyc01g014650.1.1	GO:0007154 GO:0009737 GO:0009934 GO:0010075 GO:0016310 GO:0048229 GO:0048437 GO:0004674 GO:0019901 GO:0033612 GO:0042802 GO:0043621 GO:0044212 GO:0005886
Solyc01g014660.1.1	GO:0006468 GO:0006952 GO:0016310 GO:0000166 GO:0004672 GO:0004674 GO:0005516 GO:0005524 GO:0016301 GO:0016740 GO:0030246 GO:0005886 GO:0016020 GO:0016021
Solyc01g014680.1.1	GO:0004674 GO:0005516 GO:0016020
Solyc01g014690.2.1	GO:0016310 GO:0004672 GO:0005515 GO:0016020
Solyc01g014700.2.1	GO:0005488 GO:0016740
Solyc01g014710.1.1
Solyc01g014720.3.1	GO:0009414 GO:0009651 GO:0009737 GO:0009751 GO:0009753 GO:0009873 GO:0010102 GO:0010143 GO:0010166 GO:0010432 GO:0010451 GO:0010582 GO:0019760 GO:0045893 GO:0048825 GO:0050832 GO:0071497 GO:1901332 GO:0003700 GO:0042802 GO:0043565 GO:0044212 GO:0005634 GO:0005737
Solyc01g014725.2.1	GO:0001558 GO:0009611 GO:0009664 GO:0009793 GO:0009944 GO:0009965 GO:0010082 GO:0010087 GO:0010102 GO:0010103 GO:0010148 GO:0010183 GO:0010468 GO:0030104 GO:0030155 GO:0042659 GO:0044237 GO:0045184 GO:0048281 GO:0050829 GO:0050832 GO:0051302 GO:0055075 GO:0060866 GO:0070370 GO:0090708 GO:1903224 GO:2000067 GO:0004674 GO:0033612 GO:0042277 GO:0005739 GO:0005886 GO:0009506 GO:0048226 GO:0090406
Solyc01g014730.2.1
Solyc01g014740.1.1
Solyc01g014745.1.1
Solyc01g014760.1.1
Solyc01g014800.1.1	GO:0009944 GO:0010216 GO:0010267 GO:0010492 GO:0048608 GO:0051214 GO:0090501 GO:0003725 GO:0005515 GO:0016891 GO:0005730
Solyc01g014820.2.1
Solyc01g014830.1.1
Solyc01g014840.3.1	GO:0001101 GO:0002239 GO:0007165 GO:0007275 GO:0009416 GO:0009725 GO:0009814 GO:0042493 GO:0042742 GO:0046677 GO:0050832 GO:0070887 GO:1901700 GO:0000166 GO:0005515 GO:0005737 GO:0012505 GO:0043231 GO:0098588
Solyc01g014850.4.1	GO:0006355 GO:1900057 GO:2000028 GO:0003677 GO:0003700 GO:0003723 GO:0046872 GO:0005634
Solyc01g014860.3.1
Solyc01g014910.2.1	GO:0048316
Solyc01g014930.2.1	GO:0002238 GO:0002831 GO:0031347 GO:0032101 GO:0032501 GO:0043900 GO:0048856 GO:0050832 GO:1901700 GO:0005515 GO:0016020
Solyc01g014940.2.1	GO:0002238 GO:0003006 GO:0009617 GO:0009791 GO:0010073 GO:0016310 GO:0022603 GO:0050794 GO:0050832 GO:0051234 GO:0051716 GO:0099402 GO:2000026 GO:0004672 GO:0005515 GO:0005618 GO:0005737 GO:0016020 GO:0043227 GO:0043229
Solyc01g014960.1.1	GO:0048316
Solyc01g014963.1.1	GO:0006259 GO:0016740 GO:0016787 GO:0097159 GO:1901363
Solyc01g014967.1.1	GO:0071897 GO:0090305 GO:0003676 GO:0004518 GO:0008233 GO:0034061 GO:0046872
Solyc01g014970.1.1	GO:0009737 GO:0009738 GO:0009793 GO:0019760 GO:0045893 GO:0048574 GO:0003677 GO:0003700 GO:0005515 GO:0042803 GO:0044212 GO:0046872 GO:0005634
Solyc01g014980.4.1
Solyc01g014990.3.1
Solyc01g015000.3.1	GO:0006808 GO:0009416 GO:0009718 GO:0009744 GO:0042304 GO:0043549 GO:0044119 GO:2000013 GO:0000287 GO:0004315 GO:0005524 GO:0010307 GO:0042802 GO:0043531 GO:0005739 GO:0005829 GO:0009534 GO:0009570
Solyc01g015010.1.1
Solyc01g015020.4.1
Solyc01g015030.1.1
Solyc01g015035.1.1
Solyc01g015050.1.1
Solyc01g015060.1.1	GO:0006342 GO:0010569 GO:0046686 GO:0080188 GO:0005515
Solyc01g015080.3.1	GO:0002215 GO:0006979 GO:0009827 GO:0010089 GO:0042744 GO:0044347 GO:0048658 GO:0055114 GO:0080001 GO:0098869 GO:1901430 GO:0004601 GO:0005515 GO:0020037 GO:0046872 GO:0005634 GO:0005774 GO:0005794 GO:0005829 GO:0009505 GO:0048046
Solyc01g150118.1.1
Solyc01g015130.1.1	GO:0005488
Solyc01g015133.1.1	GO:0006259 GO:0016740 GO:0016787 GO:0097159 GO:1901363
Solyc01g015137.1.1	GO:0090304 GO:0005488 GO:0016787
Solyc01g015180.1.1
Solyc01g015185.1.1	GO:0006259 GO:0016740 GO:0016787 GO:0097159 GO:1901363
Solyc01g015200.1.1
Solyc01g015210.1.1	GO:0009409 GO:0009793 GO:0009909 GO:0010048 GO:0003677 GO:0005515 GO:0044212 GO:0005634 GO:0005654 GO:0009507 GO:0009941
Solyc01g015230.3.1
Solyc01g015250.1.1
Solyc01g015280.1.1
Solyc01g015290.1.1	GO:0009409 GO:0009414 GO:0009631 GO:0009651 GO:0010501 GO:0032508 GO:0003676 GO:0003677 GO:0003690 GO:0003697 GO:0003723 GO:0003729 GO:0008270 GO:0046872 GO:0005634 GO:0005737 GO:0005886
Solyc01g015293.1.1
Solyc01g015297.1.1
Solyc01g016300.1.1
Solyc01g016305.1.1	GO:0003824
Solyc01g016350.1.1
Solyc01g016355.1.1	GO:0002238 GO:0010150 GO:0050832 GO:0071215 GO:0005515 GO:0005886 GO:0016021
Solyc01g016380.4.1	GO:0007623 GO:0009620 GO:0009827 GO:0030244 GO:0045489 GO:0016413 GO:0005768 GO:0005773 GO:0005802 GO:0009506 GO:0016021
Solyc01g016390.4.1	GO:0007623 GO:0009414 GO:0009651 GO:0009827 GO:0009834 GO:0030244 GO:0045489 GO:0045492 GO:0045893 GO:0050826 GO:1990937 GO:1990538 GO:0005768 GO:0005773 GO:0005802 GO:0009506 GO:0016021
Solyc01g016400.1.1
Solyc01g016410.4.1	GO:0009651 GO:0009737 GO:0009938 GO:0010200 GO:0030104 GO:0047484 GO:0051865 GO:0061635 GO:0070534 GO:0070936 GO:0071629 GO:1902006 GO:2000070 GO:2000637 GO:0046872 GO:0051787 GO:0061630 GO:0005618 GO:0005634 GO:0005829
Solyc01g016412.1.1
Solyc01g016414.1.1	GO:0008285 GO:0009408 GO:0009637 GO:0009733 GO:0009908 GO:0010150 GO:0030154 GO:0031347 GO:0045893 GO:0045962 GO:0048262 GO:0048826 GO:2000032 GO:2000306 GO:0001216 GO:0005515 GO:1990837 GO:0005634 GO:0009507
Solyc01g016416.1.1
Solyc01g016418.1.1
Solyc01g016430.1.1
Solyc01g016450.1.1
Solyc01g016460.4.1
Solyc01g016470.3.1	GO:0002181 GO:0006414 GO:0032147 GO:0045727 GO:0071320 GO:1904401 GO:0003735 GO:0005515 GO:0030295 GO:0043021 GO:0005634 GO:0005886 GO:0022625 GO:0042788
Solyc01g016510.1.1
Solyc01g016520.1.1	GO:0006351 GO:0003677 GO:0003899 GO:0008270 GO:0042644
Solyc01g016530.1.1
Solyc01g016540.3.1
Solyc01g016545.1.1	GO:0006259 GO:0016740 GO:0016787 GO:0097159 GO:1901363
Solyc01g016550.2.1
Solyc01g016560.1.1
Solyc01g016565.1.1	GO:0006259 GO:0016740 GO:0016787 GO:0097159 GO:1901363
Solyc01g016580.1.1	GO:0008150 GO:0005777 GO:0016020 GO:0016021
Solyc01g016590.1.1
Solyc01g016600.2.1	GO:0016021
Solyc01g016605.1.1
Solyc01g016630.1.1
Solyc01g016640.3.1	GO:0002238 GO:0010039 GO:0010439 GO:0106147 GO:0009815 GO:0016706 GO:0062131 GO:0106145 GO:0005737 GO:0009506
Solyc01g150119.1.1	GO:0010021 GO:0019252 GO:0004373 GO:0009011 GO:0016740 GO:0016757 GO:0033201 GO:0009501 GO:0009507 GO:0009536
Solyc01g016660.1.1	GO:0046527 GO:0009536
Solyc01g016665.1.1	GO:0010018 GO:0042753 GO:0045893 GO:0003700 GO:0003824 GO:0005515 GO:0005634 GO:0009506
Solyc01g016670.2.1
Solyc01g016680.3.1	GO:0010439 GO:0009815 GO:0043167 GO:0062131 GO:0009506
Solyc01g016685.1.1	GO:0006259 GO:0016740 GO:0016787 GO:0097159 GO:1901363
Solyc01g016690.1.1
Solyc01g016700.3.1
Solyc01g016720.2.1
Solyc01g016725.1.1	GO:0006259 GO:0016740 GO:0016787 GO:0097159 GO:1901363 GO:0043231
Solyc01g016760.1.1
Solyc01g016770.1.1	GO:0001708 GO:0008285 GO:0009723 GO:0009733 GO:0009735 GO:0009740 GO:0009751 GO:0009789 GO:0009867 GO:0010089 GO:0010119 GO:0010214 GO:0032880 GO:0043068 GO:0045892 GO:0045893 GO:0045926 GO:0048235 GO:0048629 GO:0048655 GO:0048765 GO:0050832 GO:0080086 GO:1901002 GO:1901348 GO:1990019 GO:2000039 GO:0000987 GO:0003682 GO:0003700 GO:0005515 GO:0005634
Solyc01g016780.1.1
Solyc01g016790.1.1
Solyc01g016800.2.1
Solyc01g150120.1.1
Solyc01g016830.1.1
Solyc01g016840.1.1
Solyc01g016850.2.1
Solyc01g016870.1.1
Solyc01g016880.1.1
Solyc01g016890.1.1
Solyc01g016900.1.1	GO:0016192 GO:0005773 GO:0030897 GO:0033263 GO:0098588 GO:0098805
Solyc01g016910.1.1
Solyc01g016920.1.1
Solyc01g016930.1.1
Solyc01g016940.2.1
Solyc01g016960.1.1	GO:0002230 GO:0002238 GO:0002239 GO:0006952 GO:0009416 GO:0009611 GO:0009620 GO:0009626 GO:0009637 GO:0009646 GO:0009751 GO:0009870 GO:0042742 GO:0050832 GO:0051607 GO:0051707 GO:0060548 GO:0071446 GO:0000166 GO:0005515 GO:0005524 GO:0043531 GO:0043621 GO:0005737 GO:0005886 GO:0009506 GO:0009536 GO:0016020
Solyc01g016970.2.1
Solyc01g016980.1.1
Solyc01g150121.1.1	GO:0006342 GO:0019760 GO:0045944 GO:0000977 GO:0001228 GO:0005515 GO:0005634 GO:0032991
Solyc01g017020.1.1
Solyc01g017030.1.1	GO:0006342 GO:0019760 GO:0000977 GO:0001228 GO:0005515 GO:0005634 GO:0032991
Solyc01g017040.1.1
Solyc01g017050.1.1
Solyc01g017060.2.1	GO:0005524 GO:0009570 GO:0009575
Solyc01g017070.1.1	GO:0005524 GO:0009509 GO:0009570
Solyc01g017080.2.1	GO:0009507
Solyc01g017085.1.1	GO:0006412 GO:0003735 GO:0070181 GO:0005763 GO:0009570 GO:0009941
Solyc01g017090.2.1	GO:0042773 GO:0008137 GO:0048038 GO:0009535 GO:0016021
Solyc01g017100.2.1	GO:0005622 GO:0110165
Solyc01g017110.2.1	GO:0055114 GO:0005524 GO:0009570 GO:0009575 GO:0009579 GO:0016020
Solyc01g017120.1.1	GO:0005524 GO:0009570 GO:0009575
Solyc01g017130.1.1	GO:0005524 GO:0009570 GO:0009575
Solyc01g017140.1.1	GO:0009536
Solyc01g017145.1.1	GO:0005524 GO:0009570 GO:0009575
Solyc01g017150.1.1	GO:0009507
Solyc01g017160.2.1	GO:0019684 GO:0042773 GO:0008137 GO:0048038 GO:0009535 GO:0016021
Solyc01g017170.1.1	GO:0019684 GO:0042773 GO:0008137 GO:0048038 GO:0009535 GO:0016021
Solyc01g017180.3.1	GO:0019684 GO:0042773 GO:0008137 GO:0048038 GO:0009535 GO:0016021
Solyc01g017200.2.1	GO:0006633 GO:2001295 GO:0003989 GO:0005524 GO:0008270 GO:0016743 GO:0009317 GO:0009570
Solyc01g017210.1.1	GO:0019684 GO:0055114 GO:0008137 GO:0048038 GO:0009535 GO:0016021
Solyc01g017220.2.1	GO:0015986 GO:0005524 GO:0046933 GO:0009535 GO:0009941 GO:0045261
Solyc01g017230.2.1	GO:0042773 GO:0008137 GO:0048038 GO:0009535 GO:0016021
Solyc01g017240.1.1	GO:0015031 GO:0009706 GO:0016021
Solyc01g017250.1.1	GO:0015031 GO:0009706 GO:0016021
Solyc01g017260.1.1	GO:0019684 GO:0042773 GO:0008137 GO:0048038 GO:0009535 GO:0016021
Solyc01g017280.1.1	GO:0009532
Solyc01g017290.1.1	GO:0005524 GO:0009570 GO:0009575 GO:0062091
Solyc01g017300.2.1	GO:0015979 GO:0018298 GO:0022900 GO:0000287 GO:0009055 GO:0016168 GO:0051539 GO:0009522 GO:0009535 GO:0016021
Solyc01g017320.1.1	GO:0015979 GO:0018298 GO:0022900 GO:0000287 GO:0009055 GO:0016168 GO:0051539 GO:0009522 GO:0009535 GO:0016021
Solyc01g017330.3.1	GO:0044237 GO:0043167 GO:0048037 GO:0009507 GO:0009579 GO:0016020
Solyc01g017360.3.1	GO:0006351 GO:0003677 GO:0003899 GO:0032549 GO:0009507
Solyc01g017370.2.1	GO:0003899 GO:0046872 GO:0042644
Solyc01g017380.1.1	GO:0006351 GO:0000287 GO:0003677 GO:0003899 GO:0008270 GO:0009507
Solyc01g017390.1.1	GO:0006351 GO:0000287 GO:0003677 GO:0003899 GO:0008270 GO:0009507
Solyc01g017410.3.1	GO:0009536
Solyc01g017420.1.1	GO:0006351 GO:0003677 GO:0003899 GO:0008270 GO:0009507
Solyc01g017430.1.1	GO:0015979 GO:0055114 GO:0009055 GO:0009535
Solyc01g017440.1.1	GO:0005488 GO:0016779 GO:0009507
Solyc01g017450.1.1	GO:0010467 GO:0034641 GO:0042274 GO:0044238 GO:0019843 GO:0005737 GO:0005840 GO:0043231
Solyc01g017460.3.1	GO:0006351 GO:0000287 GO:0003677 GO:0003899 GO:0008270 GO:0042644
Solyc01g017470.3.1	GO:0006351 GO:0000287 GO:0003677 GO:0003899 GO:0008270 GO:0042644
Solyc01g017480.1.1	GO:0045037 GO:0009706
Solyc01g017510.1.1	GO:0005488 GO:0016779
Solyc01g017520.1.1	GO:0015986 GO:0046933 GO:0005886 GO:0009535 GO:0016021 GO:0045263
Solyc01g017530.1.1	GO:0006412 GO:0003735 GO:0005763 GO:0009570
Solyc01g017535.1.1
Solyc01g017540.2.1	GO:0005576 GO:0005618
Solyc01g017560.3.1
Solyc01g017565.1.1	GO:0006259 GO:0004518 GO:0016779 GO:0097159 GO:1901363
Solyc01g017600.3.1	GO:0016020 GO:0016021
Solyc01g017610.1.1	GO:0009641 GO:0009684 GO:0009723 GO:0009926 GO:0009958 GO:0010078 GO:0010087 GO:0010588 GO:0042742 GO:0043562 GO:0048467 GO:0048527 GO:0080022 GO:0004021 GO:0004838 GO:0016829 GO:0030170 GO:0047312 GO:0050048 GO:0050362 GO:0080097 GO:0080098 GO:0080099 GO:0080100 GO:0080130 GO:0005737 GO:0005789
Solyc01g017620.1.1	GO:0009641 GO:0009684 GO:0009723 GO:0009793 GO:0009851 GO:0009908 GO:0009926 GO:0009958 GO:0010078 GO:0010087 GO:0010588 GO:0042742 GO:0048364 GO:0048366 GO:0048367 GO:0048467 GO:0048825 GO:0080022 GO:0003824 GO:0004021 GO:0004838 GO:0008483 GO:0016740 GO:0016846 GO:0030170 GO:0047312 GO:0050048 GO:0050362 GO:0080097 GO:0080098 GO:0080099 GO:0080100 GO:0080130 GO:0005737
Solyc01g017640.3.1
Solyc01g017670.2.1
Solyc01g017675.1.1	GO:0006259 GO:0004518 GO:0016740 GO:0097159 GO:1901363 GO:0043231
Solyc01g017690.1.1	GO:0009620 GO:0009626 GO:0009814 GO:0005488 GO:0005737 GO:0005886
Solyc01g017700.1.1
Solyc01g017720.2.1
Solyc01g017725.1.1
Solyc01g017740.2.1	GO:0015979 GO:0022904 GO:0045158 GO:0046872 GO:0009535 GO:0016021
Solyc01g017750.1.1
Solyc01g017790.3.1	GO:0006342 GO:0019760 GO:0045944 GO:0000977 GO:0001228 GO:0005515 GO:0005634 GO:0032991
Solyc01g150122.1.1
Solyc01g017795.1.1
Solyc01g150123.1.1	GO:0005488
Solyc01g017820.3.1	GO:0050829 GO:0005515 GO:1905761
Solyc01g017825.1.1	GO:0000723 GO:0000724 GO:0006260 GO:0006261 GO:0006268 GO:0006281 GO:0006289 GO:0006310 GO:0006974 GO:0007004 GO:0051321 GO:0003676 GO:0003677 GO:0003684 GO:0003697 GO:0005515 GO:0043047 GO:0043565 GO:0046872 GO:0000784 GO:0005634 GO:0005662
Solyc01g017860.3.1
Solyc01g017870.2.1
Solyc01g017873.1.1
Solyc01g017877.1.1	GO:0006259 GO:0004518 GO:0016740 GO:0097159 GO:1901363 GO:0005634 GO:0033643
Solyc01g017950.3.1	GO:0030430
Solyc01g017960.1.1
Solyc01g017970.1.1	GO:0030430
Solyc01g018010.2.1
Solyc01g018015.1.1
Solyc01g018020.3.1	GO:0006098 GO:0044238 GO:0046686 GO:0004802 GO:0005509 GO:0005515 GO:0030145 GO:0050897 GO:0005829 GO:0009535 GO:0009570
Solyc01g018040.1.1	GO:0009585 GO:0010018 GO:0042753 GO:0045893 GO:0003700 GO:0005515 GO:0046872 GO:0005634 GO:0009506
Solyc01g018045.1.1	GO:0006259 GO:0016740 GO:0016787 GO:0097159 GO:1901363
Solyc01g018070.3.1	GO:0006342 GO:0019760 GO:0000977 GO:0001228 GO:0005515 GO:0005634 GO:0032991
Solyc01g018100.1.1
Solyc01g019100.1.1
Solyc01g020100.3.1
Solyc01g020110.2.1	GO:0009414 GO:0051865 GO:0004842 GO:0005515 GO:0005634
Solyc01g020113.1.1	GO:0009414 GO:0016567 GO:0051865 GO:0004842 GO:0005515 GO:0016740 GO:0046872 GO:0005634
Solyc01g020117.1.1	GO:0006979 GO:0042214 GO:0052579 GO:0052580 GO:0070402 GO:0005829 GO:0005886
Solyc01g020120.3.1	GO:0000727 GO:0006267 GO:0006268 GO:0006270 GO:1902969 GO:0003688 GO:0003697 GO:0005515 GO:0005524 GO:0046872 GO:1990518 GO:0000347 GO:0042555
Solyc01g020130.3.1	GO:0009834 GO:0010051 GO:0010246 GO:0010417 GO:0048358 GO:0048367 GO:0015018 GO:0042285 GO:0000138 GO:0000139 GO:0005768 GO:0016021
Solyc01g020150.3.1	GO:0009834 GO:0010051 GO:0010246 GO:0010417 GO:0048358 GO:0048367 GO:0015018 GO:0042285 GO:0000138 GO:0000139 GO:0005768 GO:0016021
Solyc01g020160.1.1
Solyc01g020170.2.1	GO:0031326 GO:0048316 GO:0080090
Solyc01g020180.1.1	GO:0006355 GO:0009793 GO:0009960 GO:0010115 GO:0010162 GO:0048317 GO:0003700
Solyc01g020190.2.1	GO:0002495 GO:0006955 GO:0008299 GO:0009414 GO:0010025 GO:0010143 GO:0010345 GO:0030433 GO:0042335 GO:0070936 GO:1900490 GO:1904380 GO:0008270 GO:0031624 GO:0042287 GO:0061630 GO:1990381 GO:0000837 GO:0005637 GO:0005765 GO:0005886 GO:0030176 GO:0031901 GO:0031902 GO:0032588
Solyc01g020220.3.1	GO:0006272 GO:0006283 GO:0006296 GO:0006297 GO:0007062 GO:0032201 GO:0042276 GO:0042769 GO:0046683 GO:0070914 GO:0070987 GO:1900264 GO:1901796 GO:0003689 GO:0005515 GO:0005524 GO:0017116 GO:0000790 GO:0005654 GO:0031389 GO:0031390 GO:0031391 GO:0043599
Solyc01g020240.4.1
Solyc01g020245.1.1
Solyc01g020280.2.1
Solyc01g150124.1.1
Solyc01g020290.1.1	GO:0000184 GO:0000470 GO:0006412 GO:0019083 GO:1904401 GO:0003723 GO:0003735 GO:0005515 GO:0005730 GO:0005774 GO:0009506 GO:0022625 GO:0042788 GO:0045202
Solyc01g020300.4.1
Solyc01g020320.3.1
Solyc01g020323.1.1
Solyc01g020327.1.1
Solyc01g020340.2.1	GO:0000959 GO:0016556 GO:0031425 GO:0031426 GO:0004519 GO:0005515 GO:0009507
Solyc01g020343.1.1
Solyc01g020347.1.1
Solyc01g020350.1.1	GO:0006355 GO:0006397 GO:0009451 GO:0016556 GO:0090305 GO:0003700 GO:0004519 GO:0005515 GO:0008270 GO:0005739 GO:0009507 GO:0009536 GO:0043231
Solyc01g020353.1.1	GO:0006259 GO:0016740 GO:0016787 GO:0097159 GO:1901363
Solyc01g020357.1.1
Solyc01g020360.1.1
Solyc01g020370.2.1
Solyc01g020372.1.1
Solyc01g150125.1.1
Solyc01g150126.1.1	GO:0005773 GO:0005886
Solyc01g150127.1.1
Solyc01g020430.2.1	GO:0009793 GO:0019346 GO:0004792 GO:0016740 GO:0016783 GO:0016784 GO:0005739 GO:0005829 GO:0009507
Solyc01g020440.3.1	GO:0006272 GO:0006283 GO:0006296 GO:0006297 GO:0007062 GO:0032201 GO:0042276 GO:0042769 GO:0046683 GO:0070914 GO:0070987 GO:1900264 GO:1901796 GO:0003689 GO:0005515 GO:0005524 GO:0017116 GO:0000790 GO:0005654 GO:0005663 GO:0031389 GO:0031390 GO:0031391
Solyc01g150128.1.1
Solyc01g020450.1.1
Solyc01g020460.3.1
Solyc01g020470.3.1	GO:0006120 GO:0030308 GO:0032981 GO:0072593 GO:2001243 GO:0005515 GO:0050136 GO:0005747 GO:0005759 GO:0016604
Solyc01g020480.1.1
Solyc01g020490.1.1
Solyc01g020495.1.1
Solyc01g020500.2.1
Solyc01g020510.1.1	GO:0005524 GO:0009570 GO:0009575 GO:0062091
Solyc01g020520.4.1	GO:0006508 GO:0071475 GO:1900457 GO:1905897 GO:0004222 GO:0000139
Solyc01g020521.1.1
Solyc01g020522.1.1
Solyc01g020524.1.1
Solyc01g020526.1.1
Solyc01g020528.1.1
Solyc01g020570.3.1	GO:0009409 GO:0009414 GO:0009555 GO:0009624 GO:0042742 GO:0043069 GO:0055081 GO:0070588 GO:0000166 GO:0005262 GO:0005388 GO:0005516 GO:0046872 GO:0005783 GO:0005789 GO:0005794 GO:0005886 GO:0009507 GO:0009705
Solyc01g020575.1.1
Solyc01g021600.4.1	GO:0009807 GO:0042802 GO:0005576 GO:0005618
Solyc01g021610.1.1
Solyc01g021620.3.1	GO:0048046
Solyc01g021640.3.1	GO:0000375 GO:0000398 GO:0006282 GO:0006397 GO:0008380 GO:0016567 GO:0043687 GO:0070647 GO:0003674 GO:0005515 GO:0005634 GO:0005654 GO:0005681 GO:0005737 GO:0005829 GO:0070913 GO:0071013 GO:0080008
Solyc01g021680.1.1
Solyc01g021685.1.1	GO:0009414 GO:0051865 GO:0004842 GO:0005515 GO:0005634
Solyc01g021690.1.1
Solyc01g021695.1.1
Solyc01g021700.3.1
Solyc01g021720.1.1
Solyc01g021730.2.1	GO:0001101 GO:0006355 GO:0006970 GO:0009416 GO:0009725 GO:0010228 GO:0010604 GO:0016043 GO:0016441 GO:0019538 GO:0031325 GO:0033554 GO:0033993 GO:0048523 GO:0048584 GO:0048831 GO:0051173 GO:0071310 GO:0080134 GO:0098542 GO:1901700 GO:0005515 GO:0043565 GO:0044212 GO:0005634 GO:0012505 GO:0016020
Solyc01g021740.1.1	GO:0006807 GO:0015698 GO:0015742 GO:0035674 GO:0043414 GO:0044238 GO:0071423 GO:0015142 GO:0015367 GO:0005618 GO:0005634 GO:0005743 GO:0005774 GO:0005794 GO:0009506 GO:0009941 GO:0016021
Solyc01g021745.1.1
Solyc01g022740.3.1	GO:0006996 GO:0009628 GO:0048477 GO:0048646 GO:0051179 GO:2000762 GO:0005515 GO:0005737 GO:0043227 GO:0043229 GO:0045172
Solyc01g022745.1.1	GO:0071897 GO:0090305 GO:0003676 GO:0004518 GO:0008233 GO:0034061 GO:0046872
Solyc01g022750.3.1	GO:0006979 GO:0009987 GO:0055114 GO:0005747
Solyc01g022760.1.1
Solyc01g022780.1.1
Solyc01g022785.1.1
Solyc01g033990.1.1
Solyc01g033995.1.1	GO:0002376 GO:0008152 GO:0051716 GO:0098542 GO:0004497 GO:0016705
Solyc01g034010.2.1	GO:0010082 GO:0016458 GO:0016787 GO:0005634
Solyc01g034020.3.1	GO:0000122 GO:0001933 GO:0003231 GO:0006952 GO:0007498 GO:0008637 GO:0009788 GO:0009903 GO:0010288 GO:0010469 GO:0010719 GO:0031034 GO:0031952 GO:0032000 GO:0032516 GO:0032869 GO:0034976 GO:0035970 GO:0042176 GO:0042308 GO:0042542 GO:0043161 GO:0043280 GO:0046580 GO:0048863 GO:0051321 GO:0051726 GO:0070262 GO:0071277 GO:0071333 GO:0071345 GO:0071361 GO:0071372 GO:0071383 GO:0071902 GO:0080022 GO:…
Solyc01g034040.1.1
Solyc01g034050.1.1	GO:0034968 GO:0005515 GO:0018024 GO:0005634
Solyc01g034070.2.1
Solyc01g034075.1.1	GO:0006278 GO:0006508 GO:0015074 GO:0090305 GO:0003676 GO:0003964 GO:0004190 GO:0004519 GO:0008270
Solyc01g034080.1.1	GO:0003333 GO:0009408 GO:0015839 GO:0031323 GO:0042221 GO:0048513 GO:0051171 GO:0065008 GO:1902047 GO:0015171 GO:0015203 GO:0015293 GO:0005886 GO:0016021
Solyc01g034140.1.1
Solyc01g034145.1.1	GO:0006259 GO:0004518 GO:0016779 GO:0043167 GO:0097159 GO:1901363
Solyc01g034150.4.1	GO:0000280 GO:0007062 GO:0009650 GO:0010224 GO:0010225 GO:0042276 GO:0003677 GO:0003887 GO:0005515 GO:0005654 GO:0005657 GO:0005829 GO:0035861
Solyc01g150129.1.1
Solyc01g034190.1.1	GO:0003677 GO:0005634
Solyc01g034210.1.1	GO:0090304 GO:0016787
Solyc01g034213.1.1
Solyc01g034217.1.1
Solyc01g038230.1.1
Solyc01g038231.1.1
Solyc01g038232.1.1
Solyc01g038233.1.1
Solyc01g038234.1.1
Solyc01g038236.1.1
Solyc01g038238.1.1
Solyc01g028980.1.1
Solyc01g028985.1.1	GO:0006259 GO:0016740 GO:0016787 GO:0097159 GO:1901363
Solyc01g028960.1.1
Solyc01g028965.1.1	GO:0006397 GO:0006417 GO:0019074 GO:0019827 GO:0033962 GO:0034063 GO:0043928 GO:0045665 GO:0048515 GO:0051028 GO:0003724 GO:0003729 GO:0005524 GO:0019904 GO:0000792 GO:0000932 GO:0001520 GO:0005654 GO:0005730 GO:0005739 GO:0005829 GO:0010494 GO:0016442 GO:0033391 GO:0048471 GO:0061830 GO:0097227
Solyc01g028930.4.1	GO:0001188 GO:0006355 GO:0006402 GO:0007369 GO:0042790 GO:0051123 GO:0070893 GO:0070898 GO:0000978 GO:0000979 GO:0000995 GO:0001006 GO:0001092 GO:0001102 GO:0001181 GO:0001186 GO:0003682 GO:0003700 GO:0008301 GO:0016251 GO:0017025 GO:0097718 GO:0000126 GO:0005669 GO:0005672
Solyc01g028910.2.1	GO:0000187 GO:0002221 GO:0007178 GO:0009816 GO:0010183 GO:0046777 GO:0071323 GO:0090332 GO:1900150 GO:1900426 GO:1900459 GO:0004675 GO:0005515 GO:0005524 GO:0005777 GO:0046658 GO:0090404
Solyc01g028900.3.1	GO:0007584 GO:0009083 GO:0009646 GO:0009744 GO:0043617 GO:0051384 GO:0051591 GO:0055114 GO:0003826 GO:0003863 GO:0004739 GO:0005515 GO:0044877 GO:0005730 GO:0005947
Solyc01g028870.3.1	GO:0006353 GO:0006355 GO:0031564 GO:0003723 GO:0005829
Solyc01g028875.1.1	GO:0006259 GO:0016740 GO:0016787 GO:0097159 GO:1901363 GO:0043231
Solyc01g028860.3.1	GO:0002577 GO:0007283 GO:0007612 GO:0007613 GO:0019220 GO:0045746 GO:0045948 GO:0048024 GO:0048598 GO:0060339 GO:0061157 GO:0071425 GO:0098508 GO:1900271 GO:1902036 GO:1902667 GO:1903538 GO:0003730 GO:0005515 GO:0016787 GO:0036002 GO:0043022 GO:1990247 GO:0005829 GO:0016604 GO:0034451 GO:0036464
Solyc01g028865.1.1
Solyc01g028830.3.1	GO:0002221 GO:0042742 GO:0046777 GO:0050777 GO:0050832 GO:1902458 GO:0004674 GO:0005524 GO:0030957 GO:0005730 GO:0005886 GO:0009506 GO:0009507
Solyc01g028810.3.1	GO:0006458 GO:0042026 GO:0045041 GO:0005524 GO:0019904 GO:0051082 GO:0005634 GO:0009570 GO:0009941 GO:0022626 GO:0048046 GO:1990220
Solyc01g028800.3.1	GO:0001308 GO:0006970 GO:0007280 GO:0007281 GO:0007283 GO:0007616 GO:0008258 GO:0008344 GO:0008582 GO:0034063 GO:0035196 GO:0042059 GO:0048149 GO:0048813 GO:0048863 GO:0050804 GO:0051726 GO:0051983 GO:0060213 GO:0061157 GO:1900246 GO:1902039 GO:2000637 GO:0000900 GO:0003730 GO:0005515 GO:0035198 GO:1905762 GO:0005829 GO:0009536 GO:0010494 GO:0031965 GO:0048471 GO:0061176 GO:0071598
Solyc01g028803.1.1	GO:0002238 GO:0016114 GO:0016125 GO:0016129 GO:0016135 GO:0019742 GO:0042446 GO:0042616 GO:0048437 GO:0048438 GO:0048827 GO:0055114 GO:0005488 GO:0036203 GO:0036239 GO:0012505 GO:0016020 GO:0043231
Solyc01g028807.1.1
Solyc01g044270.3.1	GO:0000122 GO:0006986 GO:0009408 GO:0030433 GO:0042691 GO:0050821 GO:0051085 GO:0071218 GO:0001671 GO:0008134 GO:0030544 GO:0043167 GO:0051082 GO:0051087 GO:0051787 GO:0005654 GO:0005730 GO:0005783 GO:0005789 GO:0005829 GO:0005886 GO:0016021
Solyc01g044275.1.1
Solyc01g044300.3.1
Solyc01g044340.3.1	GO:0010224 GO:0016567 GO:0071456 GO:0004842 GO:0005488 GO:0005622
Solyc01g044350.3.1	GO:0000209 GO:0010224 GO:0032436 GO:0071456 GO:0031624 GO:0046872 GO:0061630 GO:0000151 GO:0005737
Solyc01g044360.4.1	GO:0006607 GO:0006610 GO:0010605 GO:0031399 GO:0042307 GO:0043086 GO:0044085 GO:0051726 GO:0071230 GO:0005515 GO:0061608 GO:0005634 GO:0005737 GO:0032991
Solyc01g044365.1.1
Solyc01g044370.3.1	GO:0006950 GO:0009628 GO:0043545 GO:0044249 GO:0070887 GO:1901576 GO:0016740 GO:0043167 GO:0005739 GO:0016020
Solyc01g044375.1.1
Solyc01g044420.4.1	GO:0009651 GO:0009737 GO:0010119 GO:0005516 GO:0005634 GO:0009507
Solyc01g044490.4.1	GO:0043043
Solyc01g044500.1.1
Solyc01g044520.2.1	GO:0009799 GO:0009867 GO:0009944 GO:0009954 GO:0009965 GO:0010199 GO:0010311 GO:0045893 GO:0048441 GO:1900150 GO:1905177 GO:0005515 GO:0044212 GO:0005654 GO:0005739
Solyc01g044523.1.1
Solyc01g044527.1.1	GO:0006259 GO:0016740 GO:0016787 GO:0097159 GO:1901363
Solyc01g044550.3.1	GO:0002238 GO:0009733 GO:0009813 GO:0010039 GO:0010224 GO:0010421 GO:0080167 GO:0097295 GO:0106147 GO:1990641 GO:2000022 GO:0005515 GO:0043167 GO:0045431 GO:0102805 GO:0106145 GO:0120091 GO:0005829
Solyc01g044551.1.1	GO:0016491 GO:0046872 GO:0012505 GO:0016020 GO:0043227
Solyc01g044552.1.1
Solyc01g044554.1.1	GO:0002229 GO:0002238 GO:0009617 GO:0009751 GO:0010039 GO:0010150 GO:0010224 GO:0010421 GO:0046244 GO:0106147 GO:1990641 GO:0016706 GO:0106145 GO:0110165
Solyc01g044556.1.1	GO:0008150 GO:0071369 GO:0008017 GO:0005737 GO:0005856 GO:0005874
Solyc01g044558.1.1	GO:0009987 GO:0005515 GO:0005634 GO:0005737
Solyc01g047580.1.1
Solyc01g049650.3.1	GO:0001666 GO:0001889 GO:0006754 GO:0007584 GO:0009267 GO:0009629 GO:0009744 GO:0012501 GO:0014870 GO:0031100 GO:0032868 GO:0036170 GO:0036180 GO:0042593 GO:0042866 GO:0043403 GO:0044416 GO:0051289 GO:0061621 GO:1903672 GO:0000287 GO:0004743 GO:0005524 GO:0016301 GO:0030955 GO:0042802 GO:0043531 GO:0070324 GO:0005829 GO:0005886 GO:0005929 GO:0009986 GO:0030445 GO:0030446 GO:0043186 GO:1902912
Solyc01g049660.2.1	GO:0006952 GO:0008150 GO:0008284 GO:0009626 GO:0016567 GO:0031348 GO:0042177 GO:0005515 GO:0005575 GO:0005634 GO:0005737 GO:0009506
Solyc01g049680.3.1	GO:0000122 GO:0046686 GO:0000977 GO:0001227 GO:0003729 GO:0032422 GO:0005634 GO:0005737
Solyc01g049690.4.1	GO:0000122 GO:0032502 GO:0042127 GO:0046686 GO:0000977 GO:0001227 GO:0003729 GO:0005515 GO:0032422 GO:0005737 GO:0030425 GO:0031981 GO:0098794
Solyc01g049720.1.1
Solyc01g049740.1.1	GO:0006281 GO:0006928 GO:0006952 GO:0009605 GO:0022008 GO:0031399 GO:0032776 GO:0040011 GO:0042221 GO:0048468 GO:0051704 GO:0070828 GO:0071103 GO:1900370 GO:0005488 GO:0016887 GO:0005700 GO:0005721 GO:0031981 GO:0032991
Solyc01g049750.1.1
Solyc01g049760.1.1	GO:0002238 GO:0009718 GO:0009751 GO:0009787 GO:0009835 GO:0010016 GO:0010030 GO:0016135 GO:0018874 GO:0042631 GO:0046246 GO:0046482 GO:0070301 GO:0071475 GO:0080024 GO:0080148 GO:0080167 GO:0098754 GO:0005515 GO:0010294 GO:0047215 GO:0052638 GO:0052639 GO:0052640 GO:0080002 GO:0080018 GO:0080043 GO:0080044 GO:0090704 GO:0005634 GO:0005794 GO:0009524
Solyc01g049770.3.1
Solyc01g049790.1.1	GO:0009718 GO:0009787 GO:0009835 GO:0009845 GO:0043473 GO:0080148 GO:0010294 GO:0047215 GO:0080018 GO:0005634 GO:0005737
Solyc01g049810.4.1	GO:0006397 GO:0016554 GO:0031425 GO:0050794 GO:0080156 GO:1900865 GO:0009507
Solyc01g049820.2.1
Solyc01g049830.2.1	GO:0007030 GO:0007097 GO:0007601 GO:0009060 GO:0009845 GO:0031534 GO:0090136 GO:0000166 GO:0003779 GO:0008017 GO:0008569 GO:0043621 GO:0005739 GO:0005794 GO:0005813 GO:0005871 GO:0005874 GO:0005886 GO:0005915 GO:0015629
Solyc01g049840.1.1	GO:0001578 GO:0007030 GO:0007608 GO:0008089 GO:0010091 GO:0030951 GO:0043622 GO:0048629 GO:0090136 GO:0005509 GO:0005516 GO:0008017 GO:0008569 GO:0019901 GO:0042803 GO:0043531 GO:0051015 GO:0005739 GO:0005794 GO:0005813 GO:0005871 GO:0005915 GO:0009524 GO:0055028 GO:0072686
Solyc01g150130.1.1	GO:0006259 GO:0004518 GO:0008233 GO:0016779 GO:0046872 GO:0097159 GO:1901363
Solyc01g049880.3.1
Solyc01g049890.3.1
Solyc01g049910.4.1	GO:0006508 GO:0071475 GO:1900457 GO:1905897 GO:0004222 GO:0000139
Solyc01g049920.2.1
Solyc01g150131.1.1
Solyc01g049950.1.1	GO:0009987 GO:0005737 GO:0005840
Solyc01g049960.4.1	GO:0007275 GO:1902659 GO:0005515 GO:0005623 GO:0005739
Solyc01g050010.3.1	GO:0009791 GO:0005515 GO:0005622 GO:0110165
Solyc01g050040.4.1	GO:0006513 GO:0009651 GO:0009788 GO:0009938 GO:0010200 GO:0030104 GO:0042059 GO:0042127 GO:0042147 GO:0043162 GO:0047484 GO:0051865 GO:0061635 GO:0070534 GO:0070936 GO:0071629 GO:0090378 GO:1902006 GO:2000070 GO:0005154 GO:0046872 GO:0051787 GO:0061630 GO:0005618 GO:0005654 GO:0005829
Solyc01g050045.1.1
Solyc01g050070.4.1
Solyc01g050050.1.1
Solyc01g055160.1.1	GO:0050789 GO:0110165
Solyc01g055165.1.1	GO:0006259 GO:0016740 GO:0016787 GO:0097159 GO:1901363
Solyc01g055200.1.1	GO:0050896 GO:0090502 GO:0003723 GO:0016829 GO:0033897 GO:0005615 GO:0005737
Solyc01g056200.1.1
Solyc01g056220.2.1	GO:0006952 GO:0008150 GO:0009626 GO:0010286 GO:0016567 GO:0031348 GO:0042177 GO:0003674 GO:0005515 GO:0005575 GO:0005634 GO:0005737
Solyc01g056240.1.1	GO:0008150 GO:0003674
Solyc01g056250.2.1	GO:0006952 GO:0008150 GO:0009626 GO:0016567 GO:0031348 GO:0042177 GO:0005515 GO:0005575 GO:0005634 GO:0005737 GO:0005774 GO:0005886
Solyc01g056260.1.1
Solyc01g056280.3.1	GO:0050896 GO:0005622 GO:0110165
Solyc01g056285.1.1	GO:0006952 GO:0008150 GO:0009626 GO:0016567 GO:0031348 GO:0042177 GO:0005515 GO:0005575 GO:0005634 GO:0005737
Solyc01g056290.2.1
Solyc01g056310.3.1	GO:0006826 GO:0009932 GO:0055072 GO:0055114 GO:0004322 GO:0005507 GO:0005615 GO:0005774 GO:0009505 GO:0009506 GO:0046658 GO:0048046
Solyc01g056320.1.1
Solyc01g056330.2.1	GO:0006351 GO:0003677 GO:0003899 GO:0008270 GO:0009507
Solyc01g056340.4.1	GO:0006281 GO:0009585 GO:0003824 GO:0005515 GO:0005654 GO:0080008
Solyc01g056360.4.1
Solyc01g056370.3.1
Solyc01g056380.1.1
Solyc01g056390.1.1
Solyc01g056400.1.1	GO:0000905 GO:0001896 GO:0006542 GO:0010914 GO:0075307 GO:0004356 GO:0005737
Solyc01g056410.1.1
Solyc01g056420.1.1
Solyc01g056430.2.1	GO:0006807 GO:0044237 GO:0048856 GO:0050794 GO:0071704 GO:1900376 GO:0003824
Solyc01g056440.1.1
Solyc01g056450.3.1	GO:0006807 GO:0009987 GO:0005488
Solyc01g056460.1.1	GO:0005524 GO:0009570 GO:0009575
Solyc01g056470.1.1	GO:0044237 GO:0009536 GO:0016020
Solyc01g056480.3.1
Solyc01g150132.1.1
Solyc01g056520.3.1	GO:0006611 GO:0005049 GO:0008536 GO:0005643 GO:0005737
Solyc01g056530.2.1	GO:0035672 GO:0048235 GO:0051128 GO:0055072 GO:0080167 GO:1990388 GO:0035673 GO:0046915 GO:0005737 GO:0005886 GO:0009506 GO:0012505 GO:0016021 GO:0043231
Solyc01g056570.3.1	GO:0006974 GO:0006996 GO:0009411 GO:0009605 GO:0030030 GO:0031324 GO:0048731 GO:0070647 GO:0090304 GO:0016740 GO:0019899 GO:0042802 GO:0098772 GO:0005634 GO:0005737 GO:0005929 GO:0016020 GO:0043232
Solyc01g056575.1.1	GO:0001172 GO:0006278 GO:0032196 GO:0090305 GO:0003676 GO:0003964 GO:0003968 GO:0004540 GO:0008233 GO:0043167 GO:0005634 GO:0005739
Solyc01g056580.4.1	GO:0034628 GO:0055114 GO:0008734 GO:0016627 GO:0044318 GO:0050660 GO:0005829 GO:0009507
Solyc01g056590.2.1
Solyc01g056600.2.1	GO:0034470 GO:0035196 GO:0070919 GO:0003725 GO:0005515 GO:0016787 GO:0005737
Solyc01g056610.1.1
Solyc01g056620.4.1	GO:0009725 GO:0010267 GO:0034470 GO:0035196 GO:0060145 GO:0070919 GO:0090501 GO:0003725 GO:0004518 GO:0005515 GO:0005737 GO:0016604
Solyc01g056640.1.1
Solyc01g056650.1.1	GO:0009960 GO:0010021 GO:0019252 GO:0004373 GO:0005515 GO:0009011 GO:0033201 GO:0009501 GO:0009569
Solyc01g056653.1.1
Solyc01g150133.1.1
Solyc01g056657.1.1
Solyc01g056660.2.1	GO:0050896
Solyc01g056665.1.1
Solyc01g056690.4.1	GO:0006468 GO:0006470 GO:0044419 GO:0050789 GO:0050896 GO:0004674 GO:0004724 GO:0005524 GO:0046872 GO:0043231
Solyc01g056695.1.1
Solyc01g056720.4.1	GO:0051704 GO:0016020 GO:0043227
Solyc01g056730.3.1
Solyc01g056750.1.1
Solyc01g056760.3.1	GO:0000122 GO:0006278 GO:0006310 GO:0006508 GO:0008150 GO:0008152 GO:0008284 GO:0010923 GO:0015074 GO:0016032 GO:0039526 GO:0039651 GO:0039657 GO:0044826 GO:0045893 GO:0045944 GO:0046718 GO:0075713 GO:0075732 GO:0090305 GO:0090502 GO:0090503 GO:2000767 GO:0000977 GO:0001227 GO:0003676 GO:0003677 GO:0003697 GO:0003723 GO:0003727 GO:0003729 GO:0003824 GO:0003887 GO:0003964 GO:0004190 GO:0004518 GO:…
Solyc01g056770.1.1
Solyc01g056780.3.1	GO:0006412 GO:0003723 GO:0003735 GO:0005762 GO:0009536
Solyc01g056790.3.1	GO:0006486 GO:0071555 GO:0016740 GO:0016757 GO:0000139 GO:0005794 GO:0016020 GO:0016021
Solyc01g056800.1.1	GO:0009832 GO:0010398 GO:0045489 GO:0045492 GO:0015020 GO:0035252 GO:0005768 GO:0005802 GO:0016020 GO:0031985
Solyc01g056810.4.1	GO:0001956 GO:0006612 GO:0006904 GO:0006906 GO:0007049 GO:0009409 GO:0009737 GO:0009860 GO:0009888 GO:0010119 GO:0010148 GO:0016079 GO:0017156 GO:0031348 GO:0032880 GO:0033605 GO:0044087 GO:0045921 GO:0046879 GO:0048513 GO:0048584 GO:0050832 GO:0051051 GO:0051128 GO:0051301 GO:0060284 GO:0060341 GO:0065003 GO:0072660 GO:0098693 GO:0098815 GO:1903305 GO:2000026 GO:0000149 GO:0005484 GO:0008200 GO:…
Solyc01g056830.3.1	GO:0006886 GO:0006887 GO:0006906 GO:0048278 GO:0000149 GO:0005484 GO:0005886 GO:0012505 GO:0016021 GO:0031201
Solyc01g056840.1.1	GO:0006351 GO:0003677 GO:0003899 GO:0008270 GO:0042644
Solyc01g056850.3.1	GO:0006207 GO:0006241 GO:0008654 GO:0015949 GO:0030903 GO:0042098 GO:0042100 GO:0042493 GO:0000166 GO:0003883 GO:0042802 GO:0005829 GO:0097268
Solyc01g056880.3.1	GO:0009535 GO:0010287
Solyc01g150134.1.1
Solyc01g056890.1.1
Solyc01g056900.1.1
Solyc01g056910.1.1	GO:0006508 GO:0010205 GO:0004252 GO:0005829 GO:0009507
Solyc01g056940.4.1	GO:0000028 GO:0000122 GO:0000209 GO:0000715 GO:0002109 GO:0002181 GO:0006614 GO:0006625 GO:0007249 GO:0019068 GO:0030512 GO:0031145 GO:0051403 GO:0070498 GO:0003729 GO:0003735 GO:0031386 GO:0031625 GO:0046872 GO:0005654 GO:0005794 GO:0009506 GO:0022627 GO:0030666 GO:0043657
Solyc01g056950.1.1
Solyc01g056960.1.1
Solyc01g056970.1.1
Solyc01g056990.3.1
Solyc01g057000.3.1	GO:0008144 GO:0032559 GO:0043168 GO:0110165
Solyc01g057003.1.1
Solyc01g057007.1.1	GO:0001172 GO:0006278 GO:0003676 GO:0003964 GO:0003968 GO:0004518 GO:0005634 GO:0005739
Solyc01g057010.1.1	GO:0006952 GO:0008150 GO:0008284 GO:0009626 GO:0010286 GO:0016567 GO:0031348 GO:0042177 GO:0003674 GO:0005515 GO:0005575 GO:0005634 GO:0005737 GO:0009506
Solyc01g057020.3.1	GO:0034196 GO:1990052 GO:0042803 GO:0070300 GO:0005783 GO:0009707
Solyc01g057060.1.1
Solyc01g057080.1.1	GO:0002213 GO:0009611 GO:0009751 GO:0009753 GO:0010087 GO:0010200 GO:0010941 GO:0034605 GO:0042631 GO:0042742 GO:0045893 GO:0051301 GO:0071497 GO:0003700 GO:0043565 GO:0044212 GO:0005634 GO:0005737
Solyc01g057090.4.1
Solyc01g057110.1.1
Solyc01g057113.1.1	GO:0006259 GO:0016740 GO:0016787 GO:0097159 GO:1901363
Solyc01g057117.1.1
Solyc01g057120.2.1
Solyc01g057130.1.1
Solyc01g057133.1.1	GO:0006259 GO:0016740 GO:0016787 GO:0097159 GO:1901363
Solyc01g057137.1.1	GO:0000045 GO:0002253 GO:0006351 GO:0010090 GO:0030260 GO:0051603 GO:0000287 GO:0004185 GO:0004634 GO:0042803 GO:0000015 GO:0005576 GO:0005634 GO:0005856 GO:0005886 GO:0009505 GO:0009506 GO:0009570 GO:0009986 GO:0020020 GO:0020039
Solyc01g057140.1.1
Solyc01g057150.1.1
Solyc01g057160.1.1
Solyc01g057165.1.1
Solyc01g057180.2.1
Solyc01g057185.1.1
Solyc01g057190.1.1	GO:0110165
Solyc01g057200.4.1	GO:0006396 GO:0009553 GO:0009555 GO:0009793 GO:0048868 GO:0050794 GO:0019843 GO:0009507
Solyc01g057210.3.1	GO:0006885 GO:0008283 GO:0008286 GO:0008631 GO:0009083 GO:0009267 GO:0010510 GO:0010906 GO:0018105 GO:0031670 GO:0034614 GO:0035357 GO:0042304 GO:0042593 GO:0045124 GO:0046777 GO:0071398 GO:0072332 GO:0097411 GO:1904183 GO:2000377 GO:2000811 GO:0004674 GO:0004740 GO:0005524 GO:0009927 GO:0042803 GO:0044877 GO:0046982 GO:0047323 GO:0005654 GO:0005730 GO:0005829 GO:0005947 GO:0005967
Solyc01g057220.3.1	GO:0009620 GO:0009624 GO:0016043 GO:0048358 GO:0048359 GO:0050829 GO:0065007 GO:0004857 GO:0030599 GO:0005794 GO:0005886 GO:0009505 GO:0048046 GO:0090406
Solyc01g057250.2.1	GO:0006412 GO:0003735 GO:0019843 GO:0005762
Solyc01g057255.1.1	GO:0000290 GO:0006397 GO:0006417 GO:0007279 GO:0016032 GO:0030707 GO:0033962 GO:0034063 GO:0035195 GO:0046959 GO:0050688 GO:0051028 GO:0060148 GO:0090328 GO:0150011 GO:1905618 GO:1990120 GO:2000766 GO:0000166 GO:0003676 GO:0003723 GO:0003724 GO:0003729 GO:0004386 GO:0005515 GO:0005524 GO:0016787 GO:0000932 GO:0005575 GO:0005634 GO:0005737 GO:0005783 GO:0005829 GO:0010494 GO:0030425 GO:0036464 GO:…
Solyc01g057260.4.1	GO:0016020
Solyc01g057270.4.1	GO:0009414 GO:0009733 GO:0010150 GO:0014898 GO:0042742 GO:0045944 GO:0050826 GO:0050832 GO:0070417 GO:0071275 GO:0106167 GO:1900367 GO:0003682 GO:0003700 GO:0005516 GO:0008134 GO:0042826 GO:0043565 GO:0044212 GO:0005634 GO:0005829
Solyc01g057300.2.1	GO:0031326 GO:0048316 GO:0080090
Solyc01g057310.4.1	GO:0000281 GO:0000911 GO:0080175 GO:0005515 GO:0017111 GO:0009524 GO:0015630 GO:0032153
Solyc01g057320.3.1	GO:0000281 GO:0000911 GO:0007112 GO:0035720 GO:0044458 GO:0051299 GO:0055046 GO:0080175 GO:0090307 GO:0000166 GO:0008017 GO:0008574 GO:0000922 GO:0005813 GO:0005871 GO:0005874 GO:0009524 GO:0030993 GO:0031514 GO:0032153
Solyc01g057330.1.1	GO:0009624 GO:0010039 GO:0010043 GO:0033214 GO:0048316 GO:0055085 GO:0051980 GO:0005623 GO:0005774 GO:0005886 GO:0016021
Solyc01g057340.3.1
Solyc01g057350.1.1
Solyc01g150135.1.1	GO:0090304 GO:0005488 GO:0016787
Solyc01g057390.2.1
Solyc01g057395.1.1
Solyc01g057410.1.1
Solyc01g057420.1.1
Solyc01g057430.3.1	GO:0006633 GO:2001295 GO:0003989 GO:0005524 GO:0016740 GO:0009317 GO:0009570 GO:0009706
Solyc01g057435.1.1	GO:0006259 GO:0016740 GO:0016787 GO:0097159 GO:1901363
Solyc01g057440.3.1
Solyc01g057445.1.1	GO:0006355 GO:0009751 GO:0045723 GO:1903508 GO:0003713 GO:0005515 GO:0031490 GO:0016592
Solyc01g057470.1.1
Solyc01g057510.2.1	GO:0006950 GO:0043069 GO:0005737 GO:0012505 GO:0043231
Solyc01g057520.4.1	GO:0005515 GO:0005634
Solyc01g057523.1.1	GO:0006259 GO:0016740 GO:0016787 GO:0097159 GO:1901363
Solyc01g057527.1.1
Solyc01g057530.1.1
Solyc01g150136.1.1
Solyc01g057570.3.1	GO:0008152 GO:0005488 GO:0051213 GO:0005634
Solyc01g057580.1.1	GO:0000187 GO:0002221 GO:0009816 GO:0010068 GO:0010183 GO:0042335 GO:0046777 GO:0071323 GO:0090332 GO:1900150 GO:1900426 GO:1900459 GO:1905393 GO:0004674 GO:0005515 GO:0005777 GO:0009507 GO:0046658 GO:0090404
Solyc01g057585.1.1
Solyc01g057590.3.1
Solyc01g057600.3.1
Solyc01g057610.1.1
Solyc01g057640.1.1
Solyc01g057660.1.1
Solyc01g057670.1.1
Solyc01g057675.1.1
Solyc01g057680.4.1
Solyc01g057690.2.1
Solyc01g057700.1.1	GO:0009409 GO:0009414 GO:0009789 GO:0010359 GO:0046777 GO:0080092 GO:1901002 GO:1901979 GO:0004683 GO:0005509 GO:0005515 GO:0010857 GO:0005634 GO:0005778 GO:0005789 GO:0005829 GO:0005886
Solyc01g057703.1.1
Solyc01g057705.1.1	GO:0006412 GO:0006427 GO:0000166 GO:0004812 GO:0004821 GO:0005524 GO:0016874 GO:0005737 GO:0005739 GO:0009507 GO:0009536
Solyc01g057707.1.1
Solyc01g057740.3.1
Solyc01g057760.4.1	GO:0000184 GO:0006364 GO:0003724 GO:0003729 GO:0005515 GO:0005524 GO:0005730 GO:0005773 GO:0005829 GO:1990904
Solyc01g057770.3.1	GO:0006885 GO:0006950 GO:0007399 GO:0009628 GO:0033036 GO:0035445 GO:0048364 GO:0048468 GO:0048513 GO:0050794 GO:0071702 GO:0080029 GO:1901700 GO:0005452 GO:0005515 GO:0015301 GO:0080139 GO:0005768 GO:0005773 GO:0005886 GO:0016021 GO:0030054 GO:0036477 GO:0043005 GO:0045202
Solyc01g057780.3.1	GO:0009658 GO:1900871 GO:0005515 GO:0009570
Solyc01g057785.1.1
Solyc01g057830.3.1	GO:0006412 GO:0003729 GO:0003735 GO:0005840 GO:0009507
Solyc01g057840.3.1	GO:0006412 GO:0050794 GO:0051168 GO:0003723 GO:0005622 GO:0110165
Solyc01g057850.4.1	GO:0043043 GO:0051168 GO:1902231 GO:0003676
Solyc01g057853.1.1
Solyc01g057855.1.1
Solyc01g057857.1.1	GO:0001934 GO:0006508 GO:0007507 GO:0009909 GO:0009911 GO:0009950 GO:0015031 GO:0016055 GO:0016925 GO:0016926 GO:0030111 GO:0031397 GO:0031398 GO:0031648 GO:0032091 GO:0032875 GO:0035562 GO:0045444 GO:0045944 GO:0051028 GO:0051246 GO:0060707 GO:0060711 GO:0060712 GO:2000045 GO:0005515 GO:0008233 GO:0008234 GO:0016787 GO:0019900 GO:0019904 GO:0070139 GO:0070140 GO:0005634 GO:0005643 GO:0005654 GO:…
Solyc01g057900.3.1	GO:0000122 GO:0000209 GO:0002092 GO:0006886 GO:0006955 GO:0006974 GO:0007034 GO:0007528 GO:0008586 GO:0010766 GO:0010994 GO:0016199 GO:0022604 GO:0031331 GO:0032270 GO:0034765 GO:0043161 GO:0045732 GO:0045746 GO:0045879 GO:0046822 GO:0048511 GO:0051223 GO:0051965 GO:0072594 GO:0120035 GO:1902104 GO:1903827 GO:1905062 GO:1905189 GO:1905306 GO:0005112 GO:0017022 GO:0019904 GO:0045309 GO:0061630 GO:…
Solyc01g057903.1.1
Solyc01g057907.1.1
Solyc01g057910.3.1	GO:0009409 GO:0009611 GO:0009620 GO:0009723 GO:0009733 GO:0009737 GO:0009740 GO:0009751 GO:0009867 GO:0010015 GO:0010091 GO:0010200 GO:0010373 GO:0016036 GO:0035017 GO:0035865 GO:0043266 GO:0045892 GO:0045893 GO:0046686 GO:0048354 GO:0055062 GO:0080086 GO:0120195 GO:1901002 GO:1901957 GO:1902074 GO:1902584 GO:0003700 GO:0005515 GO:0043565 GO:0044212 GO:0005634
Solyc01g057920.1.1
Solyc01g057940.1.1
Solyc01g057960.3.1	GO:0008284 GO:0009733 GO:0009855 GO:0009880 GO:0009944 GO:0009956 GO:0010051 GO:0010067 GO:0010072 GO:0010089 GO:0045597 GO:0080060 GO:0003700 GO:0005515 GO:0044212 GO:0005634
Solyc01g057990.1.1
Solyc01g058000.3.1
Solyc01g058003.1.1	GO:0001172 GO:0006278 GO:0032196 GO:0090305 GO:0003676 GO:0003964 GO:0003968 GO:0004540 GO:0008233 GO:0043167 GO:0005634 GO:0005739
Solyc01g058007.1.1	GO:0006259 GO:0016740 GO:0016787 GO:0097159 GO:1901363
Solyc01g058010.3.1	GO:0005982 GO:0005987 GO:0006520 GO:0007623 GO:0009555 GO:0010029 GO:0010311 GO:0042542 GO:0048510 GO:0048825 GO:0080022 GO:0004575 GO:0033926 GO:0005739 GO:0005829 GO:0009507
Solyc01g058020.4.1	GO:0005982 GO:0005987 GO:0006520 GO:0007623 GO:0009555 GO:0010029 GO:0010311 GO:0042542 GO:0048510 GO:0048825 GO:0080022 GO:0004575 GO:0033926 GO:0005739 GO:0005829 GO:0009507
Solyc01g058030.2.1	GO:0009413 GO:0009686 GO:0009739 GO:0009791 GO:0010114 GO:0045487 GO:0048367 GO:0048608 GO:0052634 GO:0052635 GO:0102111 GO:0102652 GO:0102924
Solyc01g058040.2.1	GO:0009686 GO:0010114 GO:0045487 GO:0055114 GO:0046872 GO:0052634 GO:0052635 GO:0102111 GO:0102652 GO:0102924
Solyc01g058050.1.1
Solyc01g058060.1.1
Solyc01g058070.1.1
Solyc01g058080.1.1	GO:0006325 GO:0000166 GO:0003677 GO:0004386 GO:0005524 GO:0016787 GO:0005634
Solyc01g058100.2.1
Solyc01g058120.1.1
Solyc01g058130.1.1
Solyc01g058140.3.1	GO:0005975 GO:0050826 GO:0046480 GO:0080079 GO:0102996 GO:0031359
Solyc01g058160.3.1	GO:0006325 GO:0043412 GO:0050789 GO:0005515 GO:0043229
Solyc01g058170.4.1	GO:0006346 GO:0036123 GO:0044030 GO:0042393 GO:0000775 GO:0000792
Solyc01g058175.1.1
Solyc01g058190.4.1	GO:0019843 GO:0005840
Solyc01g058200.3.1
Solyc01g058205.1.1	GO:0006397 GO:0140053 GO:0009536
Solyc01g058210.3.1	GO:0001558 GO:0006915 GO:0009630 GO:0009737 GO:0016192 GO:0030838 GO:0045595 GO:0048767 GO:0051014 GO:0051017 GO:0051592 GO:0051693 GO:0099636 GO:2000012 GO:2000026 GO:0035091 GO:0046872 GO:0051015 GO:0005576 GO:0005829 GO:0005884 GO:0032432 GO:0071944
Solyc01g058220.3.1	GO:0009535
Solyc01g058225.1.1
Solyc01g058240.1.1
Solyc01g058245.1.1	GO:0006259 GO:0004518 GO:0016779 GO:0097159 GO:1901363
Solyc01g058250.2.1	GO:0009686 GO:0009740 GO:0009820 GO:0010114 GO:0018130 GO:0019438 GO:0048367 GO:1901362 GO:0016707 GO:0005737
Solyc01g058260.4.1	GO:0006378 GO:0009908 GO:0048519 GO:0048827 GO:0050794 GO:0000166 GO:0004652 GO:0005515 GO:0046872 GO:0005654 GO:0005737
Solyc01g058270.3.1	GO:0009737 GO:0009834 GO:0010411 GO:0045492 GO:0050832 GO:0055114 GO:1990937 GO:0016407 GO:0016491 GO:0000139 GO:0005783 GO:0005789 GO:0016021
Solyc01g058280.4.1	GO:0000045 GO:0005515 GO:0072546 GO:0097631
Solyc01g058320.4.1
Solyc01g058325.1.1
Solyc01g058340.1.1
Solyc01g058350.1.1
Solyc01g058360.1.1	GO:0009414 GO:0009624 GO:0009630 GO:0010043 GO:0010540 GO:0048364 GO:0055069 GO:0071805 GO:0080167 GO:0090333 GO:0098656 GO:0022821 GO:0000329 GO:0005886 GO:0009705 GO:0016021
Solyc01g150137.1.1
Solyc01g150138.1.1
Solyc01g058380.1.1	GO:0000281 GO:0006886 GO:0006888 GO:0006890 GO:0006891 GO:0007112 GO:0007436 GO:0008362 GO:0009306 GO:0010883 GO:0030198 GO:0035147 GO:0035149 GO:0035158 GO:0051683 GO:0072384 GO:0005198 GO:0005515 GO:0000139 GO:0005783 GO:0005789 GO:0005793 GO:0005801 GO:0005829 GO:0005886 GO:0009506 GO:0009507 GO:0030126 GO:0030133 GO:0030426 GO:0036063
Solyc01g058385.1.1
Solyc01g058390.3.1	GO:0000411 GO:0019388 GO:0046835 GO:0004335 GO:0005534 GO:0005829
Solyc01g058400.3.1
Solyc01g058450.3.1	GO:0000381 GO:0001701 GO:0001889 GO:0006376 GO:0007286 GO:0007368 GO:0008361 GO:0009626 GO:0009909 GO:0016477 GO:0030317 GO:0030575 GO:0040018 GO:0048025 GO:0048026 GO:0048510 GO:0048588 GO:0061014 GO:0061031 GO:0061113 GO:0070306 GO:0080113 GO:0080151 GO:0090394 GO:0098781 GO:1902866 GO:1990402 GO:2000028 GO:0003730 GO:0031369 GO:0036002 GO:0097322 GO:0016604 GO:0045495 GO:1990904
Solyc01g058470.1.1
Solyc01g058520.4.1	GO:0002215 GO:0010089 GO:0048658 GO:1901430 GO:0004601 GO:0005515 GO:0020037 GO:0005618 GO:0005634 GO:0005774 GO:0005794 GO:0005829 GO:0048046
Solyc01g058530.4.1	GO:0006412 GO:0003723 GO:0003735 GO:0019843 GO:0070181 GO:0005840 GO:0009507 GO:0009536 GO:0022627
Solyc01g058535.1.1
Solyc01g058540.3.1	GO:0000122 GO:0006817 GO:0009414 GO:0009624 GO:0009723 GO:0009733 GO:0009737 GO:0009751 GO:0009867 GO:0010055 GO:0010200 GO:0010228 GO:0032107 GO:0042659 GO:0043620 GO:0045893 GO:0048527 GO:0051607 GO:0070301 GO:1900150 GO:1900425 GO:1901002 GO:1901141 GO:1901703 GO:1904369 GO:0000978 GO:0003700 GO:0008134 GO:0046872 GO:0005634
Solyc01g058550.1.1
Solyc01g058590.1.1	GO:0006470 GO:0004721 GO:0005634
Solyc01g058593.1.1	GO:0006310 GO:0009791 GO:0032196 GO:0003677 GO:0005515 GO:0046872 GO:0046983 GO:0005634 GO:0005829
Solyc01g058597.1.1	GO:0006457 GO:0007017 GO:0007021 GO:0015631 GO:0005829 GO:0005844 GO:0016272
Solyc01g058660.1.1
Solyc01g058665.1.1
Solyc01g058670.3.1	GO:0006355 GO:0009651 GO:0042542 GO:0003700 GO:0005515 GO:0043565 GO:0044212 GO:0005634
Solyc01g058673.1.1
Solyc01g058677.1.1
Solyc01g058680.2.1
Solyc01g058685.1.1	GO:0006259 GO:0016740 GO:0016787 GO:0097159 GO:1901363
Solyc01g058690.1.1	GO:0003729
Solyc01g058700.1.1
Solyc01g058705.1.1
Solyc01g058720.4.1	GO:0000278 GO:0010033 GO:0022402 GO:0042538 GO:0051301 GO:0051716 GO:0005509 GO:0005829 GO:0016459 GO:0031303
Solyc01g058730.4.1
Solyc01g058740.2.1
Solyc01g059740.1.1
Solyc01g059750.1.1
Solyc01g059760.3.1
Solyc01g059765.1.1
Solyc01g059780.1.1
Solyc01g059800.1.1
Solyc01g059810.1.1
Solyc01g059820.1.1
Solyc01g059830.3.1	GO:0006635 GO:0009636 GO:0019748 GO:0033554 GO:0065008 GO:0070887 GO:1901360 GO:1901564 GO:1901576 GO:0004300 GO:0005515 GO:0043956 GO:0005739 GO:0005777 GO:0005829
Solyc01g059840.3.1	GO:0006629 GO:0009751 GO:0010226 GO:0042335 GO:0042538 GO:0005515 GO:0016788 GO:0005618 GO:0009534 GO:0048046
Solyc01g059850.3.1	GO:0006508 GO:0006624 GO:0051603 GO:1990019 GO:0004197 GO:0008233 GO:0008234 GO:0016787 GO:0045735 GO:0000326 GO:0005773
Solyc01g059860.3.1	GO:0000165 GO:0001666 GO:0001845 GO:0002229 GO:0006935 GO:0008219 GO:0009414 GO:0009651 GO:0009653 GO:0009658 GO:0009686 GO:0009744 GO:0009750 GO:0009788 GO:0010105 GO:0010182 GO:0010344 GO:0030036 GO:0036289 GO:0045995 GO:0048510 GO:0050829 GO:1900150 GO:1900424 GO:2000031 GO:2000035 GO:2000069 GO:0004709 GO:0004712 GO:0004713 GO:0005515 GO:0005524 GO:0005730 GO:0005769 GO:0005783 GO:0005789 GO:…
Solyc01g059870.4.1	GO:0000160 GO:0006325 GO:0009409 GO:0009584 GO:0009585 GO:0009630 GO:0009638 GO:0009640 GO:0009649 GO:0009687 GO:0009867 GO:0009903 GO:0010018 GO:0010029 GO:0010148 GO:0010161 GO:0010202 GO:0010244 GO:0010374 GO:0010617 GO:0015979 GO:0017012 GO:0018298 GO:0023014 GO:0031347 GO:0045892 GO:2000028 GO:0000155 GO:0031516 GO:0031517 GO:0042803 GO:0043565 GO:1990841 GO:0005623 GO:0005829 GO:0016607
Solyc01g059880.3.1	GO:0006085 GO:0006091 GO:0006101 GO:0006107 GO:0006633 GO:0006695 GO:0003878 GO:0005524 GO:0016829 GO:0016874 GO:0046872 GO:0005654 GO:0005829 GO:0005886 GO:0009346
Solyc01g059885.1.1
Solyc01g059900.4.1	GO:0009809 GO:0010345 GO:0048226
Solyc01g059910.2.1	GO:0009723 GO:0009741 GO:0009788 GO:0009791 GO:0009817 GO:0010038 GO:0010118 GO:0010483 GO:0030308 GO:0046777 GO:0051924 GO:0080092 GO:0080147 GO:0097275 GO:0000166 GO:0004674 GO:0005515 GO:0009506 GO:0009705 GO:0009941 GO:0016324 GO:0043680 GO:0090404
Solyc01g059920.4.1
Solyc01g059930.3.1	GO:0005886
Solyc01g059940.2.1	GO:0009555 GO:0009620 GO:0009624 GO:0009846 GO:0009860 GO:0042545 GO:0043086 GO:0045490 GO:0050829 GO:0071555 GO:1902183 GO:0004857 GO:0005515 GO:0016787 GO:0030599 GO:0045330 GO:0046910 GO:0005576 GO:0005618 GO:0005737 GO:0005783 GO:0005829 GO:0005886 GO:0009505 GO:0043667 GO:0048046 GO:0090404
Solyc01g059950.1.1	GO:0006355 GO:0006950 GO:0009937 GO:0010029 GO:0010604 GO:0010648 GO:0023057 GO:0048522 GO:0048831 GO:0051093 GO:0051241 GO:2000241 GO:0003677 GO:0005515 GO:0140110 GO:0005622 GO:0110165
Solyc01g059960.1.1	GO:0006355 GO:0009937 GO:0010029 GO:0010604 GO:0010648 GO:0023057 GO:0030154 GO:0048522 GO:0048608 GO:0048831 GO:0051093 GO:0051241 GO:2000241 GO:0003677 GO:0140110
Solyc01g059965.1.1	GO:0002215 GO:0005975 GO:0009627 GO:0004338 GO:0005515 GO:0042972 GO:0042973 GO:0005618 GO:0005774 GO:0046658 GO:0048046
Solyc01g060010.3.1	GO:0002215 GO:0008152 GO:0042973 GO:0005618 GO:0005774 GO:0046658
Solyc01g060015.1.1	GO:0002215 GO:0005975 GO:0009627 GO:0004338 GO:0005515 GO:0042972 GO:0042973 GO:0005618 GO:0005774 GO:0046658 GO:0048046
Solyc01g060020.4.1	GO:0002215 GO:0005975 GO:0009627 GO:0004338 GO:0005515 GO:0042972 GO:0042973 GO:0005618 GO:0005774 GO:0046658 GO:0048046
Solyc01g060030.3.1	GO:0003676 GO:0008270
Solyc01g060040.3.1	GO:0006355 GO:0010604 GO:0031325 GO:0051128 GO:0051173 GO:0005515 GO:0005634
Solyc01g060050.3.1	GO:0001934 GO:0006357 GO:0006810 GO:0007010 GO:0007017 GO:0009966 GO:0022604 GO:0043066 GO:0043933 GO:0045893 GO:0070925 GO:0005515 GO:0005634
Solyc01g060053.1.1
Solyc01g060055.1.1
Solyc01g060057.1.1
Solyc01g060070.3.1	GO:0003333 GO:0010033 GO:1901700 GO:0015171 GO:0015288 GO:0042803 GO:0031359 GO:0046930
Solyc01g060080.4.1	GO:0006281 GO:0006470 GO:0007165 GO:0043327 GO:0045175 GO:0045722 GO:0055059 GO:0005515 GO:0000775 GO:0005813 GO:0005829 GO:0005938 GO:0016607 GO:0030289
Solyc01g060090.1.1	GO:0006281 GO:0006470 GO:0007165 GO:0043327 GO:0045175 GO:0045722 GO:0045875 GO:0051171 GO:0055059 GO:0060255 GO:2001020 GO:0005515 GO:0072542 GO:0000775 GO:0000790 GO:0005813 GO:0005829 GO:0005938 GO:0016607 GO:0030289
Solyc01g060100.2.1
Solyc01g060130.3.1	GO:0000266 GO:0003400 GO:0006998 GO:0007006 GO:0070863 GO:0003924 GO:0005515 GO:0005525 GO:0000139 GO:0005739 GO:0005789 GO:0005829 GO:0005886 GO:0019898 GO:0030127 GO:0044233 GO:0070971
Solyc01g060140.4.1	GO:0006952 GO:0009605 GO:0042221 GO:0045944 GO:0070417 GO:0003700 GO:0005516 GO:0043565 GO:0005634
Solyc01g060160.1.1
Solyc01g060170.4.1	GO:0009414 GO:0009733 GO:0010150 GO:0014898 GO:0035307 GO:0042742 GO:0045944 GO:0050826 GO:0050832 GO:0050885 GO:0070417 GO:0070886 GO:0071275 GO:0106167 GO:1900367 GO:0003682 GO:0003700 GO:0005516 GO:0008134 GO:0042826 GO:0043565 GO:0044212 GO:0005730 GO:0005829
Solyc01g060180.4.1	GO:0006083 GO:0006097 GO:0019605 GO:0019761 GO:0003987 GO:0018858 GO:0047760 GO:0050218 GO:0005777
Solyc01g060183.1.1
Solyc01g060187.1.1
Solyc01g060200.3.1	GO:0031047 GO:0034587 GO:0005515 GO:1990923
Solyc01g060210.4.1	GO:0006342 GO:0010569 GO:0046686 GO:0080188 GO:0003723 GO:0005515
Solyc01g150139.1.1
Solyc01g060220.1.1
Solyc01g060240.4.1
Solyc01g060250.2.1
Solyc01g060260.4.1
Solyc01g060270.1.1	GO:0007623 GO:0009620 GO:0009827 GO:0030244 GO:0045489 GO:0045492 GO:1990538 GO:0005768 GO:0005773 GO:0005802 GO:0005886 GO:0009506 GO:0016021
Solyc01g060280.4.1	GO:0000281 GO:0000338 GO:0006897 GO:0008284 GO:0016926 GO:0019941 GO:0043524 GO:0044090 GO:0070536 GO:0071108 GO:0090316 GO:0004843 GO:0008237 GO:0019904 GO:0046872 GO:0061578 GO:0005634 GO:0005770 GO:0005774 GO:0005829 GO:0016021 GO:0032154
Solyc01g060310.3.1	GO:0007496 GO:0007498 GO:0007519 GO:0007520 GO:0009559 GO:0009658 GO:0009911 GO:0009960 GO:0010097 GO:0010228 GO:0019730 GO:0019915 GO:0032968 GO:0045475 GO:0048481 GO:0048747 GO:0052576 GO:2000012 GO:0000977 GO:0000987 GO:0001228 GO:0008134 GO:0046983 GO:0043078
Solyc01g060340.1.1	GO:0009735 GO:0009826 GO:0030244 GO:0042538 GO:0043622 GO:0048367 GO:0016798 GO:0005769 GO:0005802 GO:0005886 GO:0009504
Solyc01g060350.1.1
Solyc01g150140.1.1	GO:0003677 GO:0005634 GO:0005773
Solyc01g060370.2.1	GO:0003677 GO:0005634
Solyc01g060375.1.1
Solyc01g060390.1.1
Solyc01g060395.1.1
Solyc01g060410.4.1
Solyc01g060420.2.1	GO:0006355 GO:0009640 GO:0009736 GO:0009740 GO:0009788 GO:0009909 GO:0010091 GO:0010582 GO:0019760 GO:0048510 GO:0048766 GO:0048767 GO:0003700 GO:0044212 GO:0046982 GO:0005634 GO:0022626
Solyc01g060430.1.1
Solyc01g060450.3.1
Solyc01g060460.2.1	GO:0000724 GO:0006952 GO:0030154 GO:0032268 GO:0032501 GO:0032776 GO:0042221 GO:0048856 GO:0051704 GO:0061982 GO:1900370 GO:1902275 GO:0005515 GO:0016817 GO:0097159 GO:1901363 GO:0031981 GO:0032991 GO:0098687
Solyc01g060470.3.1	GO:0006607 GO:0019054 GO:0019079 GO:0030581 GO:0030682 GO:0045944 GO:0060135 GO:0075506 GO:0080034 GO:1900017 GO:1903902 GO:0005515 GO:0005525 GO:0008139 GO:0061608 GO:0005618 GO:0005643 GO:0005654 GO:0005730 GO:0005829 GO:0009506 GO:0034399 GO:0043657 GO:0048471
Solyc01g060490.4.1	GO:0007623 GO:0009733 GO:0009736 GO:0009910 GO:0009934 GO:0009938 GO:0010114 GO:0010151 GO:0010167 GO:0010187 GO:0010255 GO:0043610 GO:0045892 GO:0045893 GO:0048437 GO:0048510 GO:0048527 GO:0048825 GO:0080050 GO:0090693 GO:1902326 GO:1905177 GO:2000028 GO:0001228 GO:0008270 GO:0042803 GO:0043565 GO:0044212 GO:0005623 GO:0005730
Solyc01g065490.4.1	GO:0008152 GO:0009987 GO:0046686 GO:0004033 GO:0005829 GO:0005886 GO:0009941
Solyc01g065500.3.1	GO:0000188 GO:0001934 GO:0002026 GO:0002062 GO:0006874 GO:0006937 GO:0008285 GO:0009901 GO:0009911 GO:0009967 GO:0010360 GO:0010930 GO:0030335 GO:0030593 GO:0031397 GO:0032425 GO:0034260 GO:0034613 GO:0036289 GO:0042177 GO:0045651 GO:0045780 GO:0046325 GO:0046627 GO:0047484 GO:0048578 GO:0050729 GO:0050730 GO:0050930 GO:0051128 GO:0071277 GO:0071322 GO:0090330 GO:0097193 GO:0099171 GO:1902182 GO:…
Solyc01g065510.3.1
Solyc01g065530.3.1	GO:0009932 GO:0010215 GO:0048765 GO:0005768 GO:0005783 GO:0005802 GO:0009506 GO:0046658
Solyc01g065540.3.1	GO:0009414 GO:0009787 GO:0009873 GO:0010082 GO:0010119 GO:0010150 GO:0010380 GO:0010492 GO:0031537 GO:0045893 GO:0048576 GO:0080022 GO:0080036 GO:0080113 GO:2000022 GO:2000031 GO:0000156 GO:0003700 GO:0042802 GO:0043565 GO:0005634
Solyc01g065545.1.1	GO:0006259 GO:0004518 GO:0016740 GO:0097159 GO:1901363 GO:0043231
Solyc01g065550.3.1	GO:0009414 GO:0009651 GO:0009737 GO:0009785 GO:0010161 GO:0045893 GO:0003677 GO:0005515 GO:0005634 GO:0005737
Solyc01g065560.4.1
Solyc01g065570.2.1	GO:0000122 GO:0009408 GO:0016043 GO:0030433 GO:0036498 GO:0042691 GO:0050821 GO:0051085 GO:0071218 GO:0001671 GO:0008134 GO:0030544 GO:0043167 GO:0051082 GO:0051087 GO:0005654 GO:0005788 GO:0005789 GO:0005829 GO:0005886
Solyc01g065580.4.1	GO:0006417 GO:0009793 GO:0010629 GO:0048522 GO:0003729 GO:0005730 GO:0005829
Solyc01g065585.1.1	GO:0009060 GO:0015990 GO:0042773 GO:0008137 GO:0048039 GO:0009535 GO:0016021 GO:0045272
Solyc01g065610.1.1	GO:0009060 GO:0015990 GO:0042773 GO:0008137 GO:0048039 GO:0009535 GO:0016021 GO:0045272
Solyc01g065620.1.1	GO:0009060 GO:0015990 GO:0042773 GO:0008137 GO:0048039 GO:0009535 GO:0016021 GO:0045272
Solyc01g065625.1.1	GO:0006807 GO:0043170 GO:0044238 GO:0016787
Solyc01g065630.1.1	GO:0009060 GO:0015990 GO:0042773 GO:0008137 GO:0048039 GO:0009535 GO:0016021 GO:0045272
Solyc01g065640.3.1	GO:0009060 GO:0015990 GO:0042773 GO:0008137 GO:0048039 GO:0009535 GO:0016021 GO:0045272
Solyc01g065643.1.1
Solyc01g065647.1.1
Solyc01g065650.1.1
Solyc01g065660.1.1
Solyc01g065670.1.1
Solyc01g065680.2.1
Solyc01g065690.3.1	GO:0030001 GO:0055073 GO:0071585 GO:0005618 GO:0005737 GO:0009506
Solyc01g065700.3.1	GO:0000226 GO:0006470 GO:0009819 GO:0045926 GO:1904526 GO:0004724 GO:0005515 GO:0005634 GO:0005737 GO:0005886
Solyc01g065710.3.1	GO:0009408 GO:0019827 GO:0032211 GO:0048367 GO:0005515 GO:0010521 GO:0042162 GO:0044183 GO:1990879
Solyc01g065720.4.1	GO:0001101 GO:0001666 GO:0002031 GO:0006654 GO:0006935 GO:0006995 GO:0007264 GO:0009395 GO:0009653 GO:0009733 GO:0014068 GO:0014070 GO:0016036 GO:0019375 GO:0022414 GO:0030335 GO:0031156 GO:0031175 GO:0032534 GO:0042542 GO:0043306 GO:0043434 GO:0044764 GO:0045727 GO:0045785 GO:0048260 GO:0048364 GO:0050830 GO:0098693 GO:0004630 GO:0005080 GO:0043167 GO:0070290 GO:0005634 GO:0005768 GO:0005773 GO:…
Solyc01g065725.1.1
Solyc01g065740.3.1	GO:0008150 GO:0003674 GO:0005575 GO:0005777
Solyc01g065750.2.1
Solyc01g065810.2.1	GO:0006120 GO:0006979 GO:0032981 GO:0008137 GO:0009055 GO:0031625 GO:0046872 GO:0048038 GO:0051287 GO:0051539 GO:0005654 GO:0005747 GO:0005759 GO:0005886
Solyc01g065840.4.1	GO:0008150 GO:0003674 GO:0005575 GO:0005777
Solyc01g065845.1.1
Solyc01g065900.3.1	GO:0045892 GO:0050777 GO:0071219 GO:0003677 GO:0042803 GO:0005634
Solyc01g065903.1.1	GO:0007275 GO:0009791 GO:0010030 GO:2000028 GO:0005576 GO:0005618 GO:0009505
Solyc01g065907.1.1	GO:0019226 GO:0019233 GO:0032287 GO:0032290 GO:0043484 GO:0048580 GO:0005515 GO:0005618 GO:0005634 GO:0005829 GO:0005886
Solyc01g065910.1.1	GO:0006913 GO:0033036 GO:0071702 GO:0071705 GO:0005635
Solyc01g065930.1.1
Solyc01g065960.2.1	GO:0006468 GO:0009741 GO:0009826 GO:0016310 GO:0046777 GO:0000166 GO:0004672 GO:0004674 GO:0005524 GO:0016301 GO:0016740 GO:0005886 GO:0009506 GO:0016020 GO:0016021
Solyc01g065970.1.1
Solyc01g065980.4.1	GO:0008219 GO:0009414 GO:0009624 GO:0009651 GO:0009735 GO:0009737 GO:0009751 GO:0009753 GO:0010087 GO:0010105 GO:0010200 GO:0010286 GO:0019760 GO:0036293 GO:0045893 GO:0048825 GO:0050832 GO:0051301 GO:0071497 GO:0003700 GO:0005515 GO:0044212 GO:0005634 GO:0005737 GO:0005886
Solyc01g065983.1.1	GO:0003729
Solyc01g150141.1.1	GO:0006259 GO:0016740 GO:0016787 GO:0097159 GO:1901363
Solyc01g065987.1.1	GO:0006259 GO:0016740 GO:0016787 GO:0097159 GO:1901363
Solyc01g066020.3.1	GO:0002239 GO:0009733 GO:0009817 GO:0009862 GO:0042742 GO:0005515 GO:0032559 GO:0043168 GO:0005634 GO:0005829 GO:0012505 GO:0031090
Solyc01g066040.2.1
Solyc01g066050.3.1	GO:0070286 GO:0005515 GO:0005829 GO:0016020 GO:0043231
Solyc01g066055.1.1	GO:0001172 GO:0006278 GO:0032196 GO:0090305 GO:0003676 GO:0003964 GO:0003968 GO:0004540 GO:0008233 GO:0043167 GO:0005634 GO:0005739
Solyc01g066060.4.1	GO:0002103 GO:0006397 GO:0016554 GO:0080156 GO:1900871 GO:0042803 GO:0050897 GO:0005739 GO:0009570 GO:0009941
Solyc01g066065.1.1	GO:0006259 GO:0016740 GO:0016787 GO:0097159 GO:1901363
Solyc01g066070.3.1	GO:0009846 GO:0009901 GO:0010047 GO:0010227 GO:0045490 GO:0048235 GO:0048868 GO:0071555 GO:0004650 GO:0019863 GO:0047911 GO:0005576 GO:0005783 GO:0005794 GO:0031982 GO:0043667
Solyc01g066080.3.1	GO:0002238 GO:0009628 GO:0009636 GO:0009737 GO:0009751 GO:0010030 GO:0016135 GO:0018874 GO:0033554 GO:0046246 GO:0046482 GO:0048583 GO:0048731 GO:0050794 GO:0071229 GO:1901701 GO:0005515 GO:0052639 GO:0052640 GO:0080002 GO:0090704 GO:0005794 GO:0009524
Solyc01g066090.3.1	GO:0009787 GO:0009835 GO:0009845 GO:0080148 GO:0010294 GO:0047215 GO:0080018 GO:0080043 GO:0080044 GO:0005634 GO:0005737
Solyc01g066100.2.1	GO:0009636 GO:0009718 GO:0009751 GO:0009787 GO:0009835 GO:0010030 GO:0018874 GO:0043473 GO:0046482 GO:0062197 GO:0071214 GO:0080148 GO:0005515 GO:0010294 GO:0047215 GO:0052639 GO:0052640 GO:0080002 GO:0080018 GO:0080043 GO:0080044 GO:0090704 GO:0005634 GO:0005794 GO:0009524
Solyc01g066110.2.1	GO:0009718 GO:0009787 GO:0009835 GO:0009845 GO:0032787 GO:0033554 GO:0042493 GO:0042537 GO:0046677 GO:0080148 GO:1901564 GO:0010294 GO:0047215 GO:0080018 GO:0005634 GO:0005794
Solyc01g066115.1.1	GO:0009718 GO:0009751 GO:0009787 GO:0009835 GO:0009845 GO:0010016 GO:0042631 GO:0046482 GO:0070301 GO:0071475 GO:0080024 GO:0080148 GO:0080167 GO:0005515 GO:0010294 GO:0047215 GO:0052638 GO:0080002 GO:0080018 GO:0005634 GO:0005794 GO:0009524
Solyc01g066120.3.1	GO:0009718 GO:0009751 GO:0009787 GO:0009835 GO:0009845 GO:0009850 GO:0010224 GO:0043473 GO:0046482 GO:0062197 GO:0071214 GO:0080148 GO:0098754 GO:0005515 GO:0010294 GO:0047215 GO:0052638 GO:0080002 GO:0005634 GO:0005794 GO:0009524
Solyc01g066130.1.1	GO:0008194 GO:0016740 GO:0016757 GO:0016758 GO:0080043 GO:0080044 GO:0009507 GO:0009536 GO:0043231
Solyc01g066140.2.1	GO:0009698 GO:0009718 GO:0009787 GO:0009835 GO:0009845 GO:0009850 GO:0032787 GO:0033554 GO:0042493 GO:0044238 GO:0046677 GO:0080148 GO:0098754 GO:1901564 GO:0005488 GO:0010294 GO:0047215 GO:0005634 GO:0005737
Solyc01g066145.1.1	GO:0006725 GO:0009636 GO:0009787 GO:0009835 GO:0009845 GO:0033554 GO:0080148 GO:1901360 GO:0010294 GO:0047215 GO:0005634 GO:0005737
Solyc01g066150.1.1	GO:0009718 GO:0009787 GO:0009835 GO:0009845 GO:0080148 GO:0010294 GO:0047215 GO:0080018 GO:0005634 GO:0005794
Solyc01g066160.1.1
Solyc01g066190.1.1
Solyc01g066200.1.1
Solyc01g150142.1.1	GO:0090304 GO:0005488 GO:0016787
Solyc01g066205.1.1	GO:0006259 GO:0016740 GO:0016787 GO:0097159 GO:1901363
Solyc01g150143.1.1
Solyc01g066210.1.1
Solyc01g066230.1.1
Solyc01g066235.1.1
Solyc01g066260.2.1
Solyc01g066270.3.1
Solyc01g066280.1.1
Solyc01g066290.2.1
Solyc01g066293.1.1
Solyc01g066297.1.1
Solyc01g066310.4.1	GO:0033539 GO:0042221 GO:0048767 GO:0005515 GO:0017099 GO:0050660 GO:0070991 GO:0005634 GO:0005759 GO:0005777 GO:0005829 GO:0031966
Solyc01g066320.1.1
Solyc01g066330.1.1
Solyc01g066340.4.1
Solyc01g066345.1.1	GO:0006259 GO:0016740 GO:0016787 GO:0097159 GO:1901363
Solyc01g066350.1.1
Solyc01g066360.3.1	GO:0009620 GO:0009624 GO:0048358 GO:0048359 GO:0050829 GO:1902066 GO:0005515 GO:0030599 GO:0046910 GO:0051722 GO:0005768 GO:0005774 GO:0005802 GO:0005886 GO:0009505 GO:0009506 GO:0048046 GO:0090406
Solyc01g066420.3.1	GO:0042545 GO:0045490 GO:0048358 GO:0048359 GO:0051707 GO:1902066 GO:0030599 GO:0045330 GO:0046910 GO:0005576 GO:0005618 GO:0005737 GO:0009506 GO:0016020 GO:0090406
Solyc01g066425.1.1	GO:0006952 GO:0009409 GO:0009617 GO:0009620 GO:0009741 GO:0042545 GO:0043086 GO:0045490 GO:0048358 GO:0048359 GO:0030599 GO:0045330 GO:0046910 GO:0005618 GO:0048046 GO:0090406
Solyc01g066410.1.1	GO:0009617 GO:0009620 GO:0010154 GO:0010191 GO:0045488 GO:0098542 GO:0016788 GO:0005576 GO:0005737 GO:0016020 GO:0071944
Solyc01g066380.4.1
Solyc01g066390.4.1	GO:0042545 GO:0045490 GO:0048358 GO:0048359 GO:0051707 GO:0065007 GO:0004857 GO:0030599 GO:0045330 GO:0005618 GO:0005794 GO:0048046 GO:0090406 GO:0098588
Solyc01g066430.3.1	GO:0009793 GO:0009816 GO:0010200 GO:0016567 GO:0050794 GO:0004842 GO:0031625 GO:0005768 GO:0005886
Solyc01g066440.3.1
Solyc01g066445.1.1	GO:0006259 GO:0016740 GO:0016787 GO:0097159 GO:1901363
Solyc01g066450.3.1	GO:0001676 GO:0003008 GO:0006954 GO:0016311 GO:0019222 GO:0019439 GO:0033559 GO:0065008 GO:1901360 GO:0004301 GO:0016791 GO:0046872 GO:0005777 GO:0016020
Solyc01g150144.1.1	GO:0001676 GO:0003008 GO:0006954 GO:0033559 GO:0042632 GO:0046272 GO:0046839 GO:0090181 GO:0097176 GO:0000287 GO:0004301 GO:0042577 GO:0042803 GO:0005777 GO:0016020
Solyc01g066455.1.1	GO:0003824 GO:0005507 GO:0016787 GO:0018773 GO:0046872 GO:0047621 GO:0005739 GO:0005829
Solyc01g066457.1.1	GO:0001676 GO:0003008 GO:0006954 GO:0016311 GO:0019222 GO:0019439 GO:0033559 GO:0065008 GO:1901360 GO:0004301 GO:0016791 GO:0042802 GO:0046872 GO:0005777 GO:0016020
Solyc01g066480.3.1	GO:0006082 GO:0006099 GO:0019439 GO:0044282 GO:1901361 GO:1901565 GO:0005507 GO:0008948 GO:0018773 GO:0034545 GO:0047621 GO:0005654 GO:0005759 GO:0005829
Solyc01g066490.2.1
Solyc01g066500.1.1	GO:0006357 GO:0009559 GO:0009658 GO:0009910 GO:0009911 GO:0009960 GO:0010048 GO:0010097 GO:0010440 GO:0010622 GO:0042752 GO:0045892 GO:2000012 GO:0000900 GO:0000977 GO:0000981 GO:0008134 GO:0042803 GO:0043078
Solyc01g066510.3.1	GO:0048235 GO:0005886 GO:0016021
Solyc01g066520.3.1	GO:0009063 GO:0009646 GO:0009744 GO:0040019 GO:0043617 GO:0045723 GO:0061063 GO:1901046 GO:0004147 GO:0008270 GO:0016407 GO:0031405 GO:0031625 GO:0005829 GO:0005929 GO:0042645 GO:0043005 GO:0045240
Solyc01g066560.3.1	GO:0006826 GO:0006970 GO:0009408 GO:0009624 GO:0009646 GO:0009737 GO:0010015 GO:0010150 GO:0010252 GO:0031348 GO:0046620 GO:0055072 GO:0055085 GO:0080168 GO:1905428 GO:2000070 GO:0005381 GO:0042910 GO:0090440 GO:0005770 GO:0005886 GO:0009536 GO:0010008 GO:0017119
Solyc01g066570.3.1	GO:0002213 GO:0009625 GO:0009737 GO:0009744 GO:0009749 GO:0010162 GO:0034097 GO:0042594 GO:0090351 GO:1902074 GO:1905582 GO:0019900 GO:0019902 GO:0000932 GO:0005634 GO:0005829 GO:0010494
Solyc01g066575.1.1	GO:0006259 GO:0016740 GO:0016787 GO:0097159 GO:1901363
Solyc01g066590.3.1	GO:0000132 GO:0006914 GO:0006915 GO:0007290 GO:0007291 GO:0007476 GO:0008407 GO:0010389 GO:0019886 GO:0030437 GO:0030989 GO:0034454 GO:0035071 GO:0035721 GO:0035735 GO:0035774 GO:0042326 GO:0043086 GO:0043312 GO:0044458 GO:0045019 GO:0048315 GO:0048477 GO:0051017 GO:0051292 GO:0051301 GO:1902857 GO:1904801 GO:2000582 GO:0004857 GO:0008022 GO:0008574 GO:0019899 GO:0042803 GO:0044877 GO:0045505 GO:…
Solyc01g066610.4.1	GO:0009987 GO:0005634
Solyc01g066612.1.1
Solyc01g066614.1.1	GO:0019221 GO:0031349 GO:0032103 GO:0034504 GO:0035458 GO:0042832 GO:0044406 GO:0050830 GO:0050848 GO:0050860 GO:0051260 GO:0070373 GO:0071222 GO:0071346 GO:0071347 GO:0071356 GO:0072665 GO:1900025 GO:1900041 GO:1903077 GO:0003779 GO:0003924 GO:0005525 GO:0019002 GO:0019003 GO:0019899 GO:0019955 GO:0030507 GO:0042803 GO:0051879 GO:0005654 GO:0005794 GO:0005829 GO:0012506 GO:0015629 GO:0020005 GO:…
Solyc01g066616.1.1
Solyc01g066618.1.1
Solyc01g066620.4.1	GO:0006635 GO:0009695 GO:0009908 GO:0003729 GO:0003857 GO:0004165 GO:0004300 GO:0008017 GO:0008692 GO:0016508 GO:0018812 GO:0005618 GO:0005730 GO:0005856 GO:0009506 GO:0009514
Solyc01g066625.1.1	GO:0010018 GO:0042753 GO:0045893 GO:0003700 GO:0003824 GO:0005515 GO:0005634 GO:0009506
Solyc01g066630.1.1
Solyc01g066640.2.1
Solyc01g066650.2.1	GO:0010018 GO:0042753 GO:0045893 GO:0003700 GO:0005515 GO:0005634
Solyc01g066660.1.1	GO:0009585 GO:0010018 GO:0042753 GO:0045893 GO:0003700 GO:0005515 GO:0046872 GO:0005634 GO:0009506
Solyc01g066670.1.1	GO:0006355 GO:0005515 GO:0008270 GO:0046872 GO:0005634
Solyc01g066680.3.1	GO:0006952 GO:0005576
Solyc01g066690.3.1	GO:0001731 GO:0045903 GO:0000049 GO:0003743 GO:0003924 GO:0005525 GO:0031369 GO:0005634 GO:0005829 GO:0005850 GO:0016282 GO:0033290 GO:0043614
Solyc01g066700.4.1	GO:0001503 GO:0015012 GO:0019305 GO:0030198 GO:0030206 GO:0033320 GO:0042732 GO:0051216 GO:0051262 GO:0008460 GO:0042803 GO:0048040 GO:0070403 GO:0005768 GO:0005802 GO:0005829 GO:0005886 GO:0016021 GO:0032580
Solyc01g066710.4.1
Solyc01g066720.3.1
Solyc01g066730.4.1	GO:0006357 GO:0009555 GO:0009559 GO:0009658 GO:0009739 GO:0009911 GO:0009960 GO:0010047 GO:0010077 GO:0010095 GO:0010097 GO:0010220 GO:0010221 GO:0010262 GO:0042752 GO:0045487 GO:0045892 GO:0045893 GO:0048510 GO:0048577 GO:0060862 GO:0060867 GO:0071365 GO:1900458 GO:2000012 GO:2000692 GO:0000900 GO:0000977 GO:0000981 GO:0008134 GO:0042803 GO:0046982 GO:0005737 GO:0043078
Solyc01g066740.3.1	GO:0006468 GO:0016301 GO:0140096 GO:0005737 GO:0043229
Solyc01g066750.1.1
Solyc01g066760.2.1
Solyc01g066770.3.1	GO:0030433 GO:0051085 GO:0071218 GO:0030544 GO:0046872 GO:0005737 GO:0005789 GO:0043231
Solyc01g066775.1.1	GO:0005576
Solyc01g066790.1.1
Solyc01g066800.1.1	GO:0009725 GO:0010053 GO:0043167 GO:0009507
Solyc01g066810.4.1	GO:0002238 GO:0008150 GO:0000166 GO:0003824 GO:0005524 GO:0016208 GO:0005634 GO:0005829 GO:0005886 GO:0009507 GO:0009536
Solyc01g066820.4.1	GO:0006890 GO:0007057 GO:0007079 GO:0009834 GO:0010090 GO:0019886 GO:0030951 GO:0045167 GO:0051296 GO:0051315 GO:0051983 GO:0061867 GO:0070462 GO:0090058 GO:0090307 GO:0098534 GO:1903338 GO:1905515 GO:0000166 GO:0008574 GO:0019237 GO:0019901 GO:0051010 GO:0000776 GO:0005795 GO:0005813 GO:0005828 GO:0005829 GO:0005871 GO:0005886 GO:0009531 GO:0016604 GO:0030496 GO:0035371 GO:0055028 GO:0061673 GO:…
Solyc01g066830.3.1	GO:0001934 GO:0006919 GO:0007507 GO:0009911 GO:0009950 GO:0010724 GO:0016926 GO:0031397 GO:0031398 GO:0031648 GO:0032091 GO:0032435 GO:0032875 GO:0032880 GO:0035562 GO:0043518 GO:0045444 GO:0045944 GO:0060707 GO:0060711 GO:0060712 GO:0097190 GO:1904333 GO:2000045 GO:0019900 GO:0019904 GO:0070139 GO:0070140 GO:0005643 GO:0005730 GO:0005829 GO:0005886 GO:0005925 GO:0009506 GO:0016605 GO:0031410 GO:…
Solyc01g066840.3.1	GO:0000447 GO:0000461 GO:0002181 GO:0003735 GO:0043022 GO:0047485 GO:0005634 GO:0005783 GO:0022627 GO:0042788 GO:0045202
Solyc01g066850.4.1	GO:0010817 GO:0016043 GO:0031325 GO:0032973 GO:0048316 GO:0071554 GO:0080144 GO:0098712 GO:0005515 GO:0015186 GO:0034639 GO:0005774 GO:0005886
Solyc01g066860.3.1
Solyc01g150145.1.1	GO:0010018 GO:0042753 GO:0045893 GO:0003700 GO:0003824 GO:0005515 GO:0005634 GO:0009506
Solyc01g066870.3.1	GO:0006355 GO:0007275 GO:0009653 GO:0010074 GO:0004724 GO:0005543 GO:0043169 GO:0005886
Solyc01g066880.3.1	GO:0009908 GO:0010015 GO:0010233 GO:0010286 GO:0030001 GO:0055073 GO:0055078 GO:0071585 GO:0005515 GO:0032791 GO:0046870 GO:0005618 GO:0005634 GO:0005886 GO:0009506 GO:0009507
Solyc01g066890.2.1
[truncated: 32,075 more rows]
