# Supplementary material for: Dataset for transcriptome and physiological response of mature tomato seed tissues to light and heat during fruit ripening
Source: Data Brief. 2020 Dec 24;34:106671. doi: 10.1016/j.dib.2020.106671 (PMC7773857; doi:10.1016/j.dib.2020.106671)
Supplement: Supplementary file 2 [file mmc2.txt]

BINCODE	NAME	ID	DESCRIPTION	TYPE
1	Photosynthesis
1.1	Photosynthesis.photophosphorylation
1.1.1	Photosynthesis.photophosphorylation.photosystem II
1.1.1.1	Photosynthesis.photophosphorylation.photosystem II.LHC-II complex
1.1.1.1.1	Photosynthesis.photophosphorylation.photosystem II.LHC-II complex.component LHCb1/2/3	Solyc02g070940.1.1	component LHCb1/2/3 of LHC-II complex (original description: none)	T
1.1.1.1.1	Photosynthesis.photophosphorylation.photosystem II.LHC-II complex.component LHCb1/2/3	Solyc02g070950.1.1	component LHCb1/2/3 of LHC-II complex (original description: none)	T
1.1.1.1.1	Photosynthesis.photophosphorylation.photosystem II.LHC-II complex.component LHCb1/2/3	Solyc02g070970.1.1	component LHCb1/2/3 of LHC-II complex (original description: none)	T
1.1.1.1.1	Photosynthesis.photophosphorylation.photosystem II.LHC-II complex.component LHCb1/2/3	Solyc02g070980.1.1	component LHCb1/2/3 of LHC-II complex (original description: none)	T
1.1.1.1.1	Photosynthesis.photophosphorylation.photosystem II.LHC-II complex.component LHCb1/2/3	Solyc02g070990.1.1	component LHCb1/2/3 of LHC-II complex (original description: none)	T
1.1.1.1.1	Photosynthesis.photophosphorylation.photosystem II.LHC-II complex.component LHCb1/2/3	Solyc02g071000.1.1	component LHCb1/2/3 of LHC-II complex (original description: none)	T
1.1.1.1.1	Photosynthesis.photophosphorylation.photosystem II.LHC-II complex.component LHCb1/2/3	Solyc02g071010.1.1	component LHCb1/2/3 of LHC-II complex (original description: none)	T
1.1.1.1.1	Photosynthesis.photophosphorylation.photosystem II.LHC-II complex.component LHCb1/2/3	Solyc02g071020.3.1	component LHCb1/2/3 of LHC-II complex (original description: none)	T
1.1.1.1.1	Photosynthesis.photophosphorylation.photosystem II.LHC-II complex.component LHCb1/2/3	Solyc02g071030.2.1	component LHCb1/2/3 of LHC-II complex (original description: none)	T
1.1.1.1.1	Photosynthesis.photophosphorylation.photosystem II.LHC-II complex.component LHCb1/2/3	Solyc03g005760.1.1	component LHCb1/2/3 of LHC-II complex (original description: none)	T
1.1.1.1.1	Photosynthesis.photophosphorylation.photosystem II.LHC-II complex.component LHCb1/2/3	Solyc03g005770.3.1	component LHCb1/2/3 of LHC-II complex (original description: none)	T
1.1.1.1.1	Photosynthesis.photophosphorylation.photosystem II.LHC-II complex.component LHCb1/2/3	Solyc03g005780.3.1	component LHCb1/2/3 of LHC-II complex (original description: none)	T
1.1.1.1.1	Photosynthesis.photophosphorylation.photosystem II.LHC-II complex.component LHCb1/2/3	Solyc07g047850.3.1	component LHCb1/2/3 of LHC-II complex (original description: none)	T
1.1.1.1.1	Photosynthesis.photophosphorylation.photosystem II.LHC-II complex.component LHCb1/2/3	Solyc07g063600.3.1	component LHCb1/2/3 of LHC-II complex (original description: none)	T
1.1.1.1.1	Photosynthesis.photophosphorylation.photosystem II.LHC-II complex.component LHCb1/2/3	Solyc12g006140.2.1	component LHCb1/2/3 of LHC-II complex (original description: none)	T
1.1.1.1.1	Photosynthesis.photophosphorylation.photosystem II.LHC-II complex.component LHCb1/2/3	Solyc12g011450.2.1	component LHCb1/2/3 of LHC-II complex (original description: none)	T
1.1.1.1.2	Photosynthesis.photophosphorylation.photosystem II.LHC-II complex.component LHCb4	Solyc09g014520.3.1	component LHCb4 of LHC-II complex (original description: none)	T
1.1.1.1.3	Photosynthesis.photophosphorylation.photosystem II.LHC-II complex.component LHCb5	Solyc06g063370.3.1	component LHCb5 of LHC-II complex (original description: none)	T
1.1.1.1.4	Photosynthesis.photophosphorylation.photosystem II.LHC-II complex.component LHCb6	Solyc01g105030.3.1	component LHCb6 of LHC-II complex (original description: none)	T
1.1.1.1.4	Photosynthesis.photophosphorylation.photosystem II.LHC-II complex.component LHCb6	Solyc01g105050.3.1	component LHCb6 of LHC-II complex (original description: none)	T
1.1.1.1.5	Photosynthesis.photophosphorylation.photosystem II.LHC-II complex.component LHCq	Solyc04g082920.4.1	component LHCq of LHC-II complex (original description: none)	T
1.1.1.2	Photosynthesis.photophosphorylation.photosystem II.PS-II complex
1.1.1.2.1	Photosynthesis.photophosphorylation.photosystem II.PS-II complex.reaction center complex
1.1.1.2.1.1	Photosynthesis.photophosphorylation.photosystem II.PS-II complex.reaction center complex.component D1/PsbA	Solyc00g500130.1.1	component PsbA/D1 of PS-II reaction center complex (original description: none)	T
1.1.1.2.1.1	Photosynthesis.photophosphorylation.photosystem II.PS-II complex.reaction center complex.component D1/PsbA	Solyc00g500200.1.1	component PsbA/D1 of PS-II reaction center complex (original description: none)	T
1.1.1.2.1.1	Photosynthesis.photophosphorylation.photosystem II.PS-II complex.reaction center complex.component D1/PsbA	Solyc00g500296.1.1	component PsbA/D1 of PS-II reaction center complex (original description: none)	T
1.1.1.2.1.1	Photosynthesis.photophosphorylation.photosystem II.PS-II complex.reaction center complex.component D1/PsbA	Solyc00g500329.1.1	component PsbA/D1 of PS-II reaction center complex (original description: none)	T
1.1.1.2.1.2	Photosynthesis.photophosphorylation.photosystem II.PS-II complex.reaction center complex.component D2/PsbD	Solyc00g500054.1.1	component PsbD/D2 of PS-II reaction center complex (original description: none)	T
1.1.1.2.1.2	Photosynthesis.photophosphorylation.photosystem II.PS-II complex.reaction center complex.component D2/PsbD	Solyc00g500136.1.1	component PsbD/D2 of PS-II reaction center complex (original description: none)	T
1.1.1.2.1.2	Photosynthesis.photophosphorylation.photosystem II.PS-II complex.reaction center complex.component D2/PsbD	Solyc00g500206.1.1	component PsbD/D2 of PS-II reaction center complex (original description: none)	T
1.1.1.2.1.3	Photosynthesis.photophosphorylation.photosystem II.PS-II complex.reaction center complex.component CP47/PsbB	Solyc00g500024.1.1	component PsbB/CP47 of PS-II reaction center complex (original description: none)	T
1.1.1.2.1.3	Photosynthesis.photophosphorylation.photosystem II.PS-II complex.reaction center complex.component CP47/PsbB	Solyc00g500071.1.1	component PsbB/CP47 of PS-II reaction center complex (original description: none)	T
1.1.1.2.1.4	Photosynthesis.photophosphorylation.photosystem II.PS-II complex.reaction center complex.component CP43/PsbC	Solyc00g500054.1.1	component PsbC/CP43 of PS-II reaction center complex (original description: none)	T
1.1.1.2.1.4	Photosynthesis.photophosphorylation.photosystem II.PS-II complex.reaction center complex.component CP43/PsbC	Solyc00g500136.1.1	component PsbC/CP43 of PS-II reaction center complex (original description: none)	T
1.1.1.2.1.4	Photosynthesis.photophosphorylation.photosystem II.PS-II complex.reaction center complex.component CP43/PsbC	Solyc00g500206.1.1	component PsbC/CP43 of PS-II reaction center complex (original description: none)	T
1.1.1.2.1.5	Photosynthesis.photophosphorylation.photosystem II.PS-II complex.reaction center complex.cytochrome b559 heterodimer
1.1.1.2.1.5.1	Photosynthesis.photophosphorylation.photosystem II.PS-II complex.reaction center complex.cytochrome b559 heterodimer.component alpha/PsbE	Solyc00g500021.1.1	component alpha/PsbE of PS-II cytochrome b559 heterodimer (original description: none)	T
1.1.1.2.1.5.1	Photosynthesis.photophosphorylation.photosystem II.PS-II complex.reaction center complex.cytochrome b559 heterodimer.component alpha/PsbE	Solyc00g500068.1.1	component alpha/PsbE of PS-II cytochrome b559 heterodimer (original description: none)	T
1.1.1.2.1.5.1	Photosynthesis.photophosphorylation.photosystem II.PS-II complex.reaction center complex.cytochrome b559 heterodimer.component alpha/PsbE	Solyc10g045230.1.1	component alpha/PsbE of PS-II cytochrome b559 heterodimer (original description: none)	T
1.1.1.2.1.5.2	Photosynthesis.photophosphorylation.photosystem II.PS-II complex.reaction center complex.cytochrome b559 heterodimer.component beta/PsbF	Solyc00g500021.1.1	component beta/PsbF of PS-II cytochrome b559 heterodimer (original description: none)	T
1.1.1.2.1.5.2	Photosynthesis.photophosphorylation.photosystem II.PS-II complex.reaction center complex.cytochrome b559 heterodimer.component beta/PsbF	Solyc00g500068.1.1	component beta/PsbF of PS-II cytochrome b559 heterodimer (original description: none)	T
1.1.1.2.1.5.2	Photosynthesis.photophosphorylation.photosystem II.PS-II complex.reaction center complex.cytochrome b559 heterodimer.component beta/PsbF	Solyc10g045230.1.1	component beta/PsbF of PS-II cytochrome b559 heterodimer (original description: none)	T
1.1.1.2.1.6	Photosynthesis.photophosphorylation.photosystem II.PS-II complex.reaction center complex.component PsbI	Solyc00g500049.1.1	component PsbI of PS-II reaction center complex (original description: none)	T
1.1.1.2.1.6	Photosynthesis.photophosphorylation.photosystem II.PS-II complex.reaction center complex.component PsbI	Solyc00g500132.1.1	component PsbI of PS-II reaction center complex (original description: none)	T
1.1.1.2.1.6	Photosynthesis.photophosphorylation.photosystem II.PS-II complex.reaction center complex.component PsbI	Solyc00g500202.1.1	component PsbI of PS-II reaction center complex (original description: none)	T
1.1.1.2.1.6	Photosynthesis.photophosphorylation.photosystem II.PS-II complex.reaction center complex.component PsbI	Solyc00g500293.1.1	component PsbI of PS-II reaction center complex (original description: none)	T
1.1.1.2.1.6	Photosynthesis.photophosphorylation.photosystem II.PS-II complex.reaction center complex.component PsbI	Solyc00g500331.1.1	component PsbI of PS-II reaction center complex (original description: none)	T
1.1.1.2.1.6	Photosynthesis.photophosphorylation.photosystem II.PS-II complex.reaction center complex.component PsbI	Solyc07g150117.1.1	component PsbI of PS-II reaction center complex (original description: none)	T
1.1.1.2.2	Photosynthesis.photophosphorylation.photosystem II.PS-II complex.oxygen-evolving center (OEC) extrinsic proteins
1.1.1.2.2.1	Photosynthesis.photophosphorylation.photosystem II.PS-II complex.oxygen-evolving center (OEC) extrinsic proteins.component OEC33/PsbO	Solyc02g065400.3.1	component PsbO/OEC33 of PS-II oxygen-evolving center (original description: none)	T
1.1.1.2.2.1	Photosynthesis.photophosphorylation.photosystem II.PS-II complex.oxygen-evolving center (OEC) extrinsic proteins.component OEC33/PsbO	Solyc02g090030.2.1	component PsbO/OEC33 of PS-II oxygen-evolving center (original description: none)	T
1.1.1.2.2.2	Photosynthesis.photophosphorylation.photosystem II.PS-II complex.oxygen-evolving center (OEC) extrinsic proteins.Viridiplantae-specific components
1.1.1.2.2.2.1	Photosynthesis.photophosphorylation.photosystem II.PS-II complex.oxygen-evolving center (OEC) extrinsic proteins.Viridiplantae-specific components.component OEC23/PsbP	Solyc07g044860.3.1	component PsbP of PS-II oxygen-evolving center (original description: none)	T
1.1.1.2.2.2.2	Photosynthesis.photophosphorylation.photosystem II.PS-II complex.oxygen-evolving center (OEC) extrinsic proteins.Viridiplantae-specific components.component OEC16/PsbQ	Solyc02g079950.3.1	component PsbQ of PS-II oxygen-evolving center (original description: none)	T
1.1.1.2.2.3	Photosynthesis.photophosphorylation.photosystem II.PS-II complex.oxygen-evolving center (OEC) extrinsic proteins.Rhodophyta-specific components
1.1.1.2.2.3.1	Photosynthesis.photophosphorylation.photosystem II.PS-II complex.oxygen-evolving center (OEC) extrinsic proteins.Rhodophyta-specific components.component PsbU
1.1.1.2.2.3.2	Photosynthesis.photophosphorylation.photosystem II.PS-II complex.oxygen-evolving center (OEC) extrinsic proteins.Rhodophyta-specific components.component PsbV
1.1.1.2.2.3.3	Photosynthesis.photophosphorylation.photosystem II.PS-II complex.oxygen-evolving center (OEC) extrinsic proteins.Rhodophyta-specific components.component PsbQ*
1.1.1.2.3	Photosynthesis.photophosphorylation.photosystem II.PS-II complex.component PsbH	Solyc00g500025.1.1	component PsbH of PS-II complex (original description: none)	T
1.1.1.2.3	Photosynthesis.photophosphorylation.photosystem II.PS-II complex.component PsbH	Solyc00g500026.1.1	component PsbH of PS-II complex (original description: none)	T
1.1.1.2.3	Photosynthesis.photophosphorylation.photosystem II.PS-II complex.component PsbH	Solyc00g500072.1.1	component PsbH of PS-II complex (original description: none)	T
1.1.1.2.3	Photosynthesis.photophosphorylation.photosystem II.PS-II complex.component PsbH	Solyc11g006675.1.1	component PsbH of PS-II complex (original description: none)	T
1.1.1.2.4	Photosynthesis.photophosphorylation.photosystem II.PS-II complex.component PsbJ
1.1.1.2.5	Photosynthesis.photophosphorylation.photosystem II.PS-II complex.component PsbK	Solyc00g500049.1.1	component PsbK of PS-II complex (original description: none)	T
1.1.1.2.5	Photosynthesis.photophosphorylation.photosystem II.PS-II complex.component PsbK	Solyc00g500132.1.1	component PsbK of PS-II complex (original description: none)	T
1.1.1.2.5	Photosynthesis.photophosphorylation.photosystem II.PS-II complex.component PsbK	Solyc00g500202.1.1	component PsbK of PS-II complex (original description: none)	T
1.1.1.2.5	Photosynthesis.photophosphorylation.photosystem II.PS-II complex.component PsbK	Solyc00g500293.1.1	component PsbK of PS-II complex (original description: none)	T
1.1.1.2.5	Photosynthesis.photophosphorylation.photosystem II.PS-II complex.component PsbK	Solyc00g500331.1.1	component PsbK of PS-II complex (original description: none)	T
1.1.1.2.6	Photosynthesis.photophosphorylation.photosystem II.PS-II complex.component PsbL
1.1.1.2.7	Photosynthesis.photophosphorylation.photosystem II.PS-II complex.component PsbM	Solyc09g064580.2.1	component PsbM of PS-II complex (original description: none)	T
1.1.1.2.7	Photosynthesis.photophosphorylation.photosystem II.PS-II complex.component PsbM	Solyc10g018610.2.1	component PsbM of PS-II complex (original description: none)	T
1.1.1.2.8	Photosynthesis.photophosphorylation.photosystem II.PS-II complex.component PsbN
1.1.1.2.9	Photosynthesis.photophosphorylation.photosystem II.PS-II complex.component PsbR	Solyc07g066310.3.1	component PsbR of PS-II complex (original description: none)	T
1.1.1.2.9	Photosynthesis.photophosphorylation.photosystem II.PS-II complex.component PsbR	Solyc12g017250.2.1	component PsbR of PS-II complex (original description: none)	T
1.1.1.2.10	Photosynthesis.photophosphorylation.photosystem II.PS-II complex.component PsbTc
1.1.1.2.11	Photosynthesis.photophosphorylation.photosystem II.PS-II complex.component PsbTn	Solyc01g008510.3.1	component PsbTn of PS-II complex (original description: none)	T
1.1.1.2.11	Photosynthesis.photophosphorylation.photosystem II.PS-II complex.component PsbTn	Solyc12g099650.2.1	component PsbTn of PS-II complex (original description: none)	T
1.1.1.2.12	Photosynthesis.photophosphorylation.photosystem II.PS-II complex.component PsbW	Solyc06g084050.4.1	component PsbW of PS-II complex (original description: none)	T
1.1.1.2.12	Photosynthesis.photophosphorylation.photosystem II.PS-II complex.component PsbW	Solyc09g065910.3.1	component PsbW of PS-II complex (original description: none)	T
1.1.1.2.13	Photosynthesis.photophosphorylation.photosystem II.PS-II complex.component PsbX	Solyc05g025590.4.1	component PsbX of PS-II complex (original description: none)	T
1.1.1.2.13	Photosynthesis.photophosphorylation.photosystem II.PS-II complex.component PsbX	Solyc05g025600.1.1	component PsbX of PS-II complex (original description: none)	T
1.1.1.2.13	Photosynthesis.photophosphorylation.photosystem II.PS-II complex.component PsbX	Solyc12g150101.1.1	component PsbX of PS-II complex (original description: none)	T
1.1.1.2.13	Photosynthesis.photophosphorylation.photosystem II.PS-II complex.component PsbX	Solyc12g009070.1.1	component PsbX of PS-II complex (original description: none)	T
1.1.1.2.14	Photosynthesis.photophosphorylation.photosystem II.PS-II complex.component PsbY	Solyc10g077120.3.1	component PsbY of PS-II complex (original description: none)	T
1.1.1.2.15	Photosynthesis.photophosphorylation.photosystem II.PS-II complex.component PsbZ	Solyc01g102770.1.1	component PsbZ of PS-II complex (original description: none)	T
1.1.1.2.15	Photosynthesis.photophosphorylation.photosystem II.PS-II complex.component PsbZ	Solyc10g017950.2.1	component PsbZ of PS-II complex (original description: none)	T
1.1.1.2.15	Photosynthesis.photophosphorylation.photosystem II.PS-II complex.component PsbZ	Solyc11g050770.1.1	component PsbZ of PS-II complex (original description: none)	T
1.1.1.3	Photosynthesis.photophosphorylation.photosystem II.assembly and maintenance
1.1.1.3.1	Photosynthesis.photophosphorylation.photosystem II.assembly and maintenance.assembly factor (LPA1)	Solyc09g074880.4.1	LPA1 protein involved in PS-II assembly (original description: none)	T
1.1.1.3.2	Photosynthesis.photophosphorylation.photosystem II.assembly and maintenance.assembly factor (LPA2)	Solyc03g083570.3.1	LPA2 protein involved in PS-II assembly (original description: none)	T
1.1.1.3.3	Photosynthesis.photophosphorylation.photosystem II.assembly and maintenance.assembly factor (LPA3)	Solyc06g068480.3.1	LPA3 protein involved in PS-II assembly (original description: none)	T
1.1.1.3.4	Photosynthesis.photophosphorylation.photosystem II.assembly and maintenance.assembly factor (HCF106)	Solyc03g025310.3.1	HCF106 protein involved in PS-II assembly (original description: none)	T
1.1.1.3.5	Photosynthesis.photophosphorylation.photosystem II.assembly and maintenance.assembly factor (HCF136)	Solyc02g014150.4.1	HCF136 protein involved in PS-II assembly (original description: none)	T
1.1.1.3.6	Photosynthesis.photophosphorylation.photosystem II.assembly and maintenance.assembly factor (HCF243)	Solyc07g062730.1.1	HCF243 protein involved in PS-II assembly (original description: none)	T
1.1.1.3.7	Photosynthesis.photophosphorylation.photosystem II.assembly and maintenance.HCF244-OHP assembly factor complex
1.1.1.3.7.1	Photosynthesis.photophosphorylation.photosystem II.assembly and maintenance.HCF244-OHP assembly factor complex.component HCF244	Solyc01g112060.4.1	HCF244 protein involved in PS-II assembly (original description: none)	T
1.1.1.3.7.2	Photosynthesis.photophosphorylation.photosystem II.assembly and maintenance.HCF244-OHP assembly factor complex.component OHP1	Solyc09g011010.3.1	OHP1 LHC-related protein (original description: none)	T
1.1.1.3.7.3	Photosynthesis.photophosphorylation.photosystem II.assembly and maintenance.HCF244-OHP assembly factor complex.component OHP2	Solyc04g071930.4.1	OHP2 LHC-related protein (original description: none)	T
1.1.1.3.7.3	Photosynthesis.photophosphorylation.photosystem II.assembly and maintenance.HCF244-OHP assembly factor complex.component OHP2	Solyc12g056620.2.1	OHP2 LHC-related protein (original description: none)	T
1.1.1.3.8	Photosynthesis.photophosphorylation.photosystem II.assembly and maintenance.regulatory protein (Psb27)	Solyc07g054290.1.1	Psb27 protein involved in PS-II assembly (original description: none)	T
1.1.1.3.9	Photosynthesis.photophosphorylation.photosystem II.assembly and maintenance.regulatory protein (Psb28)	Solyc09g064500.3.1	Psb28 protein involved in PS-II assembly (original description: none)	T
1.1.1.3.10	Photosynthesis.photophosphorylation.photosystem II.assembly and maintenance.assembly factor (Psb29)	Solyc07g054820.4.1	Psb29 protein involved in PS-II assembly (original description: none)	T
1.1.1.3.11	Photosynthesis.photophosphorylation.photosystem II.assembly and maintenance.assembly factor (Psb30)
1.1.1.3.12	Photosynthesis.photophosphorylation.photosystem II.assembly and maintenance.assembly factor (Psb32)	Solyc01g098640.3.1	Psb32 protein involved in PS-II assembly (original description: none)	T
1.1.1.3.13	Photosynthesis.photophosphorylation.photosystem II.assembly and maintenance.stabilizing factor (Psb33)	Solyc11g042640.2.1	Psb33 protein involved in PS-II assembly (original description: none)	T
1.1.1.3.14	Photosynthesis.photophosphorylation.photosystem II.assembly and maintenance.assembly factor (PAM68)	Solyc03g007860.1.1	PAM68 protein involved in PS-II assembly (original description: none)	T
1.1.1.3.14	Photosynthesis.photophosphorylation.photosystem II.assembly and maintenance.assembly factor (PAM68)	Solyc12g096100.2.1	PAM68 protein involved in PS-II assembly (original description: none)	T
1.1.1.3.15	Photosynthesis.photophosphorylation.photosystem II.assembly and maintenance.assembly factor (RBD1)	Solyc01g097910.2.1	RBD1 protein involved in PS-II assembly (original description: none)	T
1.1.1.3.16	Photosynthesis.photophosphorylation.photosystem II.assembly and maintenance.assembly factor (MET1)	Solyc01g005520.4.1	MET1 protein involved in PS-II assembly (original description: none)	T
1.1.1.3.17	Photosynthesis.photophosphorylation.photosystem II.assembly and maintenance.assembly factor (PPL1)	Solyc03g114930.3.1	PPL1 protein involved in PS-II assembly (original description: none)	T
1.1.1.3.18	Photosynthesis.photophosphorylation.photosystem II.assembly and maintenance.assembly factor (SCO2)	Solyc01g108200.3.1	SCO2 protein involved in PS-II assembly (original description: none)	T
1.1.1.3.19	Photosynthesis.photophosphorylation.photosystem II.assembly and maintenance.assembly factor (TerC)	Solyc10g085980.2.1	TerC protein involved in PS-II assembly (original description: none)	T
1.1.1.3.20	Photosynthesis.photophosphorylation.photosystem II.assembly and maintenance.assembly factor (CYP38)	Solyc02g086910.4.1	CYP38 protein involved in PS-II assembly (original description: none)	T
1.1.1.3.21	Photosynthesis.photophosphorylation.photosystem II.assembly and maintenance.assembly factor (LQY1)	Solyc04g081320.4.1	LQY1 protein involved in PS-II assembly (original description: none)	T
1.1.1.3.22	Photosynthesis.photophosphorylation.photosystem II.assembly and maintenance.assembly factor (HHL1)	Solyc05g014310.3.1	HHL1 protein involved in PS-II assembly (original description: none)	T
1.1.1.3.23	Photosynthesis.photophosphorylation.photosystem II.assembly and maintenance.assembly factor (LTO1)	Solyc02g083270.4.1	LTO1 protein involved in PS-II assembly (original description: none)	T
1.1.1.3.24	Photosynthesis.photophosphorylation.photosystem II.assembly and maintenance.psbA-translation activator (HCF173)	Solyc08g016080.3.1	HCF173 protein involved in PS-II assembly (original description: none)	T
1.1.1.3.25	Photosynthesis.photophosphorylation.photosystem II.assembly and maintenance.psbJ/psbN-translation activator (LPE1)	Solyc02g093620.2.1	psbJ/psbN-translation activator (LPE1) (original description: none)	T
1.1.1.4	Photosynthesis.photophosphorylation.photosystem II.photosynthetic acclimation
1.1.1.4.1	Photosynthesis.photophosphorylation.photosystem II.photosynthetic acclimation.regulator phosphorylation
1.1.1.4.1.1	Photosynthesis.photophosphorylation.photosystem II.photosynthetic acclimation.regulator phosphorylation.protein kinase (STN7)	Solyc12g021280.2.1	photosynthetic acclimation STN7 kinase (original description: none)	T
1.1.1.4.1.2	Photosynthesis.photophosphorylation.photosystem II.photosynthetic acclimation.regulator phosphorylation.protein kinase (STN8)	Solyc10g085680.2.1	photosynthetic acclimation STN8 kinase (original description: none)	T
1.1.1.4.1.3	Photosynthesis.photophosphorylation.photosystem II.photosynthetic acclimation.regulator phosphorylation.phosphatase (PPH1/TAP38)	Solyc03g082960.2.1	photosynthetic acclimation PPH1/TAP38 phosphatase (original description: none)	T
1.1.1.4.1.4	Photosynthesis.photophosphorylation.photosystem II.photosynthetic acclimation.regulator phosphorylation.phosphatase (PBCP)	Solyc06g007350.4.1	photosynthetic acclimation PBCP phosphatase (original description: none)	T
1.1.1.4.2	Photosynthesis.photophosphorylation.photosystem II.photosynthetic acclimation.regulator acetylation
1.1.1.4.2.1	Photosynthesis.photophosphorylation.photosystem II.photosynthetic acclimation.regulator acetylation.lysine acetyltransferase (NSI)	Solyc10g074910.2.1	lysine acetyltransferase (NSI) (original description: none)	T
1.1.1.4.3	Photosynthesis.photophosphorylation.photosystem II.photosynthetic acclimation.acclimation factor (MPH2)	Solyc12g009600.2.1	photosynthetic acclimation MPH2 acclimation factor (original description: none)	T
1.1.1.4.4	Photosynthesis.photophosphorylation.photosystem II.photosynthetic acclimation.acclimation factor (APE)	Solyc03g034170.4.1	photosynthetic acclimation APE acclimation factor (original description: none)	T
1.1.1.5	Photosynthesis.photophosphorylation.photosystem II.photoprotection
1.1.1.5.1	Photosynthesis.photophosphorylation.photosystem II.photoprotection.non-photochemical quenching (NPQ)
1.1.1.5.1.1	Photosynthesis.photophosphorylation.photosystem II.photoprotection.non-photochemical quenching (NPQ).LhcSR-dependent machinery
1.1.1.5.1.1.1	Photosynthesis.photophosphorylation.photosystem II.photoprotection.non-photochemical quenching (NPQ).LhcSR-dependent machinery.light stress-responsive protein (LhcSR)
1.1.1.5.1.2	Photosynthesis.photophosphorylation.photosystem II.photoprotection.non-photochemical quenching (NPQ).PsbS-dependent machinery
1.1.1.5.1.2.1	Photosynthesis.photophosphorylation.photosystem II.photoprotection.non-photochemical quenching (NPQ).PsbS-dependent machinery.regulatory protein (PsbS)	Solyc06g060340.3.1	non-photochemical quenching PsbS protein (original description: none)	T
1.1.1.5.1.3	Photosynthesis.photophosphorylation.photosystem II.photoprotection.non-photochemical quenching (NPQ).xanthophyll cycle
1.1.1.5.1.3.1	Photosynthesis.photophosphorylation.photosystem II.photoprotection.non-photochemical quenching (NPQ).xanthophyll cycle.violaxanthin de-epoxidase	Solyc04g050930.3.1	violaxanthin de-epoxidase (original description: none)	T
1.1.1.5.1.3.2	Photosynthesis.photophosphorylation.photosystem II.photoprotection.non-photochemical quenching (NPQ).xanthophyll cycle.zeaxanthin epoxidase	Solyc02g090890.4.1	zeaxanthin epoxidase (original description: none)	T
1.1.1.5.1.4	Photosynthesis.photophosphorylation.photosystem II.photoprotection.non-photochemical quenching (NPQ).NPQ-regulatory protein (FLAP1)	Solyc01g097860.4.1	FLAP1 non-photochemical quenching regulator protein (original description: none)	T
1.1.1.5.1.5	Photosynthesis.photophosphorylation.photosystem II.photoprotection.non-photochemical quenching (NPQ).NPQ-regulatory lipocalin (LCNP)	Solyc12g005180.2.1	LCNP non-photochemical quenching regulator lipocalin (original description: none)	T
1.1.1.5.1.6	Photosynthesis.photophosphorylation.photosystem II.photoprotection.non-photochemical quenching (NPQ).NPQ-regulatory protein (SOQ1)	Solyc01g100650.3.1	SOQ1 non-photochemical quenching regulator protein (original description: none)	T
1.1.1.5.2	Photosynthesis.photophosphorylation.photosystem II.photoprotection.protein (MPH1)	Solyc01g096660.3.1	MPH1 protein involved in photoprotection (original description: none)	T
1.1.1.6	Photosynthesis.photophosphorylation.photosystem II.LHC-related protein groups
1.1.1.6.1	Photosynthesis.photophosphorylation.photosystem II.LHC-related protein groups.two-helix LHC-related protein group
1.1.1.6.1.1	Photosynthesis.photophosphorylation.photosystem II.LHC-related protein groups.two-helix LHC-related protein group.protein (SEP1)	Solyc01g107660.3.1	SEP1 LHC-related protein (original description: none)	T
1.1.1.6.1.2	Photosynthesis.photophosphorylation.photosystem II.LHC-related protein groups.two-helix LHC-related protein group.protein (SEP2)	Solyc04g053130.4.1	SEP2 LHC-related protein (original description: none)	T
1.1.1.6.1.3	Photosynthesis.photophosphorylation.photosystem II.LHC-related protein groups.two-helix LHC-related protein group.protein (SEP3)	Solyc03g094000.3.1	SEP3 LHC-related protein (original description: none)	T
1.1.1.6.1.3	Photosynthesis.photophosphorylation.photosystem II.LHC-related protein groups.two-helix LHC-related protein group.protein (SEP3)	Solyc08g007180.3.1	SEP3 LHC-related protein (original description: none)	T
1.1.1.6.1.3	Photosynthesis.photophosphorylation.photosystem II.LHC-related protein groups.two-helix LHC-related protein group.protein (SEP3)	Solyc08g077880.3.1	SEP3 LHC-related protein (original description: none)	T
1.1.1.6.1.4	Photosynthesis.photophosphorylation.photosystem II.LHC-related protein groups.two-helix LHC-related protein group.protein (SEP4)	Solyc04g010190.1.1	SEP4 LHC-related protein (original description: none)	T
1.1.1.6.1.5	Photosynthesis.photophosphorylation.photosystem II.LHC-related protein groups.two-helix LHC-related protein group.protein (SEP5)	Solyc07g006490.3.1	SEP5 LHC-related protein (original description: none)	T
1.1.1.6.2	Photosynthesis.photophosphorylation.photosystem II.LHC-related protein groups.three-helix LHC-related protein group
1.1.1.6.2.1	Photosynthesis.photophosphorylation.photosystem II.LHC-related protein groups.three-helix LHC-related protein group.protein (ELIP)	Solyc09g082680.3.1	ELIP LHC-related protein (original description: none)	T
1.1.1.6.2.1	Photosynthesis.photophosphorylation.photosystem II.LHC-related protein groups.three-helix LHC-related protein group.protein (ELIP)	Solyc09g082690.3.1	ELIP LHC-related protein (original description: none)	T
1.1.1.6.2.1	Photosynthesis.photophosphorylation.photosystem II.LHC-related protein groups.three-helix LHC-related protein group.protein (ELIP)	Solyc09g082700.2.1	ELIP LHC-related protein (original description: none)	T
1.1.2	Photosynthesis.photophosphorylation.cytochrome b6/f complex
1.1.2.1	Photosynthesis.photophosphorylation.cytochrome b6/f complex.apocytochrome f component PetA	Solyc00g500020.1.1	apocytochrome f component PetA of cytochrome b6/f complex (original description: none)	T
1.1.2.1	Photosynthesis.photophosphorylation.cytochrome b6/f complex.apocytochrome f component PetA	Solyc00g500067.1.1	apocytochrome f component PetA of cytochrome b6/f complex (original description: none)	T
1.1.2.1	Photosynthesis.photophosphorylation.cytochrome b6/f complex.apocytochrome f component PetA	Solyc10g045220.1.1	apocytochrome f component PetA of cytochrome b6/f complex (original description: none)	T
1.1.2.2	Photosynthesis.photophosphorylation.cytochrome b6/f complex.apocytochrome b component PetB	Solyc00g500027.1.1	apocytochrome b component PetB of cytochrome b6/f complex (original description: none)	T
1.1.2.3	Photosynthesis.photophosphorylation.cytochrome b6/f complex.Rieske iron-sulfur component PetC	Solyc12g005630.2.1	Rieske iron-sulfur component PetC of cytochrome b6/f complex (original description: none)	T
1.1.2.4	Photosynthesis.photophosphorylation.cytochrome b6/f complex.component PetD/IV	Solyc00g500158.1.1	component PetD/IV of cytochrome b6/f complex (original description: none)	T
1.1.2.5	Photosynthesis.photophosphorylation.cytochrome b6/f complex.component PetG/V
1.1.2.6	Photosynthesis.photophosphorylation.cytochrome b6/f complex.component PetL/VI
1.1.2.7	Photosynthesis.photophosphorylation.cytochrome b6/f complex.component PetM/VII	Solyc01g109040.4.1	component PetM/VII of cytochrome b6/f complex (original description: none)	T
1.1.2.7	Photosynthesis.photophosphorylation.cytochrome b6/f complex.component PetM/VII	Solyc10g050440.2.1	component PetM/VII of cytochrome b6/f complex (original description: none)	T
1.1.2.8	Photosynthesis.photophosphorylation.cytochrome b6/f complex.component PetN	Solyc10g017930.1.1	component PetN of cytochrome b6/f complex (original description: none)	T
1.1.2.9	Photosynthesis.photophosphorylation.cytochrome b6/f complex.assembly
1.1.2.9.1	Photosynthesis.photophosphorylation.cytochrome b6/f complex.assembly.CCB cytochrome b6 maturation system (system IV)
1.1.2.9.1.1	Photosynthesis.photophosphorylation.cytochrome b6/f complex.assembly.CCB cytochrome b6 maturation system (system IV).assembly factor (CCB1)	Solyc02g005210.3.1	assembly factor CCB1 of CCB cytochrome b6 maturation system (system IV) (original description: none)	T
1.1.2.9.1.2	Photosynthesis.photophosphorylation.cytochrome b6/f complex.assembly.CCB cytochrome b6 maturation system (system IV).assembly factor (CCB2)	Solyc03g026200.4.1	assembly factor CCB2 of CCB cytochrome b6 maturation system (system IV) (original description: none)	T
1.1.2.9.1.3	Photosynthesis.photophosphorylation.cytochrome b6/f complex.assembly.CCB cytochrome b6 maturation system (system IV).assembly factor (CCB3)	Solyc02g021000.3.1	assembly factor CCB3 of CCB cytochrome b6 maturation system (system IV) (original description: none)	T
1.1.2.9.1.4	Photosynthesis.photophosphorylation.cytochrome b6/f complex.assembly.CCB cytochrome b6 maturation system (system IV).assembly factor (CCB4)	Solyc04g005090.4.1	assembly factor CCB4 of CCB cytochrome b6 maturation system (system IV) (original description: none)	T
1.1.2.9.2	Photosynthesis.photophosphorylation.cytochrome b6/f complex.assembly.CCS cytochrome f/c6 maturation system (system II)
1.1.2.9.2.1	Photosynthesis.photophosphorylation.cytochrome b6/f complex.assembly.CCS cytochrome f/c6 maturation system (system II).assembly factor (CcsA)	Solyc00g500085.1.1	assembly factor CcsA of CCS cytochrome f/c6 maturation system (system II) (original description: none)	T
1.1.2.9.2.1	Photosynthesis.photophosphorylation.cytochrome b6/f complex.assembly.CCS cytochrome f/c6 maturation system (system II).assembly factor (CcsA)	Solyc08g022180.1.1	assembly factor CcsA of CCS cytochrome f/c6 maturation system (system II) (original description: none)	T
1.1.2.9.2.1	Photosynthesis.photophosphorylation.cytochrome b6/f complex.assembly.CCS cytochrome f/c6 maturation system (system II).assembly factor (CcsA)	Solyc11g021210.2.1	assembly factor CcsA of CCS cytochrome f/c6 maturation system (system II) (original description: none)	T
1.1.2.9.2.2	Photosynthesis.photophosphorylation.cytochrome b6/f complex.assembly.CCS cytochrome f/c6 maturation system (system II).assembly factor (Ccs1/CcsB)	Solyc01g109330.3.1	assembly factor CcsB of CCS cytochrome f/c6 maturation system (system II) (original description: none)	T
1.1.2.9.2.2	Photosynthesis.photophosphorylation.cytochrome b6/f complex.assembly.CCS cytochrome f/c6 maturation system (system II).assembly factor (Ccs1/CcsB)	Solyc10g051200.2.1	assembly factor CcsB of CCS cytochrome f/c6 maturation system (system II) (original description: none)	T
1.1.2.9.2.3	Photosynthesis.photophosphorylation.cytochrome b6/f complex.assembly.CCS cytochrome f/c6 maturation system (system II).assembly factor (Ccs5/CcdA)	Solyc03g045130.1.1	assembly factor CcdA of CCS cytochrome f/c6 maturation system (system II) (original description: none)	T
1.1.2.9.2.3	Photosynthesis.photophosphorylation.cytochrome b6/f complex.assembly.CCS cytochrome f/c6 maturation system (system II).assembly factor (Ccs5/CcdA)	Solyc05g150137.1.1	assembly factor CcdA of CCS cytochrome f/c6 maturation system (system II) (original description: none)	T
1.1.2.9.2.3	Photosynthesis.photophosphorylation.cytochrome b6/f complex.assembly.CCS cytochrome f/c6 maturation system (system II).assembly factor (Ccs5/CcdA)	Solyc07g063570.4.1	assembly factor CcdA of CCS cytochrome f/c6 maturation system (system II) (original description: none)	T
1.1.2.9.3	Photosynthesis.photophosphorylation.cytochrome b6/f complex.assembly.assembly factor (HCF153)	Solyc01g068190.3.1	HCF153 protein involved in cytochrome b6/f complex assembly (original description: none)	T
1.1.2.9.4	Photosynthesis.photophosphorylation.cytochrome b6/f complex.assembly.assembly factor (HCF222)	Solyc07g047840.2.1	HCF222 protein involved in cytochrome b6/f complex assembly (original description: none)	T
1.1.2.9.5	Photosynthesis.photophosphorylation.cytochrome b6/f complex.assembly.assembly factor (HCF164)	Solyc07g064940.3.1	HCF164 protein involved in cytochrome b6/f complex assembly (original description: none)	T
1.1.2.9.6	Photosynthesis.photophosphorylation.cytochrome b6/f complex.assembly.assembly factor (DAC)	Solyc05g006440.4.1	DAC protein involved in cytochrome b6/f complex assembly (original description: none)	T
1.1.3	Photosynthesis.photophosphorylation.Cytb6/f to PS-I electron carriers
1.1.3.1	Photosynthesis.photophosphorylation.Cytb6/f to PS-I electron carriers.plastocyanin	Solyc04g082000.4.1	plastocyanin electron carrier (original description: none)	T
1.1.3.1	Photosynthesis.photophosphorylation.Cytb6/f to PS-I electron carriers.plastocyanin	Solyc04g082010.1.1	plastocyanin electron carrier (original description: none)	T
1.1.3.2	Photosynthesis.photophosphorylation.Cytb6/f to PS-I electron carriers.cytochrome c6	Solyc02g068930.4.1	cytochrome c6 electron carrier (original description: none)	T
1.1.4	Photosynthesis.photophosphorylation.photosystem I
1.1.4.1	Photosynthesis.photophosphorylation.photosystem I.LHC-I complex
1.1.4.1.1	Photosynthesis.photophosphorylation.photosystem I.LHC-I complex.component LHCa1	Solyc05g056050.3.1	component LHCa1 of LHC-I complex (original description: none)	T
1.1.4.1.1	Photosynthesis.photophosphorylation.photosystem I.LHC-I complex.component LHCa1	Solyc05g056060.4.1	component LHCa1 of LHC-I complex (original description: none)	T
1.1.4.1.2	Photosynthesis.photophosphorylation.photosystem I.LHC-I complex.component LHCa2	Solyc10g006230.3.1	component LHCa2 of LHC-I complex (original description: none)	T
1.1.4.1.3	Photosynthesis.photophosphorylation.photosystem I.LHC-I complex.component LHCa3	Solyc10g007690.3.1	component LHCa3 of LHC-I complex (original description: none)	T
1.1.4.1.3	Photosynthesis.photophosphorylation.photosystem I.LHC-I complex.component LHCa3	Solyc12g011280.2.1	component LHCa3 of LHC-I complex (original description: none)	T
1.1.4.1.4	Photosynthesis.photophosphorylation.photosystem I.LHC-I complex.component LHCa4	Solyc03g115900.4.1	component LHCa4 of LHC-I complex (original description: none)	T
1.1.4.1.4	Photosynthesis.photophosphorylation.photosystem I.LHC-I complex.component LHCa4	Solyc06g069730.3.1	component LHCa4 of LHC-I complex (original description: none)	T
1.1.4.1.5	Photosynthesis.photophosphorylation.photosystem I.LHC-I complex.component LHCa5	Solyc07g022900.4.1	component LHCa5 of LHC-I complex (original description: none)	T
1.1.4.1.6	Photosynthesis.photophosphorylation.photosystem I.LHC-I complex.component LHCa6	Solyc12g009200.2.1	component LHCa6 of LHC-I complex (original description: none)	T
1.1.4.2	Photosynthesis.photophosphorylation.photosystem I.PS-I complex
1.1.4.2.1	Photosynthesis.photophosphorylation.photosystem I.PS-I complex.apoprotein component PsaA	Solyc00g500057.1.1	apoprotein PsaA of PS-I complex (original description: none)	T
1.1.4.2.1	Photosynthesis.photophosphorylation.photosystem I.PS-I complex.apoprotein component PsaA	Solyc00g500139.1.1	apoprotein PsaA of PS-I complex (original description: none)	T
1.1.4.2.1	Photosynthesis.photophosphorylation.photosystem I.PS-I complex.apoprotein component PsaA	Solyc00g500209.1.1	apoprotein PsaA of PS-I complex (original description: none)	T
1.1.4.2.2	Photosynthesis.photophosphorylation.photosystem I.PS-I complex.apoprotein component PsaB	Solyc00g500056.1.1	apoprotein PsaB of PS-I complex (original description: none)	T
1.1.4.2.2	Photosynthesis.photophosphorylation.photosystem I.PS-I complex.apoprotein component PsaB	Solyc00g500138.1.1	apoprotein PsaB of PS-I complex (original description: none)	T
1.1.4.2.2	Photosynthesis.photophosphorylation.photosystem I.PS-I complex.apoprotein component PsaB	Solyc00g500208.1.1	apoprotein PsaB of PS-I complex (original description: none)	T
1.1.4.2.3	Photosynthesis.photophosphorylation.photosystem I.PS-I complex.component PsaC
1.1.4.2.4	Photosynthesis.photophosphorylation.photosystem I.PS-I complex.component PsaD	Solyc06g054260.1.1	component PsaD of PS-I complex (original description: none)	T
1.1.4.2.5	Photosynthesis.photophosphorylation.photosystem I.PS-I complex.component PsaE	Solyc06g083680.3.1	component PsaE of PS-I complex (original description: none)	T
1.1.4.2.5	Photosynthesis.photophosphorylation.photosystem I.PS-I complex.component PsaE	Solyc09g063130.3.1	component PsaE of PS-I complex (original description: none)	T
1.1.4.2.6	Photosynthesis.photophosphorylation.photosystem I.PS-I complex.component PsaF	Solyc02g069450.3.1	component PsaF of PS-I complex (original description: none)	T
1.1.4.2.6	Photosynthesis.photophosphorylation.photosystem I.PS-I complex.component PsaF	Solyc02g069460.3.1	component PsaF of PS-I complex (original description: none)	T
1.1.4.2.7	Photosynthesis.photophosphorylation.photosystem I.PS-I complex.component PsaG	Solyc07g066150.1.1	component PsaG of PS-I complex (original description: none)	T
1.1.4.2.8	Photosynthesis.photophosphorylation.photosystem I.PS-I complex.component PsaH	Solyc03g120640.3.1	component PsaH of PS-I complex (original description: none)	T
1.1.4.2.8	Photosynthesis.photophosphorylation.photosystem I.PS-I complex.component PsaH	Solyc06g066640.3.1	component PsaH of PS-I complex (original description: none)	T
1.1.4.2.8	Photosynthesis.photophosphorylation.photosystem I.PS-I complex.component PsaH	Solyc12g044280.2.1	component PsaH of PS-I complex (original description: none)	T
1.1.4.2.9	Photosynthesis.photophosphorylation.photosystem I.PS-I complex.component PsaI	Solyc00g500065.1.1	component PsaI of PS-I complex (original description: none)	T
1.1.4.2.9	Photosynthesis.photophosphorylation.photosystem I.PS-I complex.component PsaI	Solyc07g024040.2.1	component PsaI of PS-I complex (original description: none)	T
1.1.4.2.10	Photosynthesis.photophosphorylation.photosystem I.PS-I complex.component PsaJ	Solyc01g067760.1.1	component PsaJ of PS-I complex (original description: none)	T
1.1.4.2.10	Photosynthesis.photophosphorylation.photosystem I.PS-I complex.component PsaJ	Solyc09g064400.2.1	component PsaJ of PS-I complex (original description: none)	T
1.1.4.2.11	Photosynthesis.photophosphorylation.photosystem I.PS-I complex.component PsaK	Solyc08g006930.3.1	component PsaK of PS-I complex (original description: none)	T
1.1.4.2.12	Photosynthesis.photophosphorylation.photosystem I.PS-I complex.component PsaL	Solyc06g082940.3.1	component PsaL of PS-I complex (original description: none)	T
1.1.4.2.12	Photosynthesis.photophosphorylation.photosystem I.PS-I complex.component PsaL	Solyc06g082950.4.1	component PsaL of PS-I complex (original description: none)	T
1.1.4.2.13	Photosynthesis.photophosphorylation.photosystem I.PS-I complex.component PsaM
1.1.4.2.14	Photosynthesis.photophosphorylation.photosystem I.PS-I complex.component PsaN	Solyc08g013670.3.1	component PsaN of PS-I complex (original description: none)	T
1.1.4.2.15	Photosynthesis.photophosphorylation.photosystem I.PS-I complex.component PsaO	Solyc06g074200.4.1	component PsaO of PS-I complex (original description: none)	T
1.1.4.3	Photosynthesis.photophosphorylation.photosystem I.assembly and maintenance
1.1.4.3.1	Photosynthesis.photophosphorylation.photosystem I.assembly and maintenance.assembly factor (HCF101)	Solyc12g007010.2.1	HCF101 protein involved in PS-I assembly (original description: none)	T
1.1.4.3.2	Photosynthesis.photophosphorylation.photosystem I.assembly and maintenance.assembly factor (PPD1)	Solyc01g106090.3.1	PPD1 protein involved in PS-I assembly (original description: none)	T
1.1.4.3.3	Photosynthesis.photophosphorylation.photosystem I.assembly and maintenance.assembly factor (YCF3)	Solyc00g500058.1.1	YCF3 protein involved in PS-I assembly (original description: none)	T
1.1.4.3.3	Photosynthesis.photophosphorylation.photosystem I.assembly and maintenance.assembly factor (YCF3)	Solyc00g500210.1.1	YCF3 protein involved in PS-I assembly (original description: none)	T
1.1.4.3.4	Photosynthesis.photophosphorylation.photosystem I.assembly and maintenance.assembly factor (YCF4)
1.1.4.3.5	Photosynthesis.photophosphorylation.photosystem I.assembly and maintenance.assembly factor (PYG7)	Solyc11g017200.2.1	PYG7 protein involved in PS-I assembly (original description: none)	T
1.1.4.3.6	Photosynthesis.photophosphorylation.photosystem I.assembly and maintenance.assembly factor (Y3IP1)	Solyc10g005180.3.1	Y3IP1 protein involved in PS-I assembly (original description: none)	T
1.1.4.3.7	Photosynthesis.photophosphorylation.photosystem I.assembly and maintenance.assembly factor (PSA2)	Solyc01g006130.4.1	PSA2 protein involved in PS-I assembly (original description: none)	T
1.1.4.3.8	Photosynthesis.photophosphorylation.photosystem I.assembly and maintenance.assembly factor (PSA3)	Solyc02g086890.3.1	assembly factor PSA3 involved in PS-I assembly (original description: none)	T
1.1.5	Photosynthesis.photophosphorylation.linear electron flow
1.1.5.1	Photosynthesis.photophosphorylation.linear electron flow.ferredoxin electron carrier	Solyc01g103920.3.1	ferredoxin electron carrier (original description: none)	T
1.1.5.1	Photosynthesis.photophosphorylation.linear electron flow.ferredoxin electron carrier	Solyc04g009710.2.1	ferredoxin electron carrier (original description: none)	T
1.1.5.1	Photosynthesis.photophosphorylation.linear electron flow.ferredoxin electron carrier	Solyc05g055280.2.1	ferredoxin electron carrier (original description: none)	T
1.1.5.1	Photosynthesis.photophosphorylation.linear electron flow.ferredoxin electron carrier	Solyc06g074290.1.1	ferredoxin electron carrier (original description: none)	T
1.1.5.1	Photosynthesis.photophosphorylation.linear electron flow.ferredoxin electron carrier	Solyc10g044520.3.1	ferredoxin electron carrier (original description: none)	T
1.1.5.1	Photosynthesis.photophosphorylation.linear electron flow.ferredoxin electron carrier	Solyc10g075160.1.1	ferredoxin electron carrier (original description: none)	T
1.1.5.1	Photosynthesis.photophosphorylation.linear electron flow.ferredoxin electron carrier	Solyc11g006910.3.1	ferredoxin electron carrier (original description: none)	T
1.1.5.1	Photosynthesis.photophosphorylation.linear electron flow.ferredoxin electron carrier	Solyc11g068430.3.1	ferredoxin electron carrier (original description: none)	T
1.1.5.2	Photosynthesis.photophosphorylation.linear electron flow.ferredoxin-NADP reductase (FNR) activity
1.1.5.2.1	Photosynthesis.photophosphorylation.linear electron flow.ferredoxin-NADP reductase (FNR) activity.ferredoxin-NADP oxidoreductase	Solyc02g062130.4.1	ferredoxin-NADP oxidoreductase (original description: none)	T
1.1.5.2.1	Photosynthesis.photophosphorylation.linear electron flow.ferredoxin-NADP reductase (FNR) activity.ferredoxin-NADP oxidoreductase	Solyc02g083810.4.1	ferredoxin-NADP oxidoreductase (original description: none)	T
1.1.5.2.2	Photosynthesis.photophosphorylation.linear electron flow.ferredoxin-NADP reductase (FNR) activity.FNR membrane-tethering
1.1.5.2.2.1	Photosynthesis.photophosphorylation.linear electron flow.ferredoxin-NADP reductase (FNR) activity.FNR membrane-tethering.FNR-recruitment protein (TROL)	Solyc01g095670.4.1	TROL protein involved in ferredoxin-NADP oxidoreductase membrane-tethering (original description: none)	T
1.1.5.2.2.1	Photosynthesis.photophosphorylation.linear electron flow.ferredoxin-NADP reductase (FNR) activity.FNR membrane-tethering.FNR-recruitment protein (TROL)	Solyc10g009570.3.1	TROL protein involved in ferredoxin-NADP oxidoreductase membrane-tethering (original description: none)	T
1.1.5.2.2.2	Photosynthesis.photophosphorylation.linear electron flow.ferredoxin-NADP reductase (FNR) activity.FNR membrane-tethering.FNR-interacting protein (TIC62)	Solyc10g051110.1.1	TIC62 protein involved in ferredoxin-NADP oxidoreductase membrane-tethering (original description: none)	T
1.1.5.2.3	Photosynthesis.photophosphorylation.linear electron flow.ferredoxin-NADP reductase (FNR) activity.FNR-regulatory protein (LIR1)	Solyc09g092110.4.1	LIR1 protein involved in ferredoxin-NADP oxidoreductase regulation (original description: none)	T
1.1.6	Photosynthesis.photophosphorylation.cyclic electron flow
1.1.6.1	Photosynthesis.photophosphorylation.cyclic electron flow.PGR5/PGRL1 complex
1.1.6.1.1	Photosynthesis.photophosphorylation.cyclic electron flow.PGR5/PGRL1 complex.component PGR5-like	Solyc09g090570.2.1	component PGR5-like of cyclic electron flow PGR5/PGRL1 complex (original description: none)	T
1.1.6.1.2	Photosynthesis.photophosphorylation.cyclic electron flow.PGR5/PGRL1 complex.component PGRL1-like	Solyc08g007770.4.1	component PGRL1-like of cyclic electron flow PGR5/PGRL1 complex (original description: none)	T
1.1.6.1.2	Photosynthesis.photophosphorylation.cyclic electron flow.PGR5/PGRL1 complex.component PGRL1-like	Solyc08g080050.4.1	component PGRL1-like of cyclic electron flow PGR5/PGRL1 complex (original description: none)	T
1.1.7	Photosynthesis.photophosphorylation.pseudo-cyclic electron flow
1.1.7.1	Photosynthesis.photophosphorylation.pseudo-cyclic electron flow.flavodiiron protein
1.1.8	Photosynthesis.photophosphorylation.chlororespiration
1.1.8.1	Photosynthesis.photophosphorylation.chlororespiration.NADH dehydrogenase-like (NDH) complex
1.1.8.1.1	Photosynthesis.photophosphorylation.chlororespiration.NADH dehydrogenase-like (NDH) complex.membrane subcomplex M
1.1.8.1.1.1	Photosynthesis.photophosphorylation.chlororespiration.NADH dehydrogenase-like (NDH) complex.membrane subcomplex M.component NdhA	Solyc00g500041.1.1	component NdhA of NDH membrane subcomplex M (original description: none)	T
1.1.8.1.1.1	Photosynthesis.photophosphorylation.chlororespiration.NADH dehydrogenase-like (NDH) complex.membrane subcomplex M.component NdhA	Solyc00g500086.1.1	component NdhA of NDH membrane subcomplex M (original description: none)	T
1.1.8.1.1.1	Photosynthesis.photophosphorylation.chlororespiration.NADH dehydrogenase-like (NDH) complex.membrane subcomplex M.component NdhA	Solyc00g500123.1.1	component NdhA of NDH membrane subcomplex M (original description: none)	T
1.1.8.1.1.1	Photosynthesis.photophosphorylation.chlororespiration.NADH dehydrogenase-like (NDH) complex.membrane subcomplex M.component NdhA	Solyc00g500193.1.1	component NdhA of NDH membrane subcomplex M (original description: none)	T
1.1.8.1.1.2	Photosynthesis.photophosphorylation.chlororespiration.NADH dehydrogenase-like (NDH) complex.membrane subcomplex M.component NdhB	Solyc10g061887.1.1	component NdhB of NDH membrane subcomplex M (original description: none)	T
1.1.8.1.1.3	Photosynthesis.photophosphorylation.chlororespiration.NADH dehydrogenase-like (NDH) complex.membrane subcomplex M.component NdhC
1.1.8.1.1.4	Photosynthesis.photophosphorylation.chlororespiration.NADH dehydrogenase-like (NDH) complex.membrane subcomplex M.component NdhD
1.1.8.1.1.5	Photosynthesis.photophosphorylation.chlororespiration.NADH dehydrogenase-like (NDH) complex.membrane subcomplex M.component NdhE
1.1.8.1.1.6	Photosynthesis.photophosphorylation.chlororespiration.NADH dehydrogenase-like (NDH) complex.membrane subcomplex M.component NdhF	Solyc00g500195.1.1	component NdhF of NDH membrane subcomplex M (original description: none)	T
1.1.8.1.1.7	Photosynthesis.photophosphorylation.chlororespiration.NADH dehydrogenase-like (NDH) complex.membrane subcomplex M.component NdhG	Solyc02g011770.1.1	component NdhG of NDH membrane subcomplex M (original description: none)	T
1.1.8.1.1.7	Photosynthesis.photophosphorylation.chlororespiration.NADH dehydrogenase-like (NDH) complex.membrane subcomplex M.component NdhG	Solyc03g013600.1.1	component NdhG of NDH membrane subcomplex M (original description: none)	T
1.1.8.1.1.7	Photosynthesis.photophosphorylation.chlororespiration.NADH dehydrogenase-like (NDH) complex.membrane subcomplex M.component NdhG	Solyc07g026910.3.1	component NdhG of NDH membrane subcomplex M (original description: none)	T
1.1.8.1.1.7	Photosynthesis.photophosphorylation.chlororespiration.NADH dehydrogenase-like (NDH) complex.membrane subcomplex M.component NdhG	Solyc11g021217.1.1	component NdhG of NDH membrane subcomplex M (original description: none)	T
1.1.8.1.2	Photosynthesis.photophosphorylation.chlororespiration.NADH dehydrogenase-like (NDH) complex.subcomplex A
1.1.8.1.2.1	Photosynthesis.photophosphorylation.chlororespiration.NADH dehydrogenase-like (NDH) complex.subcomplex A.component NdhH	Solyc00g500087.1.1	component NdhH of NDH subcomplex A (original description: none)	T
1.1.8.1.2.1	Photosynthesis.photophosphorylation.chlororespiration.NADH dehydrogenase-like (NDH) complex.subcomplex A.component NdhH	Solyc00g500124.1.1	component NdhH of NDH subcomplex A (original description: none)	T
1.1.8.1.2.1	Photosynthesis.photophosphorylation.chlororespiration.NADH dehydrogenase-like (NDH) complex.subcomplex A.component NdhH	Solyc00g500192.1.1	component NdhH of NDH subcomplex A (original description: none)	T
1.1.8.1.2.2	Photosynthesis.photophosphorylation.chlororespiration.NADH dehydrogenase-like (NDH) complex.subcomplex A.component NdhI	Solyc03g013615.1.1	component NdhI of NDH subcomplex A (original description: none)	T
1.1.8.1.2.2	Photosynthesis.photophosphorylation.chlororespiration.NADH dehydrogenase-like (NDH) complex.subcomplex A.component NdhI	Solyc11g021220.2.1	component NdhI of NDH subcomplex A (original description: none)	T
1.1.8.1.2.3	Photosynthesis.photophosphorylation.chlororespiration.NADH dehydrogenase-like (NDH) complex.subcomplex A.component NdhJ	Solyc00g500061.1.1	component NdhJ of NDH subcomplex A (original description: none)	T
1.1.8.1.2.3	Photosynthesis.photophosphorylation.chlororespiration.NADH dehydrogenase-like (NDH) complex.subcomplex A.component NdhJ	Solyc00g500142.1.1	component NdhJ of NDH subcomplex A (original description: none)	T
1.1.8.1.2.4	Photosynthesis.photophosphorylation.chlororespiration.NADH dehydrogenase-like (NDH) complex.subcomplex A.component NdhK	Solyc00g500062.1.1	component NdhK of NDH subcomplex A (original description: none)	T
1.1.8.1.2.5	Photosynthesis.photophosphorylation.chlororespiration.NADH dehydrogenase-like (NDH) complex.subcomplex A.component NdhL	Solyc05g026550.3.1	component NdhL of NDH subcomplex A (original description: none)	T
1.1.8.1.2.6	Photosynthesis.photophosphorylation.chlororespiration.NADH dehydrogenase-like (NDH) complex.subcomplex A.component NdhM	Solyc04g057980.3.1	component NdhM of NDH subcomplex A (original description: none)	T
1.1.8.1.2.7	Photosynthesis.photophosphorylation.chlororespiration.NADH dehydrogenase-like (NDH) complex.subcomplex A.component NdhN	Solyc09g083150.4.1	component NdhN of NDH subcomplex A (original description: none)	T
1.1.8.1.2.8	Photosynthesis.photophosphorylation.chlororespiration.NADH dehydrogenase-like (NDH) complex.subcomplex A.component NdhO	Solyc11g006020.2.1	component NdhO of NDH subcomplex A (original description: none)	T
1.1.8.1.3	Photosynthesis.photophosphorylation.chlororespiration.NADH dehydrogenase-like (NDH) complex.subcomplex B
1.1.8.1.3.1	Photosynthesis.photophosphorylation.chlororespiration.NADH dehydrogenase-like (NDH) complex.subcomplex B.component PnsB1/NDF1	Solyc03g116870.3.1	component PnsB1/NDF1 of NDH subcomplex B (original description: none)	T
1.1.8.1.3.2	Photosynthesis.photophosphorylation.chlororespiration.NADH dehydrogenase-like (NDH) complex.subcomplex B.component PnsB2/NDF2	Solyc03g062720.3.1	component PnsB2/NDF2 of NDH subcomplex B (original description: none)	T
1.1.8.1.3.3	Photosynthesis.photophosphorylation.chlororespiration.NADH dehydrogenase-like (NDH) complex.subcomplex B.component PnsB3/NDF4	Solyc08g083360.3.1	component PnsB3/NDF4 of NDH subcomplex B (original description: none)	T
1.1.8.1.3.4	Photosynthesis.photophosphorylation.chlororespiration.NADH dehydrogenase-like (NDH) complex.subcomplex B.component PnsB4/NDF6	Solyc12g036170.2.1	component PnsB4/NDF6 of NDH subcomplex B (original description: none)	T
1.1.8.1.3.5	Photosynthesis.photophosphorylation.chlororespiration.NADH dehydrogenase-like (NDH) complex.subcomplex B.component PnsB5/NDH18	Solyc09g083190.3.1	component PnsB5/NDH18 of NDH subcomplex B (original description: none)	T
1.1.8.1.4	Photosynthesis.photophosphorylation.chlororespiration.NADH dehydrogenase-like (NDH) complex.lumen subcomplex L
1.1.8.1.4.1	Photosynthesis.photophosphorylation.chlororespiration.NADH dehydrogenase-like (NDH) complex.lumen subcomplex L.component PnsL1	Solyc10g054420.2.1	component PnsL1 of NDH lumen subcomplex L (original description: none)	T
1.1.8.1.4.2	Photosynthesis.photophosphorylation.chlororespiration.NADH dehydrogenase-like (NDH) complex.lumen subcomplex L.component PnsL2/PQL1	Solyc05g007780.3.1	component PnsL2/PQL1 of NDH lumen subcomplex L (original description: none)	T
1.1.8.1.4.3	Photosynthesis.photophosphorylation.chlororespiration.NADH dehydrogenase-like (NDH) complex.lumen subcomplex L.component PnsL3/PQL2
1.1.8.1.4.4	Photosynthesis.photophosphorylation.chlororespiration.NADH dehydrogenase-like (NDH) complex.lumen subcomplex L.component PnsL4	Solyc04g054520.3.1	component PnsL4 of NDH lumen subcomplex L (original description: none)	T
1.1.8.1.4.5	Photosynthesis.photophosphorylation.chlororespiration.NADH dehydrogenase-like (NDH) complex.lumen subcomplex L.component PnsL5	Solyc01g009990.3.1	component PnsL5 of NDH lumen subcomplex L (original description: none)	T
1.1.8.1.5	Photosynthesis.photophosphorylation.chlororespiration.NADH dehydrogenase-like (NDH) complex.electron donor-binding subcomplex E
1.1.8.1.5.1	Photosynthesis.photophosphorylation.chlororespiration.NADH dehydrogenase-like (NDH) complex.electron donor-binding subcomplex E.component NdhS	Solyc08g082400.1.1	component NdhS of NDH electron donor-binding subcomplex E (original description: none)	T
1.1.8.1.5.2	Photosynthesis.photophosphorylation.chlororespiration.NADH dehydrogenase-like (NDH) complex.electron donor-binding subcomplex E.component NdhT	Solyc09g074610.3.1	component NdhT of NDH electron donor-binding subcomplex E (original description: none)	T
1.1.8.1.5.3	Photosynthesis.photophosphorylation.chlororespiration.NADH dehydrogenase-like (NDH) complex.electron donor-binding subcomplex E.component NdhU	Solyc06g082970.3.1	component NdhU of NDH electron donor-binding subcomplex E (original description: none)	T
1.1.8.1.5.4	Photosynthesis.photophosphorylation.chlororespiration.NADH dehydrogenase-like (NDH) complex.electron donor-binding subcomplex E.component NdhV	Solyc09g018890.3.1	component NdhV of NDH electron donor-binding subcomplex E (original description: none)	T
1.1.8.1.6	Photosynthesis.photophosphorylation.chlororespiration.NADH dehydrogenase-like (NDH) complex.assembly and stabilization
1.1.8.1.6.1	Photosynthesis.photophosphorylation.chlororespiration.NADH dehydrogenase-like (NDH) complex.assembly and stabilization.ndhA-specific mRNA splicing factor	Solyc02g068760.4.1	ndhA-specific mRNA splicing factor (original description: none)	T
1.1.8.1.6.2	Photosynthesis.photophosphorylation.chlororespiration.NADH dehydrogenase-like (NDH) complex.assembly and stabilization.Cpn60 chaperonin heterodimer
1.1.8.1.6.2.1	Photosynthesis.photophosphorylation.chlororespiration.NADH dehydrogenase-like (NDH) complex.assembly and stabilization.Cpn60 chaperonin heterodimer.subunit alpha	Solyc02g068730.3.1	subunit alpha of Cpn60 chaperonin complex (original description: none)	T
1.1.8.1.6.2.1	Photosynthesis.photophosphorylation.chlororespiration.NADH dehydrogenase-like (NDH) complex.assembly and stabilization.Cpn60 chaperonin heterodimer.subunit alpha	Solyc06g075010.4.1	subunit alpha of Cpn60 chaperonin complex (original description: none)	T
1.1.8.1.6.2.1	Photosynthesis.photophosphorylation.chlororespiration.NADH dehydrogenase-like (NDH) complex.assembly and stabilization.Cpn60 chaperonin heterodimer.subunit alpha	Solyc11g069790.2.1	subunit alpha of Cpn60 chaperonin complex (original description: none)	T
1.1.8.1.6.2.2	Photosynthesis.photophosphorylation.chlororespiration.NADH dehydrogenase-like (NDH) complex.assembly and stabilization.Cpn60 chaperonin heterodimer.subunit beta	Solyc01g028810.3.1	subunit beta of Cpn60 chaperonin complex (original description: none)	T
1.1.8.1.6.2.2	Photosynthesis.photophosphorylation.chlororespiration.NADH dehydrogenase-like (NDH) complex.assembly and stabilization.Cpn60 chaperonin heterodimer.subunit beta	Solyc03g120850.4.1	subunit beta of Cpn60 chaperonin complex (original description: none)	T
1.1.8.1.6.2.2	Photosynthesis.photophosphorylation.chlororespiration.NADH dehydrogenase-like (NDH) complex.assembly and stabilization.Cpn60 chaperonin heterodimer.subunit beta	Solyc05g010240.4.1	subunit beta of Cpn60 chaperonin complex (original description: none)	T
1.1.8.1.6.3	Photosynthesis.photophosphorylation.chlororespiration.NADH dehydrogenase-like (NDH) complex.assembly and stabilization.assembly factor (CRR1)	Solyc03g026210.4.1	assembly factor CRR1 involved in NDH complex assembly (original description: none)	T
1.1.8.1.6.4	Photosynthesis.photophosphorylation.chlororespiration.NADH dehydrogenase-like (NDH) complex.assembly and stabilization.assembly factor (CRR3)	Solyc05g026570.3.1	assembly factor CRR3 involved in NDH complex assembly (original description: none)	T
1.1.8.1.6.5	Photosynthesis.photophosphorylation.chlororespiration.NADH dehydrogenase-like (NDH) complex.assembly and stabilization.assembly factor (CRR6)	Solyc07g007280.4.1	assembly factor CRR6 involved in NDH complex assembly (original description: none)	T
1.1.8.1.6.6	Photosynthesis.photophosphorylation.chlororespiration.NADH dehydrogenase-like (NDH) complex.assembly and stabilization.assembly factor (CRR7)	Solyc02g066920.3.1	assembly factor CRR7 involved in NDH complex assembly (original description: none)	T
1.1.8.1.6.7	Photosynthesis.photophosphorylation.chlororespiration.NADH dehydrogenase-like (NDH) complex.assembly and stabilization.assembly factor (NDF5)	Solyc03g062710.4.1	assembly factor NDF5 involved in NDH complex assembly (original description: none)	T
1.1.8.1.6.8	Photosynthesis.photophosphorylation.chlororespiration.NADH dehydrogenase-like (NDH) complex.assembly and stabilization.assembly factor (CRR41)	Solyc07g064110.3.1	assembly factor CRR41 involved in NDH complex assembly (original description: none)	T
1.1.8.1.6.8	Photosynthesis.photophosphorylation.chlororespiration.NADH dehydrogenase-like (NDH) complex.assembly and stabilization.assembly factor (CRR41)	Solyc07g064100.1.1	assembly factor CRR41 involved in NDH complex assembly (original description: none)	T
1.1.8.1.6.9	Photosynthesis.photophosphorylation.chlororespiration.NADH dehydrogenase-like (NDH) complex.assembly and stabilization.assembly factor (CRR42)	Solyc01g009245.1.1	assembly factor CRR42 involved in NDH complex assembly (original description: none)	T
1.1.8.1.6.10	Photosynthesis.photophosphorylation.chlororespiration.NADH dehydrogenase-like (NDH) complex.assembly and stabilization.assembly factor (CRR9)	Solyc10g005470.3.1	assembly factor CRR9 involved in NDH complex assembly (original description: none)	T
1.1.8.2	Photosynthesis.photophosphorylation.chlororespiration.terminal oxidase (PTOX)	Solyc11g011990.2.1	terminal oxidase (PTOX) (original description: none)	T
1.1.9	Photosynthesis.photophosphorylation.ATP synthase complex
1.1.9.1	Photosynthesis.photophosphorylation.ATP synthase complex.membrane CF0 subcomplex
1.1.9.1.1	Photosynthesis.photophosphorylation.ATP synthase complex.membrane CF0 subcomplex.subunit a	Solyc00g500335.1.1	subunit a of membrane CF0 subcomplex of ATP synthase complex (original description: none)	T
1.1.9.1.2	Photosynthesis.photophosphorylation.ATP synthase complex.membrane CF0 subcomplex.subunit b	Solyc00g500322.1.1	subunit b of membrane CF0 subcomplex of ATP synthase complex (original description: none)	T
1.1.9.1.2	Photosynthesis.photophosphorylation.ATP synthase complex.membrane CF0 subcomplex.subunit b	Solyc00g500333.1.1	subunit b of membrane CF0 subcomplex of ATP synthase complex (original description: none)	T
1.1.9.1.2	Photosynthesis.photophosphorylation.ATP synthase complex.membrane CF0 subcomplex.subunit b	Solyc02g012020.3.1	subunit b of membrane CF0 subcomplex of ATP synthase complex (original description: none)	T
1.1.9.1.2	Photosynthesis.photophosphorylation.ATP synthase complex.membrane CF0 subcomplex.subunit b	Solyc07g021380.1.1	subunit b of membrane CF0 subcomplex of ATP synthase complex (original description: none)	T
1.1.9.1.2	Photosynthesis.photophosphorylation.ATP synthase complex.membrane CF0 subcomplex.subunit b	Solyc10g044535.1.1	subunit b of membrane CF0 subcomplex of ATP synthase complex (original description: none)	T
1.1.9.1.3	Photosynthesis.photophosphorylation.ATP synthase complex.membrane CF0 subcomplex.subunit b_	Solyc06g065990.1.1	subunit b_ of membrane CF0 subcomplex of ATP synthase complex (original description: none)	T
1.1.9.1.3	Photosynthesis.photophosphorylation.ATP synthase complex.membrane CF0 subcomplex.subunit b_	Solyc06g066000.3.1	subunit b_ of membrane CF0 subcomplex of ATP synthase complex (original description: none)	T
1.1.9.1.4	Photosynthesis.photophosphorylation.ATP synthase complex.membrane CF0 subcomplex.subunit c	Solyc08g028860.1.1	subunit c of membrane CF0 subcomplex of ATP synthase complex (original description: none)	T
1.1.9.1.4	Photosynthesis.photophosphorylation.ATP synthase complex.membrane CF0 subcomplex.subunit c	Solyc09g059660.1.1	subunit c of membrane CF0 subcomplex of ATP synthase complex (original description: none)	T
1.1.9.1.4	Photosynthesis.photophosphorylation.ATP synthase complex.membrane CF0 subcomplex.subunit c	Solyc10g044550.1.1	subunit c of membrane CF0 subcomplex of ATP synthase complex (original description: none)	T
1.1.9.2	Photosynthesis.photophosphorylation.ATP synthase complex.peripheral CF1 subcomplex
1.1.9.2.1	Photosynthesis.photophosphorylation.ATP synthase complex.peripheral CF1 subcomplex.subunit alpha	Solyc00g500050.1.1	subunit alpha of peripheral CF1 subcomplex of ATP synthase complex (original description: none)	T
1.1.9.2.1	Photosynthesis.photophosphorylation.ATP synthase complex.peripheral CF1 subcomplex.subunit alpha	Solyc00g500133.1.1	subunit alpha of peripheral CF1 subcomplex of ATP synthase complex (original description: none)	T
1.1.9.2.1	Photosynthesis.photophosphorylation.ATP synthase complex.peripheral CF1 subcomplex.subunit alpha	Solyc00g500203.1.1	subunit alpha of peripheral CF1 subcomplex of ATP synthase complex (original description: none)	T
1.1.9.2.1	Photosynthesis.photophosphorylation.ATP synthase complex.peripheral CF1 subcomplex.subunit alpha	Solyc00g500292.1.1	subunit alpha of peripheral CF1 subcomplex of ATP synthase complex (original description: none)	T
1.1.9.2.1	Photosynthesis.photophosphorylation.ATP synthase complex.peripheral CF1 subcomplex.subunit alpha	Solyc00g500323.1.1	subunit alpha of peripheral CF1 subcomplex of ATP synthase complex (original description: none)	T
1.1.9.2.1	Photosynthesis.photophosphorylation.ATP synthase complex.peripheral CF1 subcomplex.subunit alpha	Solyc00g500332.1.1	subunit alpha of peripheral CF1 subcomplex of ATP synthase complex (original description: none)	T
1.1.9.2.2	Photosynthesis.photophosphorylation.ATP synthase complex.peripheral CF1 subcomplex.subunit beta	Solyc00g500063.1.1	subunit beta of peripheral CF1 subcomplex of ATP synthase complex (original description: none)	T
1.1.9.2.2	Photosynthesis.photophosphorylation.ATP synthase complex.peripheral CF1 subcomplex.subunit beta	Solyc00g500064.1.1	subunit beta of peripheral CF1 subcomplex of ATP synthase complex (original description: none)	T
1.1.9.2.3	Photosynthesis.photophosphorylation.ATP synthase complex.peripheral CF1 subcomplex.subunit gamma	Solyc02g080540.1.1	subunit gamma of peripheral CF1 subcomplex of ATP synthase complex (original description: none)	T
1.1.9.2.3	Photosynthesis.photophosphorylation.ATP synthase complex.peripheral CF1 subcomplex.subunit gamma	Solyc12g005060.1.1	subunit gamma of peripheral CF1 subcomplex of ATP synthase complex (original description: none)	T
1.1.9.2.4	Photosynthesis.photophosphorylation.ATP synthase complex.peripheral CF1 subcomplex.subunit delta	Solyc12g056830.1.1	subunit delta of peripheral CF1 subcomplex of ATP synthase complex (original description: none)	T
1.1.9.2.5	Photosynthesis.photophosphorylation.ATP synthase complex.peripheral CF1 subcomplex.subunit epsilon	Solyc00g500063.1.1	subunit epsilon of peripheral CF1 subcomplex of ATP synthase complex (original description: none)	T
1.1.9.2.5	Photosynthesis.photophosphorylation.ATP synthase complex.peripheral CF1 subcomplex.subunit epsilon	Solyc00g500140.1.1	subunit epsilon of peripheral CF1 subcomplex of ATP synthase complex (original description: none)	T
1.1.9.2.5	Photosynthesis.photophosphorylation.ATP synthase complex.peripheral CF1 subcomplex.subunit epsilon	Solyc01g017220.2.1	subunit epsilon of peripheral CF1 subcomplex of ATP synthase complex (original description: none)	T
1.1.9.3	Photosynthesis.photophosphorylation.ATP synthase complex.assembly
1.1.9.3.1	Photosynthesis.photophosphorylation.ATP synthase complex.assembly.assembly factor (CGL160)	Solyc07g055050.3.1	CGL160 factor involved in ATP synthase complex assembly (original description: none)	T
1.1.9.3.1	Photosynthesis.photophosphorylation.ATP synthase complex.assembly.assembly factor (CGL160)	Solyc12g010870.3.1	CGL160 factor involved in ATP synthase complex assembly (original description: none)	T
1.1.9.3.2	Photosynthesis.photophosphorylation.ATP synthase complex.assembly.assembly factor (BFA1)	Solyc02g088350.4.1	ATP synthase complex assembly factor (BFA1) (original description: none)	T
1.1.9.3.3	Photosynthesis.photophosphorylation.ATP synthase complex.assembly.assembly factor (BFA3)	Solyc01g110160.4.1	ATP synthase complex assembly factor (BFA3) (original description: none)	T
1.2	Photosynthesis.calvin cycle
1.2.1	Photosynthesis.calvin cycle.ribulose-1,5-bisphosphat carboxylase/oxygenase (RuBisCo) activity
1.2.1.1	Photosynthesis.calvin cycle.ribulose-1,5-bisphosphat carboxylase/oxygenase (RuBisCo) activity.RuBisCo heterodimer
1.2.1.1.1	Photosynthesis.calvin cycle.ribulose-1,5-bisphosphat carboxylase/oxygenase (RuBisCo) activity.RuBisCo heterodimer.large subunit	Solyc00g500063.1.1	large subunit of ribulose-1,5-bisphosphat carboxylase/oxygenase heterodimer (original description: none)	T
1.2.1.1.2	Photosynthesis.calvin cycle.ribulose-1,5-bisphosphat carboxylase/oxygenase (RuBisCo) activity.RuBisCo heterodimer.small subunit	Solyc02g063150.3.1	small subunit of ribulose-1,5-bisphosphat carboxylase/oxygenase heterodimer (original description: none)	T
1.2.1.1.2	Photosynthesis.calvin cycle.ribulose-1,5-bisphosphat carboxylase/oxygenase (RuBisCo) activity.RuBisCo heterodimer.small subunit	Solyc02g085933.1.1	small subunit of ribulose-1,5-bisphosphat carboxylase/oxygenase heterodimer (original description: none)	T
1.2.1.1.2	Photosynthesis.calvin cycle.ribulose-1,5-bisphosphat carboxylase/oxygenase (RuBisCo) activity.RuBisCo heterodimer.small subunit	Solyc02g085950.4.1	small subunit of ribulose-1,5-bisphosphat carboxylase/oxygenase heterodimer (original description: none)	T
1.2.1.1.2	Photosynthesis.calvin cycle.ribulose-1,5-bisphosphat carboxylase/oxygenase (RuBisCo) activity.RuBisCo heterodimer.small subunit	Solyc02g085940.4.1	small subunit of ribulose-1,5-bisphosphat carboxylase/oxygenase heterodimer (original description: none)	T
1.2.1.1.2	Photosynthesis.calvin cycle.ribulose-1,5-bisphosphat carboxylase/oxygenase (RuBisCo) activity.RuBisCo heterodimer.small subunit	Solyc03g034220.3.1	small subunit of ribulose-1,5-bisphosphat carboxylase/oxygenase heterodimer (original description: none)	T
1.2.1.1.2	Photosynthesis.calvin cycle.ribulose-1,5-bisphosphat carboxylase/oxygenase (RuBisCo) activity.RuBisCo heterodimer.small subunit	Solyc07g017950.3.1	small subunit of ribulose-1,5-bisphosphat carboxylase/oxygenase heterodimer (original description: none)	T
1.2.1.2	Photosynthesis.calvin cycle.ribulose-1,5-bisphosphat carboxylase/oxygenase (RuBisCo) activity.RuBisCo assembly
1.2.1.2.1	Photosynthesis.calvin cycle.ribulose-1,5-bisphosphat carboxylase/oxygenase (RuBisCo) activity.RuBisCo assembly.CPN60 assembly chaperone complex
1.2.1.2.1.1	Photosynthesis.calvin cycle.ribulose-1,5-bisphosphat carboxylase/oxygenase (RuBisCo) activity.RuBisCo assembly.CPN60 assembly chaperone complex.component CPN60a	Solyc02g068730.3.1	component CPN60a of CPN60 assembly chaperone complex (original description: none)	T
1.2.1.2.1.1	Photosynthesis.calvin cycle.ribulose-1,5-bisphosphat carboxylase/oxygenase (RuBisCo) activity.RuBisCo assembly.CPN60 assembly chaperone complex.component CPN60a	Solyc06g075010.4.1	component CPN60a of CPN60 assembly chaperone complex (original description: none)	T
1.2.1.2.1.1	Photosynthesis.calvin cycle.ribulose-1,5-bisphosphat carboxylase/oxygenase (RuBisCo) activity.RuBisCo assembly.CPN60 assembly chaperone complex.component CPN60a	Solyc11g069790.2.1	component CPN60a of CPN60 assembly chaperone complex (original description: none)	T
1.2.1.2.1.2	Photosynthesis.calvin cycle.ribulose-1,5-bisphosphat carboxylase/oxygenase (RuBisCo) activity.RuBisCo assembly.CPN60 assembly chaperone complex.component CPN60b	Solyc01g028810.3.1	component CPN60b of CPN60 assembly chaperone complex (original description: none)	T
1.2.1.2.1.2	Photosynthesis.calvin cycle.ribulose-1,5-bisphosphat carboxylase/oxygenase (RuBisCo) activity.RuBisCo assembly.CPN60 assembly chaperone complex.component CPN60b	Solyc03g120850.4.1	component CPN60b of CPN60 assembly chaperone complex (original description: none)	T
1.2.1.2.1.2	Photosynthesis.calvin cycle.ribulose-1,5-bisphosphat carboxylase/oxygenase (RuBisCo) activity.RuBisCo assembly.CPN60 assembly chaperone complex.component CPN60b	Solyc05g010240.4.1	component CPN60b of CPN60 assembly chaperone complex (original description: none)	T
1.2.1.2.2	Photosynthesis.calvin cycle.ribulose-1,5-bisphosphat carboxylase/oxygenase (RuBisCo) activity.RuBisCo assembly.auxiliary co-chaperone (CPN20)	Solyc07g042250.3.1	CPN20 auxiliary co-chaperone involved in RuBisCo assembly (original description: none)	T
1.2.1.2.2	Photosynthesis.calvin cycle.ribulose-1,5-bisphosphat carboxylase/oxygenase (RuBisCo) activity.RuBisCo assembly.auxiliary co-chaperone (CPN20)	Solyc12g009250.3.1	CPN20 auxiliary co-chaperone involved in RuBisCo assembly (original description: none)	T
1.2.1.2.3	Photosynthesis.calvin cycle.ribulose-1,5-bisphosphat carboxylase/oxygenase (RuBisCo) activity.RuBisCo assembly.auxiliary co-chaperone (CPN10)	Solyc01g088610.4.1	CPN10 auxiliary co-chaperone involved in RuBisCo assembly (original description: none)	T
1.2.1.2.4	Photosynthesis.calvin cycle.ribulose-1,5-bisphosphat carboxylase/oxygenase (RuBisCo) activity.RuBisCo assembly.assembly factor (RbcX)	Solyc01g087190.4.1	RbcX assembly factor involved in RuBisCo assembly (original description: none)	T
1.2.1.2.4	Photosynthesis.calvin cycle.ribulose-1,5-bisphosphat carboxylase/oxygenase (RuBisCo) activity.RuBisCo assembly.assembly factor (RbcX)	Solyc02g081060.4.1	RbcX assembly factor involved in RuBisCo assembly (original description: none)	T
1.2.1.2.4	Photosynthesis.calvin cycle.ribulose-1,5-bisphosphat carboxylase/oxygenase (RuBisCo) activity.RuBisCo assembly.assembly factor (RbcX)	Solyc11g065740.2.1	RbcX assembly factor involved in RuBisCo assembly (original description: none)	T
1.2.1.2.5	Photosynthesis.calvin cycle.ribulose-1,5-bisphosphat carboxylase/oxygenase (RuBisCo) activity.RuBisCo assembly.assembly factor (RAF1)	Solyc11g006060.2.1	RAF1 assembly factor involved in RuBisCo assembly (original description: none)	T
1.2.1.2.6	Photosynthesis.calvin cycle.ribulose-1,5-bisphosphat carboxylase/oxygenase (RuBisCo) activity.RuBisCo assembly.assembly factor (RAF2)	Solyc03g094175.1.1	RAF2 assembly factor involved in RuBisCo assembly (original description: none)	T
1.2.1.2.6	Photosynthesis.calvin cycle.ribulose-1,5-bisphosphat carboxylase/oxygenase (RuBisCo) activity.RuBisCo assembly.assembly factor (RAF2)	Solyc03g094177.1.1	RAF2 assembly factor involved in RuBisCo assembly (original description: none)	T
1.2.1.2.7	Photosynthesis.calvin cycle.ribulose-1,5-bisphosphat carboxylase/oxygenase (RuBisCo) activity.RuBisCo assembly.assembly factor (BSD2)	Solyc12g009440.2.1	BSD2 assembly factor involved in RuBisCo assembly (original description: none)	T
1.2.1.3	Photosynthesis.calvin cycle.ribulose-1,5-bisphosphat carboxylase/oxygenase (RuBisCo) activity.RuBisCo regulation
1.2.1.3.1	Photosynthesis.calvin cycle.ribulose-1,5-bisphosphat carboxylase/oxygenase (RuBisCo) activity.RuBisCo regulation.lysine N-methyltransferase (RbcMT)	Solyc05g013150.4.1	lysine N-methyltransferase involved in RuBisCo regulation (original description: none)	T
1.2.1.3.1	Photosynthesis.calvin cycle.ribulose-1,5-bisphosphat carboxylase/oxygenase (RuBisCo) activity.RuBisCo regulation.lysine N-methyltransferase (RbcMT)	Solyc05g013160.4.1	lysine N-methyltransferase involved in RuBisCo regulation (original description: none)	T
1.2.1.3.2	Photosynthesis.calvin cycle.ribulose-1,5-bisphosphat carboxylase/oxygenase (RuBisCo) activity.RuBisCo regulation.ATP-dependent activase (RCA)	Solyc09g011080.3.1	ATP-dependent activase involved in RuBisCo regulation (original description: none)	T
1.2.1.3.2	Photosynthesis.calvin cycle.ribulose-1,5-bisphosphat carboxylase/oxygenase (RuBisCo) activity.RuBisCo regulation.ATP-dependent activase (RCA)	Solyc10g086580.2.1	ATP-dependent activase involved in RuBisCo regulation (original description: none)	T
1.2.1.3.3	Photosynthesis.calvin cycle.ribulose-1,5-bisphosphat carboxylase/oxygenase (RuBisCo) activity.RuBisCo regulation.xylulose-1,5-bisphosphate phosphatase (CbbY)	Solyc03g111610.3.1	xylulose-1,5-bisphosphate phosphatase (CbbY) (original description: none)	T
1.2.1.3.4	Photosynthesis.calvin cycle.ribulose-1,5-bisphosphat carboxylase/oxygenase (RuBisCo) activity.RuBisCo regulation.carboxy-D-arabinitol-1-phosphatase (CA1PP)	Solyc06g074510.4.1	carboxy-D-arabinitol-1-phosphatase (CA1PP) (original description: none)	T
1.2.2	Photosynthesis.calvin cycle.phosphoglycerate kinase	Solyc07g066610.3.1	phosphoglycerate kinase (original description: none)	T
1.2.3	Photosynthesis.calvin cycle.glyceraldehyde 3-phosphate dehydrogenase	Solyc02g020940.3.1	glyceraldehyde 3-phosphate dehydrogenase (original description: none)	T
1.2.3	Photosynthesis.calvin cycle.glyceraldehyde 3-phosphate dehydrogenase	Solyc04g009030.3.1	glyceraldehyde 3-phosphate dehydrogenase (original description: none)	T
1.2.3	Photosynthesis.calvin cycle.glyceraldehyde 3-phosphate dehydrogenase	Solyc04g082630.3.1	glyceraldehyde 3-phosphate dehydrogenase (original description: none)	T
1.2.3	Photosynthesis.calvin cycle.glyceraldehyde 3-phosphate dehydrogenase	Solyc12g094640.3.1	glyceraldehyde 3-phosphate dehydrogenase (original description: none)	T
1.2.4	Photosynthesis.calvin cycle.triosephosphate isomerase	Solyc01g111120.4.1	triosephosphate isomerase (original description: none)	T
1.2.4	Photosynthesis.calvin cycle.triosephosphate isomerase	Solyc10g054870.3.1	triosephosphate isomerase (original description: none)	T
1.2.5	Photosynthesis.calvin cycle.fructose 1,6-bisphosphate aldolase	Solyc01g110360.3.1	fructose 1,6-bisphosphate aldolase (original description: none)	T
1.2.5	Photosynthesis.calvin cycle.fructose 1,6-bisphosphate aldolase	Solyc02g062340.3.1	fructose 1,6-bisphosphate aldolase (original description: none)	T
1.2.5	Photosynthesis.calvin cycle.fructose 1,6-bisphosphate aldolase	Solyc02g084440.4.1	fructose 1,6-bisphosphate aldolase (original description: none)	T
1.2.5	Photosynthesis.calvin cycle.fructose 1,6-bisphosphate aldolase	Solyc05g008600.3.1	fructose 1,6-bisphosphate aldolase (original description: none)	T
1.2.6	Photosynthesis.calvin cycle.fructose-1,6-bisphosphatase	Solyc09g011810.3.1	fructose-1,6-bisphosphatase (original description: none)	T
1.2.6	Photosynthesis.calvin cycle.fructose-1,6-bisphosphatase	Solyc10g086730.2.1	fructose-1,6-bisphosphatase (original description: none)	T
1.2.7	Photosynthesis.calvin cycle.transketolase	Solyc01g018020.3.1	transketolase (original description: none)	T
1.2.7	Photosynthesis.calvin cycle.transketolase	Solyc05g050970.4.1	transketolase (original description: none)	T
1.2.7	Photosynthesis.calvin cycle.transketolase	Solyc10g018300.3.1	transketolase (original description: none)	T
1.2.8	Photosynthesis.calvin cycle.sedoheptulose-1,7-bisphosphatase	Solyc05g052600.4.1	sedoheptulose-1,7-bisphosphatase (original description: none)	T
1.2.9	Photosynthesis.calvin cycle.phosphopentose isomerase	Solyc01g097460.3.1	phosphopentose isomerase (original description: none)	T
1.2.10	Photosynthesis.calvin cycle.phosphopentose epimerase	Solyc03g115820.3.1	phosphopentose epimerase (original description: none)	T
1.2.11	Photosynthesis.calvin cycle.phosphoribulokinase	Solyc08g076220.3.1	phosphoribulokinase (original description: none)	T
1.2.12	Photosynthesis.calvin cycle.NADPH-dependent malate dehydrogenase	Solyc03g071590.3.1	NADPH-dependent malate dehydrogenase (original description: none)	T
1.2.12	Photosynthesis.calvin cycle.NADPH-dependent malate dehydrogenase	Solyc11g007990.2.1	NADPH-dependent malate dehydrogenase (original description: none)	T
1.3	Photosynthesis.photorespiration
1.3.1	Photosynthesis.photorespiration.phosphoglycolate phosphatase	Solyc04g015150.4.1	phosphoglycolate phosphatase (original description: none)	T
1.3.1	Photosynthesis.photorespiration.phosphoglycolate phosphatase	Solyc11g008620.2.1	phosphoglycolate phosphatase (original description: none)	T
1.3.2	Photosynthesis.photorespiration.glycolate oxidase	Solyc07g056540.3.1	glycolate oxidase (original description: none)	T
1.3.2	Photosynthesis.photorespiration.glycolate oxidase	Solyc10g007600.3.1	glycolate oxidase (original description: none)	T
1.3.3	Photosynthesis.photorespiration.aminotransferase activities
1.3.3.1	Photosynthesis.photorespiration.aminotransferase activities.glutamate-glyoxylate transaminase	Solyc01g007940.4.1	glutamate-glyoxylate transaminase (original description: none)	T
1.3.3.1	Photosynthesis.photorespiration.aminotransferase activities.glutamate-glyoxylate transaminase	Solyc05g013380.3.1	glutamate-glyoxylate transaminase (original description: none)	T
1.3.3.2	Photosynthesis.photorespiration.aminotransferase activities.serine-glyoxylate transaminase	Solyc12g099930.2.1	serine-glyoxylate transaminase (original description: none)	T
1.3.4	Photosynthesis.photorespiration.glycine decarboxylase complex
1.3.4.1	Photosynthesis.photorespiration.glycine decarboxylase complex.glycine dehydrogenase component P-protein	Solyc08g065220.3.1	glycine dehydrogenase component P-protein of glycine cleavage system (original description: none)	T
1.3.4.2	Photosynthesis.photorespiration.glycine decarboxylase complex.aminomethyltransferase component T-protein	Solyc02g080810.3.1	aminomethyltransferase component T-protein of glycine cleavage system (original description: none)	T
1.3.4.3	Photosynthesis.photorespiration.glycine decarboxylase complex.dihydrolipoyl dehydrogenase component L-protein	Solyc05g053300.3.1	dihydrolipoyl dehydrogenase component L-protein of glycine cleavage system (original description: none)	T
1.3.4.3	Photosynthesis.photorespiration.glycine decarboxylase complex.dihydrolipoyl dehydrogenase component L-protein	Solyc12g099100.2.1	dihydrolipoyl dehydrogenase component L-protein of glycine cleavage system (original description: none)	T
1.3.4.4	Photosynthesis.photorespiration.glycine decarboxylase complex.lipoamide-containing component H-protein	Solyc02g068740.3.1	lipoamide-containing component H-protein of glycine cleavage system (original description: none)	T
1.3.4.4	Photosynthesis.photorespiration.glycine decarboxylase complex.lipoamide-containing component H-protein	Solyc06g061070.3.1	lipoamide-containing component H-protein of glycine cleavage system (original description: none)	T
1.3.4.4	Photosynthesis.photorespiration.glycine decarboxylase complex.lipoamide-containing component H-protein	Solyc08g007040.3.1	lipoamide-containing component H-protein of glycine cleavage system (original description: none)	T
1.3.5	Photosynthesis.photorespiration.serine hydroxymethyltransferase (SHM)	Solyc01g104000.3.1	serine hydroxymethyltransferase (original description: none)	T
1.3.5	Photosynthesis.photorespiration.serine hydroxymethyltransferase (SHM)	Solyc02g091560.3.1	serine hydroxymethyltransferase (original description: none)	T
1.3.5	Photosynthesis.photorespiration.serine hydroxymethyltransferase (SHM)	Solyc04g076790.3.1	serine hydroxymethyltransferase (original description: none)	T
1.3.5	Photosynthesis.photorespiration.serine hydroxymethyltransferase (SHM)	Solyc05g053810.3.1	serine hydroxymethyltransferase (original description: none)	T
1.3.5	Photosynthesis.photorespiration.serine hydroxymethyltransferase (SHM)	Solyc08g065490.3.1	serine hydroxymethyltransferase (original description: none)	T
1.3.5	Photosynthesis.photorespiration.serine hydroxymethyltransferase (SHM)	Solyc12g095930.2.1	serine hydroxymethyltransferase (original description: none)	T
1.3.5	Photosynthesis.photorespiration.serine hydroxymethyltransferase (SHM)	Solyc12g098490.2.1	serine hydroxymethyltransferase (original description: none)	T
1.3.6	Photosynthesis.photorespiration.hydroxypyruvate reductase (HPR)	Solyc01g111630.3.1	hydroxypyruvate reductase (original description: none)	T
1.3.7	Photosynthesis.photorespiration.glycerate kinase	Solyc03g120430.3.1	glycerate kinase (original description: none)	T
1.3.8	Photosynthesis.photorespiration.glycerate:glycolate transporter	Solyc08g076290.3.1	glycerate:glycolate transporter (original description: none)	T
1.4	Photosynthesis.CAM/C4 photosynthesis
1.4.1	Photosynthesis.CAM/C4 photosynthesis.phosphoenolpyruvate (PEP) carboxylase activity
1.4.1.1	Photosynthesis.CAM/C4 photosynthesis.phosphoenolpyruvate (PEP) carboxylase activity.PEP carboxylase	Solyc04g006970.4.1	PEP carboxylase (original description: none)	T
1.4.1.1	Photosynthesis.CAM/C4 photosynthesis.phosphoenolpyruvate (PEP) carboxylase activity.PEP carboxylase	Solyc07g055060.3.1	PEP carboxylase (original description: none)	T
1.4.1.1	Photosynthesis.CAM/C4 photosynthesis.phosphoenolpyruvate (PEP) carboxylase activity.PEP carboxylase	Solyc07g062530.3.1	PEP carboxylase (original description: none)	T
1.4.1.1	Photosynthesis.CAM/C4 photosynthesis.phosphoenolpyruvate (PEP) carboxylase activity.PEP carboxylase	Solyc10g007290.4.1	PEP carboxylase (original description: none)	T
1.4.1.1	Photosynthesis.CAM/C4 photosynthesis.phosphoenolpyruvate (PEP) carboxylase activity.PEP carboxylase	Solyc12g014250.2.1	PEP carboxylase (original description: none)	T
1.4.1.2	Photosynthesis.CAM/C4 photosynthesis.phosphoenolpyruvate (PEP) carboxylase activity.PEP carboxylase regulatory kinase	Solyc04g009900.4.1	PEP carboxylase regulatory kinase (original description: none)	T
1.4.1.2	Photosynthesis.CAM/C4 photosynthesis.phosphoenolpyruvate (PEP) carboxylase activity.PEP carboxylase regulatory kinase	Solyc04g009910.3.1	PEP carboxylase regulatory kinase (original description: none)	T
1.4.1.2	Photosynthesis.CAM/C4 photosynthesis.phosphoenolpyruvate (PEP) carboxylase activity.PEP carboxylase regulatory kinase	Solyc06g053620.4.1	PEP carboxylase regulatory kinase (original description: none)	T
1.4.1.2	Photosynthesis.CAM/C4 photosynthesis.phosphoenolpyruvate (PEP) carboxylase activity.PEP carboxylase regulatory kinase	Solyc09g090090.2.1	PEP carboxylase regulatory kinase (original description: none)	T
1.4.2	Photosynthesis.CAM/C4 photosynthesis.NAD-dependent malate dehydrogenase	Solyc01g090710.3.1	NAD-dependent malate dehydrogenase (original description: none)	T
1.4.2	Photosynthesis.CAM/C4 photosynthesis.NAD-dependent malate dehydrogenase	Solyc09g090140.4.1	NAD-dependent malate dehydrogenase (original description: none)	T
2	Cellular respiration
2.1	Cellular respiration.glycolysis
2.1.1	Cellular respiration.glycolysis.cytosolic glycolysis
2.1.1.1	Cellular respiration.glycolysis.cytosolic glycolysis.phosphofructokinase activities
2.1.1.1.1	Cellular respiration.glycolysis.cytosolic glycolysis.phosphofructokinase activities.ATP-dependent phosphofructokinase	Solyc03g093520.3.1	ATP-dependent phosphofructokinase (original description: none)	T
2.1.1.1.1	Cellular respiration.glycolysis.cytosolic glycolysis.phosphofructokinase activities.ATP-dependent phosphofructokinase	Solyc04g072580.1.1	ATP-dependent phosphofructokinase (original description: none)	T
2.1.1.1.1	Cellular respiration.glycolysis.cytosolic glycolysis.phosphofructokinase activities.ATP-dependent phosphofructokinase	Solyc07g045160.3.1	ATP-dependent phosphofructokinase (original description: none)	T
2.1.1.1.1	Cellular respiration.glycolysis.cytosolic glycolysis.phosphofructokinase activities.ATP-dependent phosphofructokinase	Solyc08g066100.3.1	ATP-dependent phosphofructokinase (original description: none)	T
2.1.1.1.1	Cellular respiration.glycolysis.cytosolic glycolysis.phosphofructokinase activities.ATP-dependent phosphofructokinase	Solyc12g095880.2.1	ATP-dependent phosphofructokinase (original description: none)	T
2.1.1.1.2	Cellular respiration.glycolysis.cytosolic glycolysis.phosphofructokinase activities.pyrophosphate-dependent phosphofructokinase	Solyc02g081160.3.1	pyrophosphate-dependent phosphofructokinase (original description: none)	T
2.1.1.1.2	Cellular respiration.glycolysis.cytosolic glycolysis.phosphofructokinase activities.pyrophosphate-dependent phosphofructokinase	Solyc04g082880.4.1	pyrophosphate-dependent phosphofructokinase (original description: none)	T
2.1.1.1.2	Cellular respiration.glycolysis.cytosolic glycolysis.phosphofructokinase activities.pyrophosphate-dependent phosphofructokinase	Solyc07g049280.3.1	pyrophosphate-dependent phosphofructokinase (original description: none)	T
2.1.1.1.2	Cellular respiration.glycolysis.cytosolic glycolysis.phosphofructokinase activities.pyrophosphate-dependent phosphofructokinase	Solyc12g095760.2.1	pyrophosphate-dependent phosphofructokinase (original description: none)	T
2.1.1.2	Cellular respiration.glycolysis.cytosolic glycolysis.aldolase	Solyc07g065900.3.1	aldolase (original description: none)	T
2.1.1.2	Cellular respiration.glycolysis.cytosolic glycolysis.aldolase	Solyc09g009260.3.1	aldolase (original description: none)	T
2.1.1.2	Cellular respiration.glycolysis.cytosolic glycolysis.aldolase	Solyc10g083570.3.1	aldolase (original description: none)	T
2.1.1.3	Cellular respiration.glycolysis.cytosolic glycolysis.triosephosphate isomerase	Solyc04g011510.4.1	triosephosphate isomerase (original description: none)	T
2.1.1.3	Cellular respiration.glycolysis.cytosolic glycolysis.triosephosphate isomerase	Solyc06g005490.3.1	triosephosphate isomerase (original description: none)	T
2.1.1.4	Cellular respiration.glycolysis.cytosolic glycolysis.glyceraldehyde 3-phosphate dehydrogenase activities
2.1.1.4.1	Cellular respiration.glycolysis.cytosolic glycolysis.glyceraldehyde 3-phosphate dehydrogenase activities.NAD-dependent glyceraldehyde 3-phosphate dehydrogenase	Solyc03g111010.4.1	NAD-dependent glyceraldehyde 3-phosphate dehydrogenase (original description: none)	T
2.1.1.4.1	Cellular respiration.glycolysis.cytosolic glycolysis.glyceraldehyde 3-phosphate dehydrogenase activities.NAD-dependent glyceraldehyde 3-phosphate dehydrogenase	Solyc05g005820.4.1	NAD-dependent glyceraldehyde 3-phosphate dehydrogenase (original description: none)	T
2.1.1.4.1	Cellular respiration.glycolysis.cytosolic glycolysis.glyceraldehyde 3-phosphate dehydrogenase activities.NAD-dependent glyceraldehyde 3-phosphate dehydrogenase	Solyc05g014470.3.1	NAD-dependent glyceraldehyde 3-phosphate dehydrogenase (original description: none)	T
2.1.1.4.1	Cellular respiration.glycolysis.cytosolic glycolysis.glyceraldehyde 3-phosphate dehydrogenase activities.NAD-dependent glyceraldehyde 3-phosphate dehydrogenase	Solyc06g071920.4.1	NAD-dependent glyceraldehyde 3-phosphate dehydrogenase (original description: none)	T
2.1.1.4.2	Cellular respiration.glycolysis.cytosolic glycolysis.glyceraldehyde 3-phosphate dehydrogenase activities.NADP-dependent glyceraldehyde 3-phosphate dehydrogenase	Solyc07g005390.3.1	NADP-dependent glyceraldehyde 3-phosphate dehydrogenase (original description: none)	T
2.1.1.5	Cellular respiration.glycolysis.cytosolic glycolysis.phosphoglycerate kinase	Solyc07g066600.3.1	phosphoglycerate kinase (original description: none)	T
2.1.1.5	Cellular respiration.glycolysis.cytosolic glycolysis.phosphoglycerate kinase	Solyc07g066610.3.1	phosphoglycerate kinase (original description: none)	T
2.1.1.6	Cellular respiration.glycolysis.cytosolic glycolysis.phosphoglycerate mutase	Solyc01g098580.3.1	phosphoglycerate mutase (original description: none)	T
2.1.1.6	Cellular respiration.glycolysis.cytosolic glycolysis.phosphoglycerate mutase	Solyc01g098590.3.1	phosphoglycerate mutase (original description: none)	T
2.1.1.6	Cellular respiration.glycolysis.cytosolic glycolysis.phosphoglycerate mutase	Solyc08g081390.4.1	phosphoglycerate mutase (original description: none)	T
2.1.1.6	Cellular respiration.glycolysis.cytosolic glycolysis.phosphoglycerate mutase	Solyc10g045100.2.1	phosphoglycerate mutase (original description: none)	T
2.1.1.6	Cellular respiration.glycolysis.cytosolic glycolysis.phosphoglycerate mutase	Solyc10g045430.2.1	phosphoglycerate mutase (original description: none)	T
2.1.1.7	Cellular respiration.glycolysis.cytosolic glycolysis.enolase	Solyc06g076650.4.1	enolase (original description: none)	T
2.1.1.8	Cellular respiration.glycolysis.cytosolic glycolysis.pyruvate kinase	Solyc01g049650.3.1	pyruvate kinase (original description: none)	T
2.1.1.8	Cellular respiration.glycolysis.cytosolic glycolysis.pyruvate kinase	Solyc04g008740.3.1	pyruvate kinase (original description: none)	T
2.1.2	Cellular respiration.glycolysis.methylglyoxal degradation
2.1.2.1	Cellular respiration.glycolysis.methylglyoxal degradation.lactoyl-glutathione lyase (GLX1)	Solyc02g080630.4.1	lactoyl-glutathione lyase (GLX1) (original description: none)	T
2.1.2.1	Cellular respiration.glycolysis.methylglyoxal degradation.lactoyl-glutathione lyase (GLX1)	Solyc08g066850.3.1	lactoyl-glutathione lyase (GLX1) (original description: none)	T
2.1.2.1	Cellular respiration.glycolysis.methylglyoxal degradation.lactoyl-glutathione lyase (GLX1)	Solyc11g069040.3.1	lactoyl-glutathione lyase (GLX1) (original description: none)	T
2.1.2.1	Cellular respiration.glycolysis.methylglyoxal degradation.lactoyl-glutathione lyase (GLX1)	Solyc12g007310.3.1	lactoyl-glutathione lyase (GLX1) (original description: none)	T
2.1.2.2	Cellular respiration.glycolysis.methylglyoxal degradation.hydroxy-acyl-glutathione hydrolase (GLX2)	Solyc06g048530.4.1	hydroxy-acyl-glutathione hydrolase (GLX2) (original description: none)	T
2.1.2.2	Cellular respiration.glycolysis.methylglyoxal degradation.hydroxy-acyl-glutathione hydrolase (GLX2)	Solyc06g053310.3.1	hydroxy-acyl-glutathione hydrolase (GLX2) (original description: none)	T
2.1.2.3	Cellular respiration.glycolysis.methylglyoxal degradation.glutathione-independent glyoxalase (GLY-III)	Solyc02g081400.3.1	glutathione-independent glyoxalase (GLY-III) (original description: none)	T
2.1.2.4	Cellular respiration.glycolysis.methylglyoxal degradation.D-lactate dehydrogenase
2.2	Cellular respiration.pyruvate oxidation
2.2.1	Cellular respiration.pyruvate oxidation.mitochondrial pyruvate dehydrogenase complex
2.2.1.1	Cellular respiration.pyruvate oxidation.mitochondrial pyruvate dehydrogenase complex.component E1 heterodimer
2.2.1.1.1	Cellular respiration.pyruvate oxidation.mitochondrial pyruvate dehydrogenase complex.component E1 heterodimer.subunit alpha	Solyc04g005080.3.1	subunit alpha of pyruvate dehydrogenase E1 component subcomplex (original description: none)	T
2.2.1.1.1	Cellular respiration.pyruvate oxidation.mitochondrial pyruvate dehydrogenase complex.component E1 heterodimer.subunit alpha	Solyc05g006520.4.1	subunit alpha of pyruvate dehydrogenase E1 component subcomplex (original description: none)	T
2.2.1.1.2	Cellular respiration.pyruvate oxidation.mitochondrial pyruvate dehydrogenase complex.component E1 heterodimer.subunit beta	Solyc03g097680.4.1	subunit beta of pyruvate dehydrogenase E1 component subcomplex (original description: none)	T
2.2.1.1.2	Cellular respiration.pyruvate oxidation.mitochondrial pyruvate dehydrogenase complex.component E1 heterodimer.subunit beta	Solyc05g024160.3.1	subunit beta of pyruvate dehydrogenase E1 component subcomplex (original description: none)	T
2.2.1.1.2	Cellular respiration.pyruvate oxidation.mitochondrial pyruvate dehydrogenase complex.component E1 heterodimer.subunit beta	Solyc06g072580.3.1	subunit beta of pyruvate dehydrogenase E1 component subcomplex (original description: none)	T
2.2.1.2	Cellular respiration.pyruvate oxidation.mitochondrial pyruvate dehydrogenase complex.component E2	Solyc07g006790.3.1	component E2 of mitochondrial pyruvate dehydrogenase complex (original description: none)	T
2.2.1.2	Cellular respiration.pyruvate oxidation.mitochondrial pyruvate dehydrogenase complex.component E2	Solyc11g007720.2.1	component E2 of mitochondrial pyruvate dehydrogenase complex (original description: none)	T
2.2.1.3	Cellular respiration.pyruvate oxidation.mitochondrial pyruvate dehydrogenase complex.component E3	Solyc05g053300.3.1	component E3 of mitochondrial pyruvate dehydrogenase complex (original description: none)	T
2.2.1.3	Cellular respiration.pyruvate oxidation.mitochondrial pyruvate dehydrogenase complex.component E3	Solyc12g099100.2.1	component E3 of mitochondrial pyruvate dehydrogenase complex (original description: none)	T
2.2.1.4	Cellular respiration.pyruvate oxidation.mitochondrial pyruvate dehydrogenase complex.regulation
2.2.1.4.1	Cellular respiration.pyruvate oxidation.mitochondrial pyruvate dehydrogenase complex.regulation.pyruvate dehydrogenase kinase	Solyc01g057210.3.1	pyruvate dehydrogenase kinase (original description: none)	T
2.2.1.4.1	Cellular respiration.pyruvate oxidation.mitochondrial pyruvate dehydrogenase complex.regulation.pyruvate dehydrogenase kinase	Solyc12g098930.3.1	pyruvate dehydrogenase kinase (original description: none)	T
2.3	Cellular respiration.tricarboxylic acid cycle
2.3.1	Cellular respiration.tricarboxylic acid cycle.citrate synthase	Solyc01g073740.4.1	citrate synthase (original description: none)	T
2.3.2	Cellular respiration.tricarboxylic acid cycle.aconitase	Solyc07g052350.3.1	aconitase (original description: none)	T
2.3.2	Cellular respiration.tricarboxylic acid cycle.aconitase	Solyc12g005860.2.1	aconitase (original description: none)	T
2.3.3	Cellular respiration.tricarboxylic acid cycle.isocitrate dehydrogenase heterodimer
2.3.3.1	Cellular respiration.tricarboxylic acid cycle.isocitrate dehydrogenase heterodimer.catalytic component	Solyc08g077920.3.1	catalytic component of isocitrate dehydrogenase heterodimer (original description: none)	T
2.3.3.1	Cellular respiration.tricarboxylic acid cycle.isocitrate dehydrogenase heterodimer.catalytic component	Solyc08g077930.3.1	catalytic component of isocitrate dehydrogenase heterodimer (original description: none)	T
2.3.3.2	Cellular respiration.tricarboxylic acid cycle.isocitrate dehydrogenase heterodimer.regulatory component	Solyc02g082860.3.1	regulatory component of isocitrate dehydrogenase heterodimer (original description: none)	T
2.3.3.2	Cellular respiration.tricarboxylic acid cycle.isocitrate dehydrogenase heterodimer.regulatory component	Solyc10g074500.2.1	regulatory component of isocitrate dehydrogenase heterodimer (original description: none)	T
2.3.4	Cellular respiration.tricarboxylic acid cycle.2-oxoglutarate dehydrogenase complex
2.3.4.1	Cellular respiration.tricarboxylic acid cycle.2-oxoglutarate dehydrogenase complex.component E1	Solyc04g011350.3.1	component E1 of 2-oxoglutarate dehydrogenase complex (original description: none)	T
2.3.4.1	Cellular respiration.tricarboxylic acid cycle.2-oxoglutarate dehydrogenase complex.component E1	Solyc05g054640.4.1	component E1 of 2-oxoglutarate dehydrogenase complex (original description: none)	T
2.3.4.2	Cellular respiration.tricarboxylic acid cycle.2-oxoglutarate dehydrogenase complex.component E2	Solyc07g064800.3.1	component E2 of 2-oxoglutarate dehydrogenase complex (original description: none)	T
2.3.4.2	Cellular respiration.tricarboxylic acid cycle.2-oxoglutarate dehydrogenase complex.component E2	Solyc12g005080.2.1	component E2 of 2-oxoglutarate dehydrogenase complex (original description: none)	T
2.3.4.3	Cellular respiration.tricarboxylic acid cycle.2-oxoglutarate dehydrogenase complex.component E3	Solyc05g053300.3.1	component E3 of 2-oxoglutarate dehydrogenase complex (original description: none)	T
2.3.4.3	Cellular respiration.tricarboxylic acid cycle.2-oxoglutarate dehydrogenase complex.component E3	Solyc12g099100.2.1	component E3 of 2-oxoglutarate dehydrogenase complex (original description: none)	T
2.3.5	Cellular respiration.tricarboxylic acid cycle.succinyl-CoA ligase heterodimer
2.3.5.1	Cellular respiration.tricarboxylic acid cycle.succinyl-CoA ligase heterodimer.subunit alpha	Solyc01g007910.3.1	subunit alpha of succinyl-CoA ligase heterodimer (original description: none)	T
2.3.5.1	Cellular respiration.tricarboxylic acid cycle.succinyl-CoA ligase heterodimer.subunit alpha	Solyc02g005350.3.1	subunit alpha of succinyl-CoA ligase heterodimer (original description: none)	T
2.3.5.2	Cellular respiration.tricarboxylic acid cycle.succinyl-CoA ligase heterodimer.subunit beta	Solyc06g083790.3.1	subunit beta of succinyl-CoA ligase heterodimer (original description: none)	T
2.3.6	Cellular respiration.tricarboxylic acid cycle.succinate dehydrogenase complex
2.3.6.1	Cellular respiration.tricarboxylic acid cycle.succinate dehydrogenase complex.components
2.3.6.1.1	Cellular respiration.tricarboxylic acid cycle.succinate dehydrogenase complex.components.flavoprotein component SDH1	Solyc02g085350.4.1	flavoprotein component SDH1 of succinate dehydrogenase complex (original description: none)	T
2.3.6.1.2	Cellular respiration.tricarboxylic acid cycle.succinate dehydrogenase complex.components.iron-sulphur component SDH2	Solyc02g092730.4.1	iron-sulphur component SDH2 of succinate dehydrogenase complex (original description: none)	T
2.3.6.1.2	Cellular respiration.tricarboxylic acid cycle.succinate dehydrogenase complex.components.iron-sulphur component SDH2	Solyc02g093680.3.1	iron-sulphur component SDH2 of succinate dehydrogenase complex (original description: none)	T
2.3.6.1.2	Cellular respiration.tricarboxylic acid cycle.succinate dehydrogenase complex.components.iron-sulphur component SDH2	Solyc04g055020.2.1	iron-sulphur component SDH2 of succinate dehydrogenase complex (original description: none)	T
2.3.6.1.2	Cellular respiration.tricarboxylic acid cycle.succinate dehydrogenase complex.components.iron-sulphur component SDH2	Solyc04g055030.2.1	iron-sulphur component SDH2 of succinate dehydrogenase complex (original description: none)	T
2.3.6.1.3	Cellular respiration.tricarboxylic acid cycle.succinate dehydrogenase complex.components.membrane-anchor component SDH3
2.3.6.1.4	Cellular respiration.tricarboxylic acid cycle.succinate dehydrogenase complex.components.membrane-anchor component SDH4
2.3.6.1.5	Cellular respiration.tricarboxylic acid cycle.succinate dehydrogenase complex.components.component SDH5	Solyc04g079180.3.1	component SDH5 of succinate dehydrogenase complex (original description: none)	T
2.3.6.1.5	Cellular respiration.tricarboxylic acid cycle.succinate dehydrogenase complex.components.component SDH5	Solyc12g088900.2.1	component SDH5 of succinate dehydrogenase complex (original description: none)	T
2.3.6.1.6	Cellular respiration.tricarboxylic acid cycle.succinate dehydrogenase complex.components.component SDH6	Solyc06g073900.3.1	component SDH6 of succinate dehydrogenase complex (original description: none)	T
2.3.6.1.6	Cellular respiration.tricarboxylic acid cycle.succinate dehydrogenase complex.components.component SDH6	Solyc11g071790.2.1	component SDH6 of succinate dehydrogenase complex (original description: none)	T
2.3.6.1.7	Cellular respiration.tricarboxylic acid cycle.succinate dehydrogenase complex.components.component SDH7	Solyc06g073360.3.1	component SDH7 of succinate dehydrogenase complex (original description: none)	T
2.3.6.1.8	Cellular respiration.tricarboxylic acid cycle.succinate dehydrogenase complex.components.component SDH8	Solyc01g097020.4.1	component SDH8 of succinate dehydrogenase complex (original description: none)	T
2.3.6.2	Cellular respiration.tricarboxylic acid cycle.succinate dehydrogenase complex.assembly
2.3.6.2.1	Cellular respiration.tricarboxylic acid cycle.succinate dehydrogenase complex.assembly.flavinylation factor (SDHAF2)
2.3.6.2.2	Cellular respiration.tricarboxylic acid cycle.succinate dehydrogenase complex.assembly.assembly factor (SDHAF4)	Solyc03g083450.1.1	succinate dehydrogenase assembly factor (SDHAF4) (original description: none)	T
2.3.7	Cellular respiration.tricarboxylic acid cycle.fumarase	Solyc06g009820.3.1	fumarase (original description: none)	T
2.3.7	Cellular respiration.tricarboxylic acid cycle.fumarase	Solyc06g009830.3.1	fumarase (original description: none)	T
2.3.7	Cellular respiration.tricarboxylic acid cycle.fumarase	Solyc06g009840.3.1	fumarase (original description: none)	T
2.3.7	Cellular respiration.tricarboxylic acid cycle.fumarase	Solyc09g075450.3.1	fumarase (original description: none)	T
2.3.8	Cellular respiration.tricarboxylic acid cycle.mitochondrial NAD-dependent malate dehydrogenase	Solyc07g062650.4.1	mitochondrial NAD-dependent malate dehydrogenase (original description: none)	T
2.3.8	Cellular respiration.tricarboxylic acid cycle.mitochondrial NAD-dependent malate dehydrogenase	Solyc12g014180.2.1	mitochondrial NAD-dependent malate dehydrogenase (original description: none)	T
2.3.9	Cellular respiration.tricarboxylic acid cycle.mitochondrial NAD-dependent malic enzyme	Solyc01g094200.4.1	mitochondrial NAD-dependent malic enzyme (original description: none)	T
2.3.9	Cellular respiration.tricarboxylic acid cycle.mitochondrial NAD-dependent malic enzyme	Solyc08g013860.3.1	mitochondrial NAD-dependent malic enzyme (original description: none)	T
2.4	Cellular respiration.oxidative phosphorylation
2.4.1	Cellular respiration.oxidative phosphorylation.NADH dehydrogenase complex
2.4.1.1	Cellular respiration.oxidative phosphorylation.NADH dehydrogenase complex.module N (electron input) components
2.4.1.1.1	Cellular respiration.oxidative phosphorylation.NADH dehydrogenase complex.module N (electron input) components.component NQO1	Solyc02g087240.4.1	component NQO1 of NADH dehydrogenase electron input (module N) (original description: none)	T
2.4.1.1.2	Cellular respiration.oxidative phosphorylation.NADH dehydrogenase complex.module N (electron input) components.component NQO2	Solyc09g065830.4.1	component NQO2 of NADH dehydrogenase electron input (module N) (original description: none)	T
2.4.1.1.3	Cellular respiration.oxidative phosphorylation.NADH dehydrogenase complex.module N (electron input) components.component NQO3	Solyc11g011470.2.1	component NQO3 of NADH dehydrogenase electron input (module N) (original description: none)	T
2.4.1.2	Cellular respiration.oxidative phosphorylation.NADH dehydrogenase complex.module Q (electron output) components
2.4.1.2.1	Cellular respiration.oxidative phosphorylation.NADH dehydrogenase complex.module Q (electron output) components.component NQO4
2.4.1.2.2	Cellular respiration.oxidative phosphorylation.NADH dehydrogenase complex.module Q (electron output) components.component NQO5	Solyc00g019950.1.1	component NQO5 of NADH dehydrogenase electron output (module Q) (original description: none)	T
2.4.1.2.3	Cellular respiration.oxidative phosphorylation.NADH dehydrogenase complex.module Q (electron output) components.component NQO6/PSST	Solyc11g070030.2.1	component NQO6/PSST of NADH dehydrogenase electron output (module Q) (original description: none)	T
2.4.1.2.4	Cellular respiration.oxidative phosphorylation.NADH dehydrogenase complex.module Q (electron output) components.component NQO9/TYKY	Solyc01g109620.3.1	component NQO9/TYKY of NADH dehydrogenase electron output (module Q) (original description: none)	T
2.4.1.2.4	Cellular respiration.oxidative phosphorylation.NADH dehydrogenase complex.module Q (electron output) components.component NQO9/TYKY	Solyc10g051350.2.1	component NQO9/TYKY of NADH dehydrogenase electron output (module Q) (original description: none)	T
2.4.1.3	Cellular respiration.oxidative phosphorylation.NADH dehydrogenase complex.module P (proton translocation) components
2.4.1.3.1	Cellular respiration.oxidative phosphorylation.NADH dehydrogenase complex.module P (proton translocation) components.component ND1/NQO8
2.4.1.3.2	Cellular respiration.oxidative phosphorylation.NADH dehydrogenase complex.module P (proton translocation) components.component ND2/NQO14
2.4.1.3.3	Cellular respiration.oxidative phosphorylation.NADH dehydrogenase complex.module P (proton translocation) components.component ND3/NQO7	Solyc00g500115.1.1	component ND3/NQO7 of NADH dehydrogenase proton translocation (module P) (original description: none)	T
2.4.1.3.3	Cellular respiration.oxidative phosphorylation.NADH dehydrogenase complex.module P (proton translocation) components.component ND3/NQO7	Solyc00g500225.1.1	component ND3/NQO7 of NADH dehydrogenase proton translocation (module P) (original description: none)	T
2.4.1.3.3	Cellular respiration.oxidative phosphorylation.NADH dehydrogenase complex.module P (proton translocation) components.component ND3/NQO7	Solyc00g500261.1.1	component ND3/NQO7 of NADH dehydrogenase proton translocation (module P) (original description: none)	T
2.4.1.3.3	Cellular respiration.oxidative phosphorylation.NADH dehydrogenase complex.module P (proton translocation) components.component ND3/NQO7	Solyc00g500361.1.1	component ND3/NQO7 of NADH dehydrogenase proton translocation (module P) (original description: none)	T
2.4.1.3.4	Cellular respiration.oxidative phosphorylation.NADH dehydrogenase complex.module P (proton translocation) components.component ND4/NQO13
2.4.1.3.5	Cellular respiration.oxidative phosphorylation.NADH dehydrogenase complex.module P (proton translocation) components.component ND4L/NQO11
2.4.1.3.6	Cellular respiration.oxidative phosphorylation.NADH dehydrogenase complex.module P (proton translocation) components.component ND5/NQO12	Solyc00g500169.1.1	component ND5/NQO12 of NADH dehydrogenase proton translocation (module P) (original description: none)	T
2.4.1.3.7	Cellular respiration.oxidative phosphorylation.NADH dehydrogenase complex.module P (proton translocation) components.component ND6/NQO10	Solyc00g021630.1.1	component ND6/NQO10 of NADH dehydrogenase proton translocation (module P) (original description: none)	T
2.4.1.4	Cellular respiration.oxidative phosphorylation.NADH dehydrogenase complex.non-core components
2.4.1.4.1	Cellular respiration.oxidative phosphorylation.NADH dehydrogenase complex.non-core components.alpha subcomplex
2.4.1.4.1.1	Cellular respiration.oxidative phosphorylation.NADH dehydrogenase complex.non-core components.alpha subcomplex.component NDUFA2	Solyc06g075810.3.1	component NDUFA2 of NADH dehydrogenase alpha subcomplex (original description: none)	T
2.4.1.4.1.2	Cellular respiration.oxidative phosphorylation.NADH dehydrogenase complex.non-core components.alpha subcomplex.component NDUFA5	Solyc03g007660.4.1	component NDUFA5 of NADH dehydrogenase alpha subcomplex (original description: none)	T
2.4.1.4.1.2	Cellular respiration.oxidative phosphorylation.NADH dehydrogenase complex.non-core components.alpha subcomplex.component NDUFA5	Solyc06g036350.3.1	component NDUFA5 of NADH dehydrogenase alpha subcomplex (original description: none)	T
2.4.1.4.1.3	Cellular respiration.oxidative phosphorylation.NADH dehydrogenase complex.non-core components.alpha subcomplex.component NDUFA6	Solyc01g022750.3.1	component NDUFA6 of NADH dehydrogenase alpha subcomplex (original description: none)	T
2.4.1.4.1.4	Cellular respiration.oxidative phosphorylation.NADH dehydrogenase complex.non-core components.alpha subcomplex.component NDUFA8	Solyc08g007805.1.1	component NDUFA8 of NADH dehydrogenase alpha subcomplex (original description: none)	T
2.4.1.4.1.4	Cellular respiration.oxidative phosphorylation.NADH dehydrogenase complex.non-core components.alpha subcomplex.component NDUFA8	Solyc08g080240.3.1	component NDUFA8 of NADH dehydrogenase alpha subcomplex (original description: none)	T
2.4.1.4.1.5	Cellular respiration.oxidative phosphorylation.NADH dehydrogenase complex.non-core components.alpha subcomplex.component NDUFA9	Solyc09g064450.3.1	component NDUFA9 of NADH dehydrogenase alpha subcomplex (original description: none)	T
2.4.1.4.1.6	Cellular respiration.oxidative phosphorylation.NADH dehydrogenase complex.non-core components.alpha subcomplex.component NDUFA12	Solyc03g096940.4.1	component NDUFA12 of NADH dehydrogenase alpha subcomplex (original description: none)	T
2.4.1.4.1.7	Cellular respiration.oxidative phosphorylation.NADH dehydrogenase complex.non-core components.alpha subcomplex.component NDUFA13	Solyc09g091170.4.1	component NDUFA13 of NADH dehydrogenase alpha subcomplex (original description: none)	T
2.4.1.4.2	Cellular respiration.oxidative phosphorylation.NADH dehydrogenase complex.non-core components.beta subcomplex
2.4.1.4.2.1	Cellular respiration.oxidative phosphorylation.NADH dehydrogenase complex.non-core components.beta subcomplex.component NDUFB2
2.4.1.4.2.2	Cellular respiration.oxidative phosphorylation.NADH dehydrogenase complex.non-core components.beta subcomplex.component NDUFB3	Solyc01g102830.3.1	component NDUFB3 of NADH dehydrogenase beta subcomplex (original description: none)	T
2.4.1.4.2.3	Cellular respiration.oxidative phosphorylation.NADH dehydrogenase complex.non-core components.beta subcomplex.component NDUFB7	Solyc04g008490.2.1	component NDUFB7 of NADH dehydrogenase beta subcomplex (original description: none)	T
2.4.1.4.2.4	Cellular respiration.oxidative phosphorylation.NADH dehydrogenase complex.non-core components.beta subcomplex.component NDUFB8	Solyc08g078860.4.1	component NDUFB8 of NADH dehydrogenase beta subcomplex (original description: none)	T
2.4.1.4.2.5	Cellular respiration.oxidative phosphorylation.NADH dehydrogenase complex.non-core components.beta subcomplex.component NDUFB9	Solyc01g110390.2.1	component NDUFB9 of NADH dehydrogenase beta subcomplex (original description: none)	T
2.4.1.4.2.6	Cellular respiration.oxidative phosphorylation.NADH dehydrogenase complex.non-core components.beta subcomplex.component NDUFB10	Solyc12g036790.2.1	component NDUFB10 of NADH dehydrogenase beta subcomplex (original description: none)	T
2.4.1.4.2.7	Cellular respiration.oxidative phosphorylation.NADH dehydrogenase complex.non-core components.beta subcomplex.component NDUFB11	Solyc02g085540.1.1	component NDUFB11 of NADH dehydrogenase beta subcomplex (original description: none)	T
2.4.1.4.3	Cellular respiration.oxidative phosphorylation.NADH dehydrogenase complex.non-core components.component NduFS4	Solyc02g092270.3.1	non-core component NduFS4 of NADH dehydrogenase (original description: none)	T
2.4.1.4.3	Cellular respiration.oxidative phosphorylation.NADH dehydrogenase complex.non-core components.component NduFS4	Solyc04g077755.1.1	non-core component NduFS4 of NADH dehydrogenase (original description: none)	T
2.4.1.4.4	Cellular respiration.oxidative phosphorylation.NADH dehydrogenase complex.non-core components.component NduFS5	Solyc11g005880.2.1	non-core component NduFS5 of NADH dehydrogenase (original description: none)	T
2.4.1.4.5	Cellular respiration.oxidative phosphorylation.NADH dehydrogenase complex.non-core components.component NduFS6	Solyc03g097010.3.1	non-core component NduFS6 of NADH dehydrogenase (original description: none)	T
2.4.1.4.6	Cellular respiration.oxidative phosphorylation.NADH dehydrogenase complex.non-core components.carbonic anhydrase component	Solyc02g062600.3.1	carbonic anhydrase non-core component of NADH dehydrogenase (original description: none)	T
2.4.1.4.6	Cellular respiration.oxidative phosphorylation.NADH dehydrogenase complex.non-core components.carbonic anhydrase component	Solyc02g085040.3.1	carbonic anhydrase non-core component of NADH dehydrogenase (original description: none)	T
2.4.1.4.6	Cellular respiration.oxidative phosphorylation.NADH dehydrogenase complex.non-core components.carbonic anhydrase component	Solyc04g080570.3.1	carbonic anhydrase non-core component of NADH dehydrogenase (original description: none)	T
2.4.1.4.7	Cellular respiration.oxidative phosphorylation.NADH dehydrogenase complex.non-core components.component CAL	Solyc03g019720.4.1	non-core component CAL of NADH dehydrogenase (original description: none)	T
2.4.2	Cellular respiration.oxidative phosphorylation.alternative NAD(P)H dehydrogenase activities
2.4.2.1	Cellular respiration.oxidative phosphorylation.alternative NAD(P)H dehydrogenase activities.type-II NAD(P)H dehydrogenase activities
2.4.2.1.1	Cellular respiration.oxidative phosphorylation.alternative NAD(P)H dehydrogenase activities.type-II NAD(P)H dehydrogenase activities.NAD(P)H dehydrogenase (NDA)	Solyc02g078900.3.1	NAD(P)H dehydrogenase (NDA) (original description: none)	T
2.4.2.1.1	Cellular respiration.oxidative phosphorylation.alternative NAD(P)H dehydrogenase activities.type-II NAD(P)H dehydrogenase activities.NAD(P)H dehydrogenase (NDA)	Solyc06g007160.4.1	NAD(P)H dehydrogenase (NDA) (original description: none)	T
2.4.2.1.2	Cellular respiration.oxidative phosphorylation.alternative NAD(P)H dehydrogenase activities.type-II NAD(P)H dehydrogenase activities.NAD(P)H dehydrogenase (NDB)	Solyc02g079170.3.1	NAD(P)H dehydrogenase (NDB) (original description: none)	T
2.4.2.1.2	Cellular respiration.oxidative phosphorylation.alternative NAD(P)H dehydrogenase activities.type-II NAD(P)H dehydrogenase activities.NAD(P)H dehydrogenase (NDB)	Solyc07g054640.1.1	NAD(P)H dehydrogenase (NDB) (original description: none)	T
2.4.2.1.2	Cellular respiration.oxidative phosphorylation.alternative NAD(P)H dehydrogenase activities.type-II NAD(P)H dehydrogenase activities.NAD(P)H dehydrogenase (NDB)	Solyc07g054670.4.1	NAD(P)H dehydrogenase (NDB) (original description: none)	T
2.4.2.1.2	Cellular respiration.oxidative phosphorylation.alternative NAD(P)H dehydrogenase activities.type-II NAD(P)H dehydrogenase activities.NAD(P)H dehydrogenase (NDB)	Solyc10g008630.3.1	NAD(P)H dehydrogenase (NDB) (original description: none)	T
2.4.2.1.3	Cellular respiration.oxidative phosphorylation.alternative NAD(P)H dehydrogenase activities.type-II NAD(P)H dehydrogenase activities.NAD(P)H dehydrogenase (NDC)	Solyc03g043750.3.1	NAD(P)H dehydrogenase (NDC) (original description: none)	T
2.4.2.2	Cellular respiration.oxidative phosphorylation.alternative NAD(P)H dehydrogenase activities.alternative oxidase (AOx)	Solyc01g105220.3.1	alternative oxidase (AOx) (original description: none)	T
2.4.2.2	Cellular respiration.oxidative phosphorylation.alternative NAD(P)H dehydrogenase activities.alternative oxidase (AOx)	Solyc08g005550.4.1	alternative oxidase (AOx) (original description: none)	T
2.4.2.2	Cellular respiration.oxidative phosphorylation.alternative NAD(P)H dehydrogenase activities.alternative oxidase (AOx)	Solyc08g075540.5.1.1	alternative oxidase (AOx) (original description: none)	T
2.4.2.2	Cellular respiration.oxidative phosphorylation.alternative NAD(P)H dehydrogenase activities.alternative oxidase (AOx)	Solyc08g075550.4.1	alternative oxidase (AOx) (original description: none)	T
2.4.2.3	Cellular respiration.oxidative phosphorylation.alternative NAD(P)H dehydrogenase activities.mitochondrial uncoupling protein (PUMP)	Solyc09g011920.3.1	mitochondrial uncoupling protein (PUMP) (original description: none)	T
2.4.2.3	Cellular respiration.oxidative phosphorylation.alternative NAD(P)H dehydrogenase activities.mitochondrial uncoupling protein (PUMP)	Solyc09g031680.3.1	mitochondrial uncoupling protein (PUMP) (original description: none)	T
2.4.3	Cellular respiration.oxidative phosphorylation.cytochrome c reductase complex
2.4.3.1	Cellular respiration.oxidative phosphorylation.cytochrome c reductase complex.component cytochrome b	Solyc00g500240.1.1	cytochrome b component of cytochrome c reductase complex (original description: none)	T
2.4.3.1	Cellular respiration.oxidative phosphorylation.cytochrome c reductase complex.component cytochrome b	Solyc00g500260.1.1	cytochrome b component of cytochrome c reductase complex (original description: none)	T
2.4.3.1	Cellular respiration.oxidative phosphorylation.cytochrome c reductase complex.component cytochrome b	Solyc00g500312.1.1	cytochrome b component of cytochrome c reductase complex (original description: none)	T
2.4.3.1	Cellular respiration.oxidative phosphorylation.cytochrome c reductase complex.component cytochrome b	Solyc00g500364.1.1	cytochrome b component of cytochrome c reductase complex (original description: none)	T
2.4.3.1	Cellular respiration.oxidative phosphorylation.cytochrome c reductase complex.component cytochrome b	Solyc09g050020.3.1	cytochrome b component of cytochrome c reductase complex (original description: none)	T
2.4.3.2	Cellular respiration.oxidative phosphorylation.cytochrome c reductase complex.component cytochrome c1	Solyc02g093900.3.1	cytochrome c1 component of cytochrome c reductase complex (original description: none)	T
2.4.3.2	Cellular respiration.oxidative phosphorylation.cytochrome c reductase complex.component cytochrome c1	Solyc06g067920.3.1	cytochrome c1 component of cytochrome c reductase complex (original description: none)	T
2.4.3.2	Cellular respiration.oxidative phosphorylation.cytochrome c reductase complex.component cytochrome c1	Solyc12g042920.2.1	cytochrome c1 component of cytochrome c reductase complex (original description: none)	T
2.4.3.3	Cellular respiration.oxidative phosphorylation.cytochrome c reductase complex.peptidase component MPP heterodimer
2.4.3.3.1	Cellular respiration.oxidative phosphorylation.cytochrome c reductase complex.peptidase component MPP heterodimer.subunit alpha	Solyc12g008630.2.1	subunit alpha of cytochrome c reductase MPP-type peptidase subcomplex (original description: none)	T
2.4.3.3.2	Cellular respiration.oxidative phosphorylation.cytochrome c reductase complex.peptidase component MPP heterodimer.subunit beta	Solyc02g088700.4.1	subunit beta of cytochrome c reductase MPP-type peptidase subcomplex (original description: none)	T
2.4.3.3.2	Cellular respiration.oxidative phosphorylation.cytochrome c reductase complex.peptidase component MPP heterodimer.subunit beta	Solyc05g012480.4.1	subunit beta of cytochrome c reductase MPP-type peptidase subcomplex (original description: none)	T
2.4.3.4	Cellular respiration.oxidative phosphorylation.cytochrome c reductase complex.Rieske iron-sulphur component UCR1	Solyc11g039840.2.1	Rieske iron-sulphur component of cytochrome c reductase complex (original description: none)	T
2.4.3.5	Cellular respiration.oxidative phosphorylation.cytochrome c reductase complex.component QCR6	Solyc09g150155.1.1	component QCR6 of cytochrome c reductase complex (original description: none)	T
2.4.3.5	Cellular respiration.oxidative phosphorylation.cytochrome c reductase complex.component QCR6	Solyc09g074870.4.1	component QCR6 of cytochrome c reductase complex (original description: none)	T
2.4.3.6	Cellular respiration.oxidative phosphorylation.cytochrome c reductase complex.component QCR7	Solyc08g067020.4.1	component QCR7 of cytochrome c reductase complex (original description: none)	T
2.4.3.7	Cellular respiration.oxidative phosphorylation.cytochrome c reductase complex.component QCR8	Solyc06g007540.3.1	component QCR8 of cytochrome c reductase complex (original description: none)	T
2.4.3.7	Cellular respiration.oxidative phosphorylation.cytochrome c reductase complex.component QCR8	Solyc06g082680.4.1	component QCR8 of cytochrome c reductase complex (original description: none)	T
2.4.3.8	Cellular respiration.oxidative phosphorylation.cytochrome c reductase complex.component QCR9	Solyc11g068400.2.1	component QCR9 of cytochrome c reductase complex (original description: none)	T
2.4.3.9	Cellular respiration.oxidative phosphorylation.cytochrome c reductase complex.component QCR10	Solyc03g095730.4.1	component QCR10 of cytochrome c reductase complex (original description: none)	T
2.4.4	Cellular respiration.oxidative phosphorylation.cytochrome c
2.4.4.1	Cellular respiration.oxidative phosphorylation.cytochrome c.cytochrome c protein	Solyc01g103220.3.1	cytochrome c protein (original description: none)	T
2.4.4.1	Cellular respiration.oxidative phosphorylation.cytochrome c.cytochrome c protein	Solyc11g042420.2.1	cytochrome c protein (original description: none)	T
2.4.4.2	Cellular respiration.oxidative phosphorylation.cytochrome c.CCM cytochrome c maturation system (system I)
2.4.4.2.1	Cellular respiration.oxidative phosphorylation.cytochrome c.CCM cytochrome c maturation system (system I).CcmABC complex
2.4.4.2.1.1	Cellular respiration.oxidative phosphorylation.cytochrome c.CCM cytochrome c maturation system (system I).CcmABC complex.ATP-binding component CcmA	Solyc12g010220.3.1	ATP-binding protein CcmA of CCM cytochrome c maturation system (system I) (original description: none)	T
2.4.4.2.1.2	Cellular respiration.oxidative phosphorylation.cytochrome c.CCM cytochrome c maturation system (system I).CcmABC complex.integral membrane component CcmB	Solyc00g020040.1.1	membrane component CcmB of CCM cytochrome c maturation system (system I) (original description: none)	T
2.4.4.2.1.2	Cellular respiration.oxidative phosphorylation.cytochrome c.CCM cytochrome c maturation system (system I).CcmABC complex.integral membrane component CcmB	Solyc11g028160.1.1	membrane component CcmB of CCM cytochrome c maturation system (system I) (original description: none)	T
2.4.4.2.1.3	Cellular respiration.oxidative phosphorylation.cytochrome c.CCM cytochrome c maturation system (system I).CcmABC complex.component CcmC	Solyc00g500242.1.1	component CcmC of CCM cytochrome c maturation system (system I) (original description: none)	T
2.4.4.2.1.3	Cellular respiration.oxidative phosphorylation.cytochrome c.CCM cytochrome c maturation system (system I).CcmABC complex.component CcmC	Solyc00g500277.1.1	component CcmC of CCM cytochrome c maturation system (system I) (original description: none)	T
2.4.4.2.1.3	Cellular respiration.oxidative phosphorylation.cytochrome c.CCM cytochrome c maturation system (system I).CcmABC complex.component CcmC	Solyc00g500311.1.1	component CcmC of CCM cytochrome c maturation system (system I) (original description: none)	T
2.4.4.2.1.3	Cellular respiration.oxidative phosphorylation.cytochrome c.CCM cytochrome c maturation system (system I).CcmABC complex.component CcmC	Solyc12g035840.1.1	component CcmC of CCM cytochrome c maturation system (system I) (original description: none)	T
2.4.4.2.2	Cellular respiration.oxidative phosphorylation.cytochrome c.CCM cytochrome c maturation system (system I).heme chaperone (CcmE)	Solyc03g033990.1.1	heme chaperone CcmE of CCM cytochrome c maturation system (system I) (original description: none)	T
2.4.4.2.2	Cellular respiration.oxidative phosphorylation.cytochrome c.CCM cytochrome c maturation system (system I).heme chaperone (CcmE)	Solyc09g005870.1.1	heme chaperone CcmE of CCM cytochrome c maturation system (system I) (original description: none)	T
2.4.4.2.3	Cellular respiration.oxidative phosphorylation.cytochrome c.CCM cytochrome c maturation system (system I).apocytochrome-heme assembly complex
2.4.4.2.3.1	Cellular respiration.oxidative phosphorylation.cytochrome c.CCM cytochrome c maturation system (system I).apocytochrome-heme assembly complex.component CcmFc	Solyc00g052430.2.1	component CcmFc of apocytochrome-heme assembly complex (original description: none)	T
2.4.4.2.3.2	Cellular respiration.oxidative phosphorylation.cytochrome c.CCM cytochrome c maturation system (system I).apocytochrome-heme assembly complex.component CcmFn	Solyc00g049210.1.1	component CcmFn of apocytochrome-heme assembly complex (original description: none)	T
2.4.4.2.3.2	Cellular respiration.oxidative phosphorylation.cytochrome c.CCM cytochrome c maturation system (system I).apocytochrome-heme assembly complex.component CcmFn	Solyc00g500249.1.1	component CcmFn of apocytochrome-heme assembly complex (original description: none)	T
2.4.4.2.3.2	Cellular respiration.oxidative phosphorylation.cytochrome c.CCM cytochrome c maturation system (system I).apocytochrome-heme assembly complex.component CcmFn	Solyc00g500348.1.1	component CcmFn of apocytochrome-heme assembly complex (original description: none)	T
2.4.4.2.3.2	Cellular respiration.oxidative phosphorylation.cytochrome c.CCM cytochrome c maturation system (system I).apocytochrome-heme assembly complex.component CcmFn	Solyc02g050290.1.1	component CcmFn of apocytochrome-heme assembly complex (original description: none)	T
2.4.4.2.3.2	Cellular respiration.oxidative phosphorylation.cytochrome c.CCM cytochrome c maturation system (system I).apocytochrome-heme assembly complex.component CcmFn	Solyc04g049870.1.1	component CcmFn of apocytochrome-heme assembly complex (original description: none)	T
2.4.4.2.3.2	Cellular respiration.oxidative phosphorylation.cytochrome c.CCM cytochrome c maturation system (system I).apocytochrome-heme assembly complex.component CcmFn	Solyc06g065880.1.1	component CcmFn of apocytochrome-heme assembly complex (original description: none)	T
2.4.4.2.3.2	Cellular respiration.oxidative phosphorylation.cytochrome c.CCM cytochrome c maturation system (system I).apocytochrome-heme assembly complex.component CcmFn	Solyc07g021570.1.1	component CcmFn of apocytochrome-heme assembly complex (original description: none)	T
2.4.4.2.3.2	Cellular respiration.oxidative phosphorylation.cytochrome c.CCM cytochrome c maturation system (system I).apocytochrome-heme assembly complex.component CcmFn	Solyc07g150138.1.1	component CcmFn of apocytochrome-heme assembly complex (original description: none)	T
2.4.4.2.3.2	Cellular respiration.oxidative phosphorylation.cytochrome c.CCM cytochrome c maturation system (system I).apocytochrome-heme assembly complex.component CcmFn	Solyc08g029270.2.1	component CcmFn of apocytochrome-heme assembly complex (original description: none)	T
2.4.4.2.3.2	Cellular respiration.oxidative phosphorylation.cytochrome c.CCM cytochrome c maturation system (system I).apocytochrome-heme assembly complex.component CcmFn	Solyc09g055790.1.1	component CcmFn of apocytochrome-heme assembly complex (original description: none)	T
2.4.4.2.3.2	Cellular respiration.oxidative phosphorylation.cytochrome c.CCM cytochrome c maturation system (system I).apocytochrome-heme assembly complex.component CcmFn	Solyc10g048130.3.1	component CcmFn of apocytochrome-heme assembly complex (original description: none)	T
2.4.4.2.3.2	Cellular respiration.oxidative phosphorylation.cytochrome c.CCM cytochrome c maturation system (system I).apocytochrome-heme assembly complex.component CcmFn	Solyc11g063620.2.1	component CcmFn of apocytochrome-heme assembly complex (original description: none)	T
2.4.4.2.3.2	Cellular respiration.oxidative phosphorylation.cytochrome c.CCM cytochrome c maturation system (system I).apocytochrome-heme assembly complex.component CcmFn	Solyc11g063630.1.1	component CcmFn of apocytochrome-heme assembly complex (original description: none)	T
2.4.4.2.3.2	Cellular respiration.oxidative phosphorylation.cytochrome c.CCM cytochrome c maturation system (system I).apocytochrome-heme assembly complex.component CcmFn	Solyc12g035895.1.1	component CcmFn of apocytochrome-heme assembly complex (original description: none)	T
2.4.4.2.3.2	Cellular respiration.oxidative phosphorylation.cytochrome c.CCM cytochrome c maturation system (system I).apocytochrome-heme assembly complex.component CcmFn	Solyc12g035910.1.1	component CcmFn of apocytochrome-heme assembly complex (original description: none)	T
2.4.4.2.3.3	Cellular respiration.oxidative phosphorylation.cytochrome c.CCM cytochrome c maturation system (system I).apocytochrome-heme assembly complex.component CcmH	Solyc03g120610.3.1	component CcmH of apocytochrome-heme assembly complex (original description: none)	T
2.4.4.3	Cellular respiration.oxidative phosphorylation.cytochrome c.CCHL cytochrome c maturation system (system III)
2.4.4.3.1	Cellular respiration.oxidative phosphorylation.cytochrome c.CCHL cytochrome c maturation system (system III).cytochrome c synthetase (Cchl)
2.4.5	Cellular respiration.oxidative phosphorylation.cytochrome c oxidase complex
2.4.5.1	Cellular respiration.oxidative phosphorylation.cytochrome c oxidase complex.core components
2.4.5.1.1	Cellular respiration.oxidative phosphorylation.cytochrome c oxidase complex.core components.component COX1	Solyc00g500186.1.1	component COX1 of cytochrome c oxidase complex (original description: none)	T
2.4.5.1.1	Cellular respiration.oxidative phosphorylation.cytochrome c oxidase complex.core components.component COX1	Solyc00g500250.1.1	component COX1 of cytochrome c oxidase complex (original description: none)	T
2.4.5.1.1	Cellular respiration.oxidative phosphorylation.cytochrome c oxidase complex.core components.component COX1	Solyc00g500349.1.1	component COX1 of cytochrome c oxidase complex (original description: none)	T
2.4.5.1.1	Cellular respiration.oxidative phosphorylation.cytochrome c oxidase complex.core components.component COX1	Solyc07g019510.4.1	component COX1 of cytochrome c oxidase complex (original description: none)	T
2.4.5.1.2	Cellular respiration.oxidative phosphorylation.cytochrome c oxidase complex.core components.component COX2
2.4.5.1.3	Cellular respiration.oxidative phosphorylation.cytochrome c oxidase complex.core components.component COX3	Solyc00g500303.1.1	component COX3 of cytochrome c oxidase complex (original description: none)	T
2.4.5.1.4	Cellular respiration.oxidative phosphorylation.cytochrome c oxidase complex.core components.component COX5b	Solyc06g067940.4.1	component COX5b of cytochrome c oxidase complex (original description: none)	T
2.4.5.1.4	Cellular respiration.oxidative phosphorylation.cytochrome c oxidase complex.core components.component COX5b	Solyc12g042900.2.1	component COX5b of cytochrome c oxidase complex (original description: none)	T
2.4.5.1.5	Cellular respiration.oxidative phosphorylation.cytochrome c oxidase complex.core components.component COX5c	Solyc01g079420.4.1	component COX5c of cytochrome c oxidase complex (original description: none)	T
2.4.5.1.5	Cellular respiration.oxidative phosphorylation.cytochrome c oxidase complex.core components.component COX5c	Solyc02g150141.1.1	component COX5c of cytochrome c oxidase complex (original description: none)	T
2.4.5.1.5	Cellular respiration.oxidative phosphorylation.cytochrome c oxidase complex.core components.component COX5c	Solyc10g045580.1.1	component COX5c of cytochrome c oxidase complex (original description: none)	T
2.4.5.1.6	Cellular respiration.oxidative phosphorylation.cytochrome c oxidase complex.core components.component COX6a	Solyc02g091880.4.1	component COX6a of cytochrome c oxidase complex (original description: none)	T
2.4.5.1.6	Cellular respiration.oxidative phosphorylation.cytochrome c oxidase complex.core components.component COX6a	Solyc03g043850.3.1	component COX6a of cytochrome c oxidase complex (original description: none)	T
2.4.5.1.7	Cellular respiration.oxidative phosphorylation.cytochrome c oxidase complex.core components.component COX6b	Solyc04g074550.4.1	component COX6b of cytochrome c oxidase complex (original description: none)	T
2.4.5.1.7	Cellular respiration.oxidative phosphorylation.cytochrome c oxidase complex.core components.component COX6b	Solyc07g006265.1.1	component COX6b of cytochrome c oxidase complex (original description: none)	T
2.4.5.1.7	Cellular respiration.oxidative phosphorylation.cytochrome c oxidase complex.core components.component COX6b	Solyc08g077410.4.1	component COX6b of cytochrome c oxidase complex (original description: none)	T
2.4.5.1.7	Cellular respiration.oxidative phosphorylation.cytochrome c oxidase complex.core components.component COX6b	Solyc12g057120.3.1	component COX6b of cytochrome c oxidase complex (original description: none)	T
2.4.5.2	Cellular respiration.oxidative phosphorylation.cytochrome c oxidase complex.accessory assembly components
2.4.5.2.1	Cellular respiration.oxidative phosphorylation.cytochrome c oxidase complex.accessory assembly components.component COX11	Solyc05g012440.4.1	component COX11 of cytochrome c oxidase assembly (original description: none)	T
2.4.5.2.2	Cellular respiration.oxidative phosphorylation.cytochrome c oxidase complex.accessory assembly components.component COX14	Solyc03g113670.4.1	component COX14 of cytochrome c oxidase assembly (original description: none)	T
2.4.5.2.2	Cellular respiration.oxidative phosphorylation.cytochrome c oxidase complex.accessory assembly components.component COX14	Solyc06g071260.4.1	component COX14 of cytochrome c oxidase assembly (original description: none)	T
2.4.5.2.3	Cellular respiration.oxidative phosphorylation.cytochrome c oxidase complex.accessory assembly components.component COX15	Solyc11g007000.2.1	component COX15 of cytochrome c oxidase assembly (original description: none)	T
2.4.5.2.4	Cellular respiration.oxidative phosphorylation.cytochrome c oxidase complex.accessory assembly components.component COX16	Solyc03g007490.3.1	component COX16 of cytochrome c oxidase assembly (original description: none)	T
2.4.5.2.5	Cellular respiration.oxidative phosphorylation.cytochrome c oxidase complex.accessory assembly components.component COX17	Solyc07g063160.2.1	component COX17 of cytochrome c oxidase assembly (original description: none)	T
2.4.5.2.5	Cellular respiration.oxidative phosphorylation.cytochrome c oxidase complex.accessory assembly components.component COX17	Solyc10g007010.1.1	component COX17 of cytochrome c oxidase assembly (original description: none)	T
2.4.5.2.6	Cellular respiration.oxidative phosphorylation.cytochrome c oxidase complex.accessory assembly components.component COX18	Solyc08g008320.3.1	component COX18 of cytochrome c oxidase assembly (original description: none)	T
2.4.5.2.6	Cellular respiration.oxidative phosphorylation.cytochrome c oxidase complex.accessory assembly components.component COX18	Solyc08g082290.4.1	component COX18 of cytochrome c oxidase assembly (original description: none)	T
2.4.5.2.7	Cellular respiration.oxidative phosphorylation.cytochrome c oxidase complex.accessory assembly components.component COX19	Solyc03g120820.4.1	component COX19 of cytochrome c oxidase assembly (original description: none)	T
2.4.5.2.7	Cellular respiration.oxidative phosphorylation.cytochrome c oxidase complex.accessory assembly components.component COX19	Solyc12g044380.3.1	component COX19 of cytochrome c oxidase assembly (original description: none)	T
2.4.5.2.8	Cellular respiration.oxidative phosphorylation.cytochrome c oxidase complex.accessory assembly components.component SURF1	Solyc03g118610.4.1	component SURF1 of cytochrome c oxidase assembly (original description: none)	T
2.4.5.2.9	Cellular respiration.oxidative phosphorylation.cytochrome c oxidase complex.accessory assembly components.component HCC/SCO1	Solyc04g055010.3.1	component HCC/SCO1 of cytochrome c oxidase assembly (original description: none)	T
2.4.5.2.9	Cellular respiration.oxidative phosphorylation.cytochrome c oxidase complex.accessory assembly components.component HCC/SCO1	Solyc09g005640.3.1	component HCC/SCO1 of cytochrome c oxidase assembly (original description: none)	T
2.4.6	Cellular respiration.oxidative phosphorylation.ATP synthase complex
2.4.6.1	Cellular respiration.oxidative phosphorylation.ATP synthase complex.membrane MF0 subcomplex
2.4.6.1.1	Cellular respiration.oxidative phosphorylation.ATP synthase complex.membrane MF0 subcomplex.subunit a
2.4.6.1.2	Cellular respiration.oxidative phosphorylation.ATP synthase complex.membrane MF0 subcomplex.subunit b	Solyc00g500173.1.1	subunit b of ATP synthase membrane MF0 subcomplex (original description: none)	T
2.4.6.1.2	Cellular respiration.oxidative phosphorylation.ATP synthase complex.membrane MF0 subcomplex.subunit b	Solyc00g500302.1.1	subunit b of ATP synthase membrane MF0 subcomplex (original description: none)	T
2.4.6.1.2	Cellular respiration.oxidative phosphorylation.ATP synthase complex.membrane MF0 subcomplex.subunit b	Solyc02g021390.1.1	subunit b of ATP synthase membrane MF0 subcomplex (original description: none)	T
2.4.6.1.2	Cellular respiration.oxidative phosphorylation.ATP synthase complex.membrane MF0 subcomplex.subunit b	Solyc06g042990.1.1	subunit b of ATP synthase membrane MF0 subcomplex (original description: none)	T
2.4.6.1.2	Cellular respiration.oxidative phosphorylation.ATP synthase complex.membrane MF0 subcomplex.subunit b	Solyc11g063573.1.1	subunit b of ATP synthase membrane MF0 subcomplex (original description: none)	T
2.4.6.1.3	Cellular respiration.oxidative phosphorylation.ATP synthase complex.membrane MF0 subcomplex.subunit c	Solyc08g036533.1.1	subunit c of ATP synthase membrane MF0 subcomplex (original description: none)	T
2.4.6.1.4	Cellular respiration.oxidative phosphorylation.ATP synthase complex.membrane MF0 subcomplex.subunit d	Solyc06g005010.1.1	subunit d of ATP synthase membrane MF0 subcomplex (original description: none)	T
2.4.6.1.4	Cellular respiration.oxidative phosphorylation.ATP synthase complex.membrane MF0 subcomplex.subunit d	Solyc06g005020.3.1	subunit d of ATP synthase membrane MF0 subcomplex (original description: none)	T
2.4.6.1.4	Cellular respiration.oxidative phosphorylation.ATP synthase complex.membrane MF0 subcomplex.subunit d	Solyc11g072450.2.1	subunit d of ATP synthase membrane MF0 subcomplex (original description: none)	T
2.4.6.1.5	Cellular respiration.oxidative phosphorylation.ATP synthase complex.membrane MF0 subcomplex.subunit g	Solyc07g026770.3.1	subunit g of ATP synthase membrane MF0 subcomplex (original description: none)	T
2.4.6.1.5	Cellular respiration.oxidative phosphorylation.ATP synthase complex.membrane MF0 subcomplex.subunit g	Solyc08g065470.4.1	subunit g of ATP synthase membrane MF0 subcomplex (original description: none)	T
2.4.6.1.5	Cellular respiration.oxidative phosphorylation.ATP synthase complex.membrane MF0 subcomplex.subunit g	Solyc12g008730.3.1	subunit g of ATP synthase membrane MF0 subcomplex (original description: none)	T
2.4.6.1.6	Cellular respiration.oxidative phosphorylation.ATP synthase complex.membrane MF0 subcomplex.subunit A6L
2.4.6.1.7	Cellular respiration.oxidative phosphorylation.ATP synthase complex.membrane MF0 subcomplex.subunit ATP6	Solyc06g060080.2.1	subunit ATP6 of ATP synthase membrane MF0 subcomplex (original description: none)	T
2.4.6.1.7	Cellular respiration.oxidative phosphorylation.ATP synthase complex.membrane MF0 subcomplex.subunit ATP6	Solyc11g005050.2.1	subunit ATP6 of ATP synthase membrane MF0 subcomplex (original description: none)	T
2.4.6.2	Cellular respiration.oxidative phosphorylation.ATP synthase complex.peripheral MF1 subcomplex
2.4.6.2.1	Cellular respiration.oxidative phosphorylation.ATP synthase complex.peripheral MF1 subcomplex.subunit alpha	Solyc00g500345.1.1	subunit alpha of ATP synthase peripheral MF1 subcomplex (original description: none)	T
2.4.6.2.1	Cellular respiration.oxidative phosphorylation.ATP synthase complex.peripheral MF1 subcomplex.subunit alpha	Solyc00g500358.1.1	subunit alpha of ATP synthase peripheral MF1 subcomplex (original description: none)	T
2.4.6.2.2	Cellular respiration.oxidative phosphorylation.ATP synthase complex.peripheral MF1 subcomplex.subunit beta	Solyc02g091130.3.1	subunit beta of ATP synthase peripheral MF1 subcomplex (original description: none)	T
2.4.6.2.2	Cellular respiration.oxidative phosphorylation.ATP synthase complex.peripheral MF1 subcomplex.subunit beta	Solyc04g007550.4.1	subunit beta of ATP synthase peripheral MF1 subcomplex (original description: none)	T
2.4.6.2.2	Cellular respiration.oxidative phosphorylation.ATP synthase complex.peripheral MF1 subcomplex.subunit beta	Solyc05g008460.4.1	subunit beta of ATP synthase peripheral MF1 subcomplex (original description: none)	T
2.4.6.2.3	Cellular respiration.oxidative phosphorylation.ATP synthase complex.peripheral MF1 subcomplex.subunit gamma	Solyc03g115110.4.1	subunit gamma of ATP synthase peripheral MF1 subcomplex (original description: none)	T
2.4.6.2.4	Cellular respiration.oxidative phosphorylation.ATP synthase complex.peripheral MF1 subcomplex.subunit delta/OSCP	Solyc01g087120.3.1	subunit delta/OSCP of ATP synthase peripheral MF1 subcomplex (original description: none)	T
2.4.6.2.5	Cellular respiration.oxidative phosphorylation.ATP synthase complex.peripheral MF1 subcomplex.subunit delta_	Solyc03g095190.4.1	subunit delta_ of ATP synthase peripheral MF1 subcomplex (original description: none)	T
2.4.6.2.5	Cellular respiration.oxidative phosphorylation.ATP synthase complex.peripheral MF1 subcomplex.subunit delta_	Solyc06g048430.4.1	subunit delta_ of ATP synthase peripheral MF1 subcomplex (original description: none)	T
2.4.6.2.6	Cellular respiration.oxidative phosphorylation.ATP synthase complex.peripheral MF1 subcomplex.subunit epsilon	Solyc06g063220.3.1	subunit epsilon of ATP synthase peripheral MF1 subcomplex (original description: none)	T
2.4.6.2.6	Cellular respiration.oxidative phosphorylation.ATP synthase complex.peripheral MF1 subcomplex.subunit epsilon	Solyc12g055760.2.1	subunit epsilon of ATP synthase peripheral MF1 subcomplex (original description: none)	T
2.4.6.3	Cellular respiration.oxidative phosphorylation.ATP synthase complex.assembly
2.4.6.3.1	Cellular respiration.oxidative phosphorylation.ATP synthase complex.assembly.chaperone (ATP10)	Solyc11g066610.2.1	ATP10 chaperone involved in ATP synthase assembly (original description: none)	T
2.4.6.3.2	Cellular respiration.oxidative phosphorylation.ATP synthase complex.assembly.chaperone (ATP11)	Solyc02g031770.4.1	ATP11 chaperone involved in ATP synthase assembly (original description: none)	T
2.4.6.3.3	Cellular respiration.oxidative phosphorylation.ATP synthase complex.assembly.chaperone (ATP12)	Solyc02g093690.3.1	ATP12 chaperone involved in ATP synthase assembly (original description: none)	T
3	Carbohydrate metabolism
3.1	Carbohydrate metabolism.sucrose metabolism
3.1.1	Carbohydrate metabolism.sucrose metabolism.triose-phosphate translocation
3.1.1.1	Carbohydrate metabolism.sucrose metabolism.triose-phosphate translocation.triose phosphate:phosphate translocator	Solyc01g010350.4.1	triose phosphate:phosphate translocator (original description: none)	T
3.1.1.1	Carbohydrate metabolism.sucrose metabolism.triose-phosphate translocation.triose phosphate:phosphate translocator	Solyc10g008980.4.1	triose phosphate:phosphate translocator (original description: none)	T
3.1.2	Carbohydrate metabolism.sucrose metabolism.biosynthesis
3.1.2.1	Carbohydrate metabolism.sucrose metabolism.biosynthesis.cytosolic triose-phosphate isomerase	Solyc04g011510.4.1	cytosolic triose-phosphate isomerase (original description: none)	T
3.1.2.1	Carbohydrate metabolism.sucrose metabolism.biosynthesis.cytosolic triose-phosphate isomerase	Solyc06g005490.3.1	cytosolic triose-phosphate isomerase (original description: none)	T
3.1.2.2	Carbohydrate metabolism.sucrose metabolism.biosynthesis.cytosolic fructose-bisphosphate aldolase	Solyc07g065900.3.1	cytosolic fructose-bisphosphate aldolase (original description: none)	T
3.1.2.2	Carbohydrate metabolism.sucrose metabolism.biosynthesis.cytosolic fructose-bisphosphate aldolase	Solyc09g009260.3.1	cytosolic fructose-bisphosphate aldolase (original description: none)	T
3.1.2.2	Carbohydrate metabolism.sucrose metabolism.biosynthesis.cytosolic fructose-bisphosphate aldolase	Solyc10g083570.3.1	cytosolic fructose-bisphosphate aldolase (original description: none)	T
3.1.2.3	Carbohydrate metabolism.sucrose metabolism.biosynthesis.cytosolic fructose-1,6-bisphosphatase	Solyc04g071340.5.1	cytosolic fructose-1,6-bisphosphatase (original description: none)	T
3.1.2.3	Carbohydrate metabolism.sucrose metabolism.biosynthesis.cytosolic fructose-1,6-bisphosphatase	Solyc12g056530.2.1	cytosolic fructose-1,6-bisphosphatase (original description: none)	T
3.1.2.4	Carbohydrate metabolism.sucrose metabolism.biosynthesis.cytosolic phosphoglucose isomerase	Solyc12g014380.3.1	cytosolic phosphoglucose isomerase (original description: none)	T
3.1.2.5	Carbohydrate metabolism.sucrose metabolism.biosynthesis.cytosolic phosphoglucomutase	Solyc04g045340.3.1	cytosolic phosphoglucomutase (original description: none)	T
3.1.2.6	Carbohydrate metabolism.sucrose metabolism.biosynthesis.cytosolic UDP-glucose pyrophosphorylase	Solyc01g081520.3.1	cytosolic UDP-glucose pyrophosphorylase (original description: none)	T
3.1.2.6	Carbohydrate metabolism.sucrose metabolism.biosynthesis.cytosolic UDP-glucose pyrophosphorylase	Solyc05g054060.3.1	cytosolic UDP-glucose pyrophosphorylase (original description: none)	T
3.1.2.6	Carbohydrate metabolism.sucrose metabolism.biosynthesis.cytosolic UDP-glucose pyrophosphorylase	Solyc11g011960.2.1	cytosolic UDP-glucose pyrophosphorylase (original description: none)	T
3.1.2.7	Carbohydrate metabolism.sucrose metabolism.biosynthesis.sucrose-phosphate synthase	Solyc07g007790.3.1	sucrose-phosphate synthase (original description: none)	T
3.1.2.7	Carbohydrate metabolism.sucrose metabolism.biosynthesis.sucrose-phosphate synthase	Solyc08g042000.3.1	sucrose-phosphate synthase (original description: none)	T
3.1.2.7	Carbohydrate metabolism.sucrose metabolism.biosynthesis.sucrose-phosphate synthase	Solyc09g092130.3.1	sucrose-phosphate synthase (original description: none)	T
3.1.2.7	Carbohydrate metabolism.sucrose metabolism.biosynthesis.sucrose-phosphate synthase	Solyc11g045110.3.1	sucrose-phosphate synthase (original description: none)	T
3.1.2.8	Carbohydrate metabolism.sucrose metabolism.biosynthesis.sucrose-phosphate phosphatase	Solyc01g006740.4.1	sucrose-phosphate phosphatase (original description: none)	T
3.1.2.8	Carbohydrate metabolism.sucrose metabolism.biosynthesis.sucrose-phosphate phosphatase	Solyc10g081660.2.1	sucrose-phosphate phosphatase (original description: none)	T
3.1.3	Carbohydrate metabolism.sucrose metabolism.translocation
3.1.3.1	Carbohydrate metabolism.sucrose metabolism.translocation.sucrose transporter	Solyc05g007190.4.1	sucrose transporter (original description: none)	T
3.1.4	Carbohydrate metabolism.sucrose metabolism.degradation
3.1.4.1	Carbohydrate metabolism.sucrose metabolism.degradation.invertase activities
3.1.4.1.1	Carbohydrate metabolism.sucrose metabolism.degradation.invertase activities.acid beta-fructofuranosidase (CWIN)	Solyc03g121680.3.1	acid beta-fructofuranosidase (CWIN) (original description: none)	T
3.1.4.1.1	Carbohydrate metabolism.sucrose metabolism.degradation.invertase activities.acid beta-fructofuranosidase (CWIN)	Solyc06g064620.3.1	acid beta-fructofuranosidase (CWIN) (original description: none)	T
3.1.4.1.1	Carbohydrate metabolism.sucrose metabolism.degradation.invertase activities.acid beta-fructofuranosidase (CWIN)	Solyc09g010080.3.1	acid beta-fructofuranosidase (CWIN) (original description: none)	T
3.1.4.1.1	Carbohydrate metabolism.sucrose metabolism.degradation.invertase activities.acid beta-fructofuranosidase (CWIN)	Solyc09g010090.5.1.1	acid beta-fructofuranosidase (CWIN) (original description: none)	T
3.1.4.1.1	Carbohydrate metabolism.sucrose metabolism.degradation.invertase activities.acid beta-fructofuranosidase (CWIN)	Solyc10g083290.4.1	acid beta-fructofuranosidase (CWIN) (original description: none)	T
3.1.4.1.1	Carbohydrate metabolism.sucrose metabolism.degradation.invertase activities.acid beta-fructofuranosidase (CWIN)	Solyc10g083300.2.1	acid beta-fructofuranosidase (CWIN) (original description: none)	T
3.1.4.1.1	Carbohydrate metabolism.sucrose metabolism.degradation.invertase activities.acid beta-fructofuranosidase (CWIN)	Solyc10g085360.3.1	acid beta-fructofuranosidase (CWIN) (original description: none)	T
3.1.4.1.1	Carbohydrate metabolism.sucrose metabolism.degradation.invertase activities.acid beta-fructofuranosidase (CWIN)	Solyc10g085640.1.1	acid beta-fructofuranosidase (CWIN) (original description: none)	T
3.1.4.1.1	Carbohydrate metabolism.sucrose metabolism.degradation.invertase activities.acid beta-fructofuranosidase (CWIN)	Solyc10g085650.2.1	acid beta-fructofuranosidase (CWIN) (original description: none)	T
3.1.4.1.2	Carbohydrate metabolism.sucrose metabolism.degradation.invertase activities.acid beta-fructofuranosidase (VIN)	Solyc03g083910.5.1	acid beta-fructofuranosidase (VIN) (original description: none)	T
3.1.4.1.2	Carbohydrate metabolism.sucrose metabolism.degradation.invertase activities.acid beta-fructofuranosidase (VIN)	Solyc08g079080.5.1	acid beta-fructofuranosidase (VIN) (original description: none)	T
3.1.4.1.3	Carbohydrate metabolism.sucrose metabolism.degradation.invertase activities.alkaline sucrose-specific invertase (CIN)	Solyc01g100810.3.1	alkaline sucrose-specific invertase (CIN) (original description: none)	T
3.1.4.1.3	Carbohydrate metabolism.sucrose metabolism.degradation.invertase activities.alkaline sucrose-specific invertase (CIN)	Solyc01g111100.5.1	alkaline sucrose-specific invertase (CIN) (original description: none)	T
3.1.4.1.3	Carbohydrate metabolism.sucrose metabolism.degradation.invertase activities.alkaline sucrose-specific invertase (CIN)	Solyc04g081440.3.1	alkaline sucrose-specific invertase (CIN) (original description: none)	T
3.1.4.1.3	Carbohydrate metabolism.sucrose metabolism.degradation.invertase activities.alkaline sucrose-specific invertase (CIN)	Solyc06g065210.4.1	alkaline sucrose-specific invertase (CIN) (original description: none)	T
3.1.4.1.3	Carbohydrate metabolism.sucrose metabolism.degradation.invertase activities.alkaline sucrose-specific invertase (CIN)	Solyc11g007270.3.1	alkaline sucrose-specific invertase (CIN) (original description: none)	T
3.1.4.1.3	Carbohydrate metabolism.sucrose metabolism.degradation.invertase activities.alkaline sucrose-specific invertase (CIN)	Solyc11g020610.3.1	alkaline sucrose-specific invertase (CIN) (original description: none)	T
3.1.4.1.3	Carbohydrate metabolism.sucrose metabolism.degradation.invertase activities.alkaline sucrose-specific invertase (CIN)	Solyc11g067050.4.1	alkaline sucrose-specific invertase (CIN) (original description: none)	T
3.1.4.2	Carbohydrate metabolism.sucrose metabolism.degradation.sucrose synthase	Solyc02g081300.3.1	sucrose synthase (original description: none)	T
3.1.4.2	Carbohydrate metabolism.sucrose metabolism.degradation.sucrose synthase	Solyc03g098290.4.1	sucrose synthase (original description: none)	T
3.1.4.2	Carbohydrate metabolism.sucrose metabolism.degradation.sucrose synthase	Solyc07g042520.4.1	sucrose synthase (original description: none)	T
3.1.4.2	Carbohydrate metabolism.sucrose metabolism.degradation.sucrose synthase	Solyc07g042550.3.1	sucrose synthase (original description: none)	T
3.1.4.2	Carbohydrate metabolism.sucrose metabolism.degradation.sucrose synthase	Solyc09g098590.4.1	sucrose synthase (original description: none)	T
3.1.4.2	Carbohydrate metabolism.sucrose metabolism.degradation.sucrose synthase	Solyc12g009300.3.1	sucrose synthase (original description: none)	T
3.1.4.3	Carbohydrate metabolism.sucrose metabolism.degradation.hexokinase	Solyc02g091830.3.1	hexokinase (original description: none)	T
3.1.4.3	Carbohydrate metabolism.sucrose metabolism.degradation.hexokinase	Solyc03g121070.3.1	hexokinase (original description: none)	T
3.1.4.3	Carbohydrate metabolism.sucrose metabolism.degradation.hexokinase	Solyc04g081400.3.1	hexokinase (original description: none)	T
3.1.4.3	Carbohydrate metabolism.sucrose metabolism.degradation.hexokinase	Solyc06g066440.3.1	hexokinase (original description: none)	T
3.1.4.3	Carbohydrate metabolism.sucrose metabolism.degradation.hexokinase	Solyc11g065220.2.1	hexokinase (original description: none)	T
3.1.4.3	Carbohydrate metabolism.sucrose metabolism.degradation.hexokinase	Solyc12g008510.2.1	hexokinase (original description: none)	T
3.1.4.4	Carbohydrate metabolism.sucrose metabolism.degradation.fructose kinase	Solyc02g091490.4.1	fructose kinase (original description: none)	T
3.1.4.4	Carbohydrate metabolism.sucrose metabolism.degradation.fructose kinase	Solyc03g006860.3.1	fructose kinase (original description: none)	T
3.1.4.4	Carbohydrate metabolism.sucrose metabolism.degradation.fructose kinase	Solyc06g073190.3.1	fructose kinase (original description: none)	T
3.1.4.4	Carbohydrate metabolism.sucrose metabolism.degradation.fructose kinase	Solyc10g017620.3.1	fructose kinase (original description: none)	T
3.1.4.4	Carbohydrate metabolism.sucrose metabolism.degradation.fructose kinase	Solyc11g042850.2.1	fructose kinase (original description: none)	T
3.1.5	Carbohydrate metabolism.sucrose metabolism.regulation of sucrose/starch partitioning
3.1.5.1	Carbohydrate metabolism.sucrose metabolism.regulation of sucrose/starch partitioning.bifunctional 6-phosphofructo-2-kinase and fructose-2,6-bisphosphatase	Solyc06g082150.4.1	bifunctional 6-phosphofructo-2-kinase and fructose-2,6-bisphosphatase (original description: none)	T
3.2	Carbohydrate metabolism.starch metabolism
3.2.1	Carbohydrate metabolism.starch metabolism.granule initiation
3.2.1.1	Carbohydrate metabolism.starch metabolism.granule initiation.initiation factor (PTST2)	Solyc01g010470.2.1	starch granule initiation factor (PTST2) (original description: none)	T
3.2.1.1	Carbohydrate metabolism.starch metabolism.granule initiation.initiation factor (PTST2)	Solyc05g006930.3.1	starch granule initiation factor (PTST2) (original description: none)	T
3.2.1.2	Carbohydrate metabolism.starch metabolism.granule initiation.initiation factor (PTST3)	Solyc09g008260.3.1	starch granule initiation factor (PTST3) (original description: none)	T
3.2.1.3	Carbohydrate metabolism.starch metabolism.granule initiation.initiation factor (MRC/PII1)	Solyc08g022030.3.1	starch granule initiation factor (MRC/PII1) (original description: none)	T
3.2.2	Carbohydrate metabolism.starch metabolism.biosynthesis
3.2.2.1	Carbohydrate metabolism.starch metabolism.biosynthesis.plastidial phosphoglucose isomerase	Solyc04g076090.3.1	plastidial phosphoglucose isomerase (original description: none)	T
3.2.2.2	Carbohydrate metabolism.starch metabolism.biosynthesis.plastidial phosphoglucomutase	Solyc03g006870.3.1	plastidial phosphoglucomutase (original description: none)	T
3.2.2.3	Carbohydrate metabolism.starch metabolism.biosynthesis.ADP-glucose pyrophosphorylase	Solyc01g079790.4.1	ADP-glucose pyrophosphorylase (original description: none)	T
3.2.2.3	Carbohydrate metabolism.starch metabolism.biosynthesis.ADP-glucose pyrophosphorylase	Solyc01g109790.3.1	ADP-glucose pyrophosphorylase (original description: none)	T
3.2.2.3	Carbohydrate metabolism.starch metabolism.biosynthesis.ADP-glucose pyrophosphorylase	Solyc07g019440.3.1	ADP-glucose pyrophosphorylase (original description: none)	T
3.2.2.3	Carbohydrate metabolism.starch metabolism.biosynthesis.ADP-glucose pyrophosphorylase	Solyc07g056140.3.1	ADP-glucose pyrophosphorylase (original description: none)	T
3.2.2.3	Carbohydrate metabolism.starch metabolism.biosynthesis.ADP-glucose pyrophosphorylase	Solyc08g015670.4.1	ADP-glucose pyrophosphorylase (original description: none)	T
3.2.2.3	Carbohydrate metabolism.starch metabolism.biosynthesis.ADP-glucose pyrophosphorylase	Solyc12g011120.3.1	ADP-glucose pyrophosphorylase (original description: none)	T
3.2.2.4	Carbohydrate metabolism.starch metabolism.biosynthesis.starch synthase activities
3.2.2.4.1	Carbohydrate metabolism.starch metabolism.biosynthesis.starch synthase activities.starch synthase (SSI)	Solyc03g083090.4.1	starch synthase (SSI) (original description: none)	T
3.2.2.4.2	Carbohydrate metabolism.starch metabolism.biosynthesis.starch synthase activities.starch synthase (SSII)	Solyc02g088000.3.1	starch synthase (SSII) (original description: none)	T
3.2.2.4.3	Carbohydrate metabolism.starch metabolism.biosynthesis.starch synthase activities.starch synthase (SSIII)	Solyc02g080570.3.1	starch synthase (SSIII) (original description: none)	T
3.2.2.4.4	Carbohydrate metabolism.starch metabolism.biosynthesis.starch synthase activities.starch synthase (SSIV)	Solyc02g071040.3.1	starch synthase (SSIV) (original description: none)	T
3.2.2.4.5	Carbohydrate metabolism.starch metabolism.biosynthesis.starch synthase activities.granule-bound starch (amylose) synthase	Solyc08g083320.4.1	granule-bound starch (amylose) synthase (original description: none)	T
3.2.2.4.6	Carbohydrate metabolism.starch metabolism.biosynthesis.starch synthase activities.amylose biosynthesis regulatory scaffold protein	Solyc02g091530.4.1	amylose synthesis regulatory scaffold protein (original description: none)	T
3.2.2.5	Carbohydrate metabolism.starch metabolism.biosynthesis.starch branching enzyme	Solyc04g082400.3.1	starch branching enzyme (original description: none)	T
3.2.2.5	Carbohydrate metabolism.starch metabolism.biosynthesis.starch branching enzyme	Solyc07g064830.3.1	starch branching enzyme (original description: none)	T
3.2.2.5	Carbohydrate metabolism.starch metabolism.biosynthesis.starch branching enzyme	Solyc09g009190.4.1	starch branching enzyme (original description: none)	T
3.2.2.6	Carbohydrate metabolism.starch metabolism.biosynthesis.starch debranching enzyme	Solyc06g009220.4.1	starch debranching enzyme (original description: none)	T
3.2.2.6	Carbohydrate metabolism.starch metabolism.biosynthesis.starch debranching enzyme	Solyc07g014590.4.1	starch debranching enzyme (original description: none)	T
3.2.2.6	Carbohydrate metabolism.starch metabolism.biosynthesis.starch debranching enzyme	Solyc09g064800.3.1	starch debranching enzyme (original description: none)	T
3.2.3	Carbohydrate metabolism.starch metabolism.degradation
3.2.3.1	Carbohydrate metabolism.starch metabolism.degradation.phosphorylation
3.2.3.1.1	Carbohydrate metabolism.starch metabolism.degradation.phosphorylation.glucan, water dikinase (GWD)	Solyc05g005020.4.1	glucan, water dikinase (GWD) (original description: none)	T
3.2.3.1.2	Carbohydrate metabolism.starch metabolism.degradation.phosphorylation.phosphoglucan, water dikinase (PWD)	Solyc09g098040.3.1	phosphoglucan, water dikinase (PWD) (original description: none)	T
3.2.3.1.3	Carbohydrate metabolism.starch metabolism.degradation.phosphorylation.dikinase regulator (ESV1)	Solyc04g082290.4.1	dikinase regulator (ESV1) (original description: none)	T
3.2.3.1.3	Carbohydrate metabolism.starch metabolism.degradation.phosphorylation.dikinase regulator (ESV1)	Solyc12g094570.1.1	dikinase regulator (ESV1) (original description: none)	T
3.2.3.2	Carbohydrate metabolism.starch metabolism.degradation.dephosphorylation
3.2.3.2.1	Carbohydrate metabolism.starch metabolism.degradation.dephosphorylation.phosphoglucan phosphatase (SEX4)	Solyc03g111160.3.1	phosphoglucan phosphatase (SEX4) (original description: none)	T
3.2.3.2.1	Carbohydrate metabolism.starch metabolism.degradation.dephosphorylation.phosphoglucan phosphatase (SEX4)	Solyc11g007830.2.1	phosphoglucan phosphatase (SEX4) (original description: none)	T
3.2.3.2.2	Carbohydrate metabolism.starch metabolism.degradation.dephosphorylation.phosphoglucan phosphatase (LSF2)	Solyc06g050230.4.1	phosphoglucan phosphatase (LSF2) (original description: none)	T
3.2.3.3	Carbohydrate metabolism.starch metabolism.degradation.hydrolysis and phosphorolysis
3.2.3.3.1	Carbohydrate metabolism.starch metabolism.degradation.hydrolysis and phosphorolysis.amylase activities
3.2.3.3.1.1	Carbohydrate metabolism.starch metabolism.degradation.hydrolysis and phosphorolysis.amylase activities.alpha amylase	Solyc02g066950.4.1	alpha amylase (original description: none)	T
3.2.3.3.1.1	Carbohydrate metabolism.starch metabolism.degradation.hydrolysis and phosphorolysis.amylase activities.alpha amylase	Solyc03g095710.4.1	alpha amylase (original description: none)	T
3.2.3.3.1.1	Carbohydrate metabolism.starch metabolism.degradation.hydrolysis and phosphorolysis.amylase activities.alpha amylase	Solyc04g078930.4.1	alpha amylase (original description: none)	T
3.2.3.3.1.1	Carbohydrate metabolism.starch metabolism.degradation.hydrolysis and phosphorolysis.amylase activities.alpha amylase	Solyc04g082090.3.1	alpha amylase (original description: none)	T
3.2.3.3.1.1	Carbohydrate metabolism.starch metabolism.degradation.hydrolysis and phosphorolysis.amylase activities.alpha amylase	Solyc05g007070.2.1	alpha amylase (original description: none)	T
3.2.3.3.1.2	Carbohydrate metabolism.starch metabolism.degradation.hydrolysis and phosphorolysis.amylase activities.beta amylase	Solyc01g067660.3.1	beta amylase (original description: none)	T
3.2.3.3.1.2	Carbohydrate metabolism.starch metabolism.degradation.hydrolysis and phosphorolysis.amylase activities.beta amylase	Solyc01g094580.3.1	beta amylase (original description: none)	T
3.2.3.3.1.2	Carbohydrate metabolism.starch metabolism.degradation.hydrolysis and phosphorolysis.amylase activities.beta amylase	Solyc07g052690.4.1	beta amylase (original description: none)	T
3.2.3.3.1.2	Carbohydrate metabolism.starch metabolism.degradation.hydrolysis and phosphorolysis.amylase activities.beta amylase	Solyc08g005780.4.1	beta amylase (original description: none)	T
3.2.3.3.1.2	Carbohydrate metabolism.starch metabolism.degradation.hydrolysis and phosphorolysis.amylase activities.beta amylase	Solyc08g007130.4.1	beta amylase (original description: none)	T
3.2.3.3.1.2	Carbohydrate metabolism.starch metabolism.degradation.hydrolysis and phosphorolysis.amylase activities.beta amylase	Solyc08g077530.3.1	beta amylase (original description: none)	T
3.2.3.3.1.2	Carbohydrate metabolism.starch metabolism.degradation.hydrolysis and phosphorolysis.amylase activities.beta amylase	Solyc08g082810.4.1	beta amylase (original description: none)	T
3.2.3.3.1.2	Carbohydrate metabolism.starch metabolism.degradation.hydrolysis and phosphorolysis.amylase activities.beta amylase	Solyc09g091030.3.1	beta amylase (original description: none)	T
3.2.3.3.2	Carbohydrate metabolism.starch metabolism.degradation.hydrolysis and phosphorolysis.starch-debranching activities
3.2.3.3.2.1	Carbohydrate metabolism.starch metabolism.degradation.hydrolysis and phosphorolysis.starch-debranching activities.isoamylase-type enzyme	Solyc06g009220.4.1	starch-debranching isoamylase-type enzyme (original description: none)	T
3.2.3.3.2.1	Carbohydrate metabolism.starch metabolism.degradation.hydrolysis and phosphorolysis.starch-debranching activities.isoamylase-type enzyme	Solyc07g014590.4.1	starch-debranching isoamylase-type enzyme (original description: none)	T
3.2.3.3.2.1	Carbohydrate metabolism.starch metabolism.degradation.hydrolysis and phosphorolysis.starch-debranching activities.isoamylase-type enzyme	Solyc09g064800.3.1	starch-debranching isoamylase-type enzyme (original description: none)	T
3.2.3.3.2.2	Carbohydrate metabolism.starch metabolism.degradation.hydrolysis and phosphorolysis.starch-debranching activities.pullulanase-type enzyme	Solyc11g008040.3.1	starch-debranching pullulanase-type enzyme (original description: none)	T
3.2.3.3.2.2	Carbohydrate metabolism.starch metabolism.degradation.hydrolysis and phosphorolysis.starch-debranching activities.pullulanase-type enzyme	Solyc11g008050.1.1	starch-debranching pullulanase-type enzyme (original description: none)	T
3.2.3.3.3	Carbohydrate metabolism.starch metabolism.degradation.hydrolysis and phosphorolysis.plastidial glucanotransferase	Solyc04g053120.3.1	plastidial glucanotransferase (original description: none)	T
3.2.3.3.4	Carbohydrate metabolism.starch metabolism.degradation.hydrolysis and phosphorolysis.plastidial alpha-glucan phosphorylase	Solyc03g065340.3.1	plastidial alpha-glucan phosphorylase (original description: none)	T
3.2.3.3.4	Carbohydrate metabolism.starch metabolism.degradation.hydrolysis and phosphorolysis.plastidial alpha-glucan phosphorylase	Solyc05g012510.3.1	plastidial alpha-glucan phosphorylase (original description: none)	T
3.2.3.4	Carbohydrate metabolism.starch metabolism.degradation.sugar translocation
3.2.3.4.1	Carbohydrate metabolism.starch metabolism.degradation.sugar translocation.maltose transporter	Solyc04g064720.3.1	maltose transporter (original description: none)	T
3.2.3.4.2	Carbohydrate metabolism.starch metabolism.degradation.sugar translocation.glucose transporter	Solyc02g086160.4.1	glucose transporter (original description: none)	T
3.2.3.5	Carbohydrate metabolism.starch metabolism.degradation.maltose metabolism
3.2.3.5.1	Carbohydrate metabolism.starch metabolism.degradation.maltose metabolism.cytosolic glucanotransferase	Solyc02g020980.4.1	cytosolic glucanotransferase (original description: none)	T
3.2.3.5.2	Carbohydrate metabolism.starch metabolism.degradation.maltose metabolism.cytosolic alpha-glucan phosphorylase	Solyc02g077680.4.1	cytosolic alpha-glucan phosphorylase (original description: none)	T
3.2.3.5.2	Carbohydrate metabolism.starch metabolism.degradation.maltose metabolism.cytosolic alpha-glucan phosphorylase	Solyc09g031970.3.1	cytosolic alpha-glucan phosphorylase (original description: none)	T
3.3	Carbohydrate metabolism.trehalose metabolism
3.3.1	Carbohydrate metabolism.trehalose metabolism.trehalose-6-phosphate synthase	Solyc02g071590.3.1	trehalose-6-phosphate synthase (original description: none)	T
3.3.1	Carbohydrate metabolism.trehalose metabolism.trehalose-6-phosphate synthase	Solyc07g062140.3.1	trehalose-6-phosphate synthase (original description: none)	T
3.3.2	Carbohydrate metabolism.trehalose metabolism.trehalose-6-phosphate phosphatase	Solyc03g007290.4.1	trehalose-6-phosphate phosphatase (original description: none)	T
3.3.2	Carbohydrate metabolism.trehalose metabolism.trehalose-6-phosphate phosphatase	Solyc03g083960.3.1	trehalose-6-phosphate phosphatase (original description: none)	T
3.3.2	Carbohydrate metabolism.trehalose metabolism.trehalose-6-phosphate phosphatase	Solyc04g054930.3.1	trehalose-6-phosphate phosphatase (original description: none)	T
3.3.2	Carbohydrate metabolism.trehalose metabolism.trehalose-6-phosphate phosphatase	Solyc04g072920.4.1	trehalose-6-phosphate phosphatase (original description: none)	T
3.3.2	Carbohydrate metabolism.trehalose metabolism.trehalose-6-phosphate phosphatase	Solyc04g082550.2.1	trehalose-6-phosphate phosphatase (original description: none)	T
3.3.2	Carbohydrate metabolism.trehalose metabolism.trehalose-6-phosphate phosphatase	Solyc05g051880.4.1	trehalose-6-phosphate phosphatase (original description: none)	T
3.3.2	Carbohydrate metabolism.trehalose metabolism.trehalose-6-phosphate phosphatase	Solyc06g060600.3.1	trehalose-6-phosphate phosphatase (original description: none)	T
3.3.2	Carbohydrate metabolism.trehalose metabolism.trehalose-6-phosphate phosphatase	Solyc08g079060.4.1	trehalose-6-phosphate phosphatase (original description: none)	T
3.3.3	Carbohydrate metabolism.trehalose metabolism.trehalase	Solyc08g082860.4.1	trehalase (original description: none)	T
3.4	Carbohydrate metabolism.oligosaccharide metabolism
3.4.1	Carbohydrate metabolism.oligosaccharide metabolism.galactinol synthase	Solyc01g079170.3.1	galactinol synthase (original description: none)	T
3.4.1	Carbohydrate metabolism.oligosaccharide metabolism.galactinol synthase	Solyc01g100830.2.1	galactinol synthase (original description: none)	T
3.4.1	Carbohydrate metabolism.oligosaccharide metabolism.galactinol synthase	Solyc02g062590.3.1	galactinol synthase (original description: none)	T
3.4.1	Carbohydrate metabolism.oligosaccharide metabolism.galactinol synthase	Solyc02g084980.3.1	galactinol synthase (original description: none)	T
3.4.2	Carbohydrate metabolism.oligosaccharide metabolism.raffinose synthase	Solyc02g086530.4.1	raffinose synthase (original description: none)	T
3.4.2	Carbohydrate metabolism.oligosaccharide metabolism.raffinose synthase	Solyc03g112500.4.1	raffinose synthase (original description: none)	T
3.4.3	Carbohydrate metabolism.oligosaccharide metabolism.stachyose synthase	Solyc01g079300.4.1	stachyose synthase (original description: none)	T
3.4.4	Carbohydrate metabolism.oligosaccharide metabolism.raffinose alpha-galactosidase
3.4.5	Carbohydrate metabolism.oligosaccharide metabolism.galactinol-sucrose galactosyltransferase	Solyc07g007930.3.1	galactinol-sucrose galactosyltransferase (original description: none)	T
3.4.5	Carbohydrate metabolism.oligosaccharide metabolism.galactinol-sucrose galactosyltransferase	Solyc07g065980.3.1	galactinol-sucrose galactosyltransferase (original description: none)	T
3.5	Carbohydrate metabolism.sorbitol metabolism
3.5.1	Carbohydrate metabolism.sorbitol metabolism.aldose 6-phosphate reductase	Solyc01g110450.3.1	aldose 6-phosphate reductase (original description: none)	T
3.5.2	Carbohydrate metabolism.sorbitol metabolism.sorbitol dehydrogenase	Solyc01g006510.3.1	sorbitol dehydrogenase (original description: none)	T
3.6	Carbohydrate metabolism.mannose metabolism
3.6.1	Carbohydrate metabolism.mannose metabolism.phosphomannose isomerase	Solyc02g063220.3.1	phosphomannose isomerase (original description: none)	T
3.6.1	Carbohydrate metabolism.mannose metabolism.phosphomannose isomerase	Solyc02g086090.4.1	phosphomannose isomerase (original description: none)	T
3.6.1	Carbohydrate metabolism.mannose metabolism.phosphomannose isomerase	Solyc06g060100.3.1	phosphomannose isomerase (original description: none)	T
3.6.2	Carbohydrate metabolism.mannose metabolism.phosphomannomutase	Solyc04g005030.4.1	phosphomannomutase (original description: none)	T
3.6.2	Carbohydrate metabolism.mannose metabolism.phosphomannomutase	Solyc05g026490.3.1	phosphomannomutase (original description: none)	T
3.6.3	Carbohydrate metabolism.mannose metabolism.aldose 6-phosphate reductase	Solyc01g110450.3.1	sugar-6-phosphate reductase (original description: none)	T
3.6.4	Carbohydrate metabolism.mannose metabolism.phosphosugar phosphatase	Solyc08g007100.4.1	phosphosugar phosphatase (original description: none)	T
3.6.4	Carbohydrate metabolism.mannose metabolism.phosphosugar phosphatase	Solyc08g013840.3.1	phosphosugar phosphatase (original description: none)	T
3.6.4	Carbohydrate metabolism.mannose metabolism.phosphosugar phosphatase	Solyc08g077350.3.1	phosphosugar phosphatase (original description: none)	T
3.7	Carbohydrate metabolism.galactose metabolism
3.7.1	Carbohydrate metabolism.galactose metabolism.D-galactokinase	Solyc01g058390.3.1	D-galactokinase (original description: none)	T
3.8	Carbohydrate metabolism.ribose metabolism
3.8.1	Carbohydrate metabolism.ribose metabolism.ribokinase	Solyc07g062070.3.1	ribokinase (original description: none)	T
3.9	Carbohydrate metabolism.oxidative pentose phosphate pathway
3.9.1	Carbohydrate metabolism.oxidative pentose phosphate pathway.oxidative phase
3.9.1.1	Carbohydrate metabolism.oxidative pentose phosphate pathway.oxidative phase.glucose-6-phosphate dehydrogenase	Solyc01g100960.3.1	glucose-6-phosphate dehydrogenase (original description: none)	T
3.9.1.1	Carbohydrate metabolism.oxidative pentose phosphate pathway.oxidative phase.glucose-6-phosphate dehydrogenase	Solyc02g093830.4.1	glucose-6-phosphate dehydrogenase (original description: none)	T
3.9.1.1	Carbohydrate metabolism.oxidative pentose phosphate pathway.oxidative phase.glucose-6-phosphate dehydrogenase	Solyc05g015950.3.1	glucose-6-phosphate dehydrogenase (original description: none)	T
3.9.1.1	Carbohydrate metabolism.oxidative pentose phosphate pathway.oxidative phase.glucose-6-phosphate dehydrogenase	Solyc07g045540.4.1	glucose-6-phosphate dehydrogenase (original description: none)	T
3.9.1.2	Carbohydrate metabolism.oxidative pentose phosphate pathway.oxidative phase.6-phosphogluconolactonase	Solyc01g010250.4.1	6-phosphogluconolactonase (original description: none)	T
3.9.1.2	Carbohydrate metabolism.oxidative pentose phosphate pathway.oxidative phase.6-phosphogluconolactonase	Solyc03g082580.3.1	6-phosphogluconolactonase (original description: none)	T
3.9.1.2	Carbohydrate metabolism.oxidative pentose phosphate pathway.oxidative phase.6-phosphogluconolactonase	Solyc05g012110.4.1	6-phosphogluconolactonase (original description: none)	T
3.9.1.2	Carbohydrate metabolism.oxidative pentose phosphate pathway.oxidative phase.6-phosphogluconolactonase	Solyc06g053200.3.1	6-phosphogluconolactonase (original description: none)	T
3.9.1.2	Carbohydrate metabolism.oxidative pentose phosphate pathway.oxidative phase.6-phosphogluconolactonase	Solyc07g066270.4.1	6-phosphogluconolactonase (original description: none)	T
3.9.1.3	Carbohydrate metabolism.oxidative pentose phosphate pathway.oxidative phase.6-phosphogluconate dehydrogenase	Solyc04g005160.3.1	6-phosphogluconate dehydrogenase (original description: none)	T
3.9.1.3	Carbohydrate metabolism.oxidative pentose phosphate pathway.oxidative phase.6-phosphogluconate dehydrogenase	Solyc05g010260.4.1	6-phosphogluconate dehydrogenase (original description: none)	T
3.9.1.3	Carbohydrate metabolism.oxidative pentose phosphate pathway.oxidative phase.6-phosphogluconate dehydrogenase	Solyc12g056120.1.1	6-phosphogluconate dehydrogenase (original description: none)	T
3.9.2	Carbohydrate metabolism.oxidative pentose phosphate pathway.non-oxidative phase
3.9.2.1	Carbohydrate metabolism.oxidative pentose phosphate pathway.non-oxidative phase.ribose 5-phosphate isomerase	Solyc01g097460.3.1	ribose 5-phosphate isomerase (original description: none)	T
3.9.2.1	Carbohydrate metabolism.oxidative pentose phosphate pathway.non-oxidative phase.ribose 5-phosphate isomerase	Solyc05g008370.2.1	ribose 5-phosphate isomerase (original description: none)	T
3.9.2.2	Carbohydrate metabolism.oxidative pentose phosphate pathway.non-oxidative phase.ribulose-phosphate 3-epimerase	Solyc05g007260.3.1	ribulose-phosphate 3-epimerase (original description: none)	T
3.9.2.3	Carbohydrate metabolism.oxidative pentose phosphate pathway.non-oxidative phase.transketolase	Solyc01g018020.3.1	transketolase (original description: none)	T
3.9.2.3	Carbohydrate metabolism.oxidative pentose phosphate pathway.non-oxidative phase.transketolase	Solyc05g050970.4.1	transketolase (original description: none)	T
3.9.2.3	Carbohydrate metabolism.oxidative pentose phosphate pathway.non-oxidative phase.transketolase	Solyc10g018300.3.1	transketolase (original description: none)	T
3.9.2.4	Carbohydrate metabolism.oxidative pentose phosphate pathway.non-oxidative phase.transaldolase	Solyc11g033288.1.1	transaldolase (original description: none)	T
3.1	Carbohydrate metabolism.gluconeogenesis
3.10.1	Carbohydrate metabolism.gluconeogenesis.phosphoenolpyruvate carboxykinase	Solyc04g076880.3.1	phosphoenolpyruvate carboxykinase (original description: none)	T
3.10.1	Carbohydrate metabolism.gluconeogenesis.phosphoenolpyruvate carboxykinase	Solyc12g088160.3.1	phosphoenolpyruvate carboxykinase (original description: none)	T
3.10.2	Carbohydrate metabolism.gluconeogenesis.pyruvate orthophosphate dikinase activity
3.10.2.1	Carbohydrate metabolism.gluconeogenesis.pyruvate orthophosphate dikinase activity.pyruvate orthophosphate dikinase	Solyc01g080460.3.1	pyruvate orthophosphate dikinase (original description: none)	T
3.10.2.2	Carbohydrate metabolism.gluconeogenesis.pyruvate orthophosphate dikinase activity.regulatory pyruvate orthophosphate dikinase kinase	Solyc10g005370.3.1	regulatory pyruvate orthophosphate dikinase kinase (original description: none)	T
3.10.3	Carbohydrate metabolism.gluconeogenesis.cytosolic fructose-1,6-bisphosphatase	Solyc04g071340.5.1	cytosolic fructose-1,6-bisphosphatase (original description: none)	T
3.10.3	Carbohydrate metabolism.gluconeogenesis.cytosolic fructose-1,6-bisphosphatase	Solyc12g056530.2.1	cytosolic fructose-1,6-bisphosphatase (original description: none)	T
3.11	Carbohydrate metabolism.fermentation
3.11.1	Carbohydrate metabolism.fermentation.alcoholic fermentation
3.11.1.1	Carbohydrate metabolism.fermentation.alcoholic fermentation.pyruvate decarboxylase	Solyc02g077240.4.1	pyruvate decarboxylase (original description: none)	T
3.11.1.1	Carbohydrate metabolism.fermentation.alcoholic fermentation.pyruvate decarboxylase	Solyc06g082130.3.1	pyruvate decarboxylase (original description: none)	T
3.11.1.1	Carbohydrate metabolism.fermentation.alcoholic fermentation.pyruvate decarboxylase	Solyc09g005110.3.1	pyruvate decarboxylase (original description: none)	T
3.11.1.1	Carbohydrate metabolism.fermentation.alcoholic fermentation.pyruvate decarboxylase	Solyc10g076510.2.1	pyruvate decarboxylase (original description: none)	T
3.11.1.2	Carbohydrate metabolism.fermentation.alcoholic fermentation.alcohol dehydrogenase	Solyc04g064710.3.1	alcohol dehydrogenase (original description: none)	T
3.11.1.2	Carbohydrate metabolism.fermentation.alcoholic fermentation.alcohol dehydrogenase	Solyc06g059740.4.1	alcohol dehydrogenase (original description: none)	T
3.11.2	Carbohydrate metabolism.fermentation.lactic acid fermentation
3.11.2.1	Carbohydrate metabolism.fermentation.lactic acid fermentation.L-lactate dehydrogenase	Solyc08g007420.3.1	L-lactate dehydrogenase (original description: none)	T
3.11.2.1	Carbohydrate metabolism.fermentation.lactic acid fermentation.L-lactate dehydrogenase	Solyc08g078850.3.1	L-lactate dehydrogenase (original description: none)	T
3.12	Carbohydrate metabolism.plastidial glycolysis
3.12.1	Carbohydrate metabolism.plastidial glycolysis.ATP-dependent phosphofructokinase	Solyc04g014270.3.1	ATP-dependent phosphofructokinase (original description: none)	T
3.12.1	Carbohydrate metabolism.plastidial glycolysis.ATP-dependent phosphofructokinase	Solyc11g010450.2.1	ATP-dependent phosphofructokinase (original description: none)	T
3.12.2	Carbohydrate metabolism.plastidial glycolysis.fructose-1,6-bisphosphate aldolase	Solyc01g110360.3.1	fructose-1,6-bisphosphate aldolase (original description: none)	T
3.12.2	Carbohydrate metabolism.plastidial glycolysis.fructose-1,6-bisphosphate aldolase	Solyc02g062340.3.1	fructose-1,6-bisphosphate aldolase (original description: none)	T
3.12.2	Carbohydrate metabolism.plastidial glycolysis.fructose-1,6-bisphosphate aldolase	Solyc02g084440.4.1	fructose-1,6-bisphosphate aldolase (original description: none)	T
3.12.2	Carbohydrate metabolism.plastidial glycolysis.fructose-1,6-bisphosphate aldolase	Solyc05g008600.3.1	fructose-1,6-bisphosphate aldolase (original description: none)	T
3.12.3	Carbohydrate metabolism.plastidial glycolysis.triosephosphate isomerase	Solyc01g111120.4.1	triosephosphate isomerase (original description: none)	T
3.12.3	Carbohydrate metabolism.plastidial glycolysis.triosephosphate isomerase	Solyc10g054870.3.1	triosephosphate isomerase (original description: none)	T
3.12.4	Carbohydrate metabolism.plastidial glycolysis.glyceraldehyde 3-phosphate dehydrogenase	Solyc10g005510.3.1	glyceraldehyde 3-phosphate dehydrogenase (original description: none)	T
3.12.5	Carbohydrate metabolism.plastidial glycolysis.phosphoglycerate kinase	Solyc07g066610.3.1	phosphoglycerate kinase (original description: none)	T
3.12.6	Carbohydrate metabolism.plastidial glycolysis.phosphoglycerate mutase	Solyc04g054820.3.1	phosphoglycerate mutase (original description: none)	T
3.12.6	Carbohydrate metabolism.plastidial glycolysis.phosphoglycerate mutase	Solyc04g072800.4.1	phosphoglycerate mutase (original description: none)	T
3.12.7	Carbohydrate metabolism.plastidial glycolysis.enolase	Solyc03g114500.4.1	enolase (original description: none)	T
3.12.8	Carbohydrate metabolism.plastidial glycolysis.pyruvate kinase	Solyc01g106780.3.1	pyruvate kinase (original description: none)	T
3.12.8	Carbohydrate metabolism.plastidial glycolysis.pyruvate kinase	Solyc03g007810.3.1	pyruvate kinase (original description: none)	T
3.12.8	Carbohydrate metabolism.plastidial glycolysis.pyruvate kinase	Solyc08g077180.3.1	pyruvate kinase (original description: none)	T
3.12.8	Carbohydrate metabolism.plastidial glycolysis.pyruvate kinase	Solyc09g082970.3.1	pyruvate kinase (original description: none)	T
3.13	Carbohydrate metabolism.nucleotide sugar biosynthesis
3.13.1	Carbohydrate metabolism.nucleotide sugar biosynthesis.GDP-D-mannose biosynthesis
3.13.1.1	Carbohydrate metabolism.nucleotide sugar biosynthesis.GDP-D-mannose biosynthesis.GDP-D-mannose pyrophosphorylase (VTC1)	Solyc03g096730.3.1	GDP-D-mannose pyrophosphorylase (VTC1) (original description: none)	T
3.13.1.1	Carbohydrate metabolism.nucleotide sugar biosynthesis.GDP-D-mannose biosynthesis.GDP-D-mannose pyrophosphorylase (VTC1)	Solyc06g051270.3.1	GDP-D-mannose pyrophosphorylase (VTC1) (original description: none)	T
3.13.1.1	Carbohydrate metabolism.nucleotide sugar biosynthesis.GDP-D-mannose biosynthesis.GDP-D-mannose pyrophosphorylase (VTC1)	Solyc09g011220.3.1	GDP-D-mannose pyrophosphorylase (VTC1) (original description: none)	T
3.13.1.2	Carbohydrate metabolism.nucleotide sugar biosynthesis.GDP-D-mannose biosynthesis.GDP-D-mannose pyrophosphorylase activator (KONJAC)	Solyc03g113790.4.1	GDP-D-mannose pyrophosphorylase activator (KONJAC) (original description: none)	T
3.13.1.3	Carbohydrate metabolism.nucleotide sugar biosynthesis.GDP-D-mannose biosynthesis.GDP-D-mannose pyrophosphohydrolase (NUDT9)	Solyc11g072970.2.1	GDP-D-mannose pyrophosphohydrolase (original description: none)	T
3.13.2	Carbohydrate metabolism.nucleotide sugar biosynthesis.GDP-L-fucose biosynthesis
3.13.2.1	Carbohydrate metabolism.nucleotide sugar biosynthesis.GDP-L-fucose biosynthesis.de novo biosynthesis
3.13.2.1.1	Carbohydrate metabolism.nucleotide sugar biosynthesis.GDP-L-fucose biosynthesis.de novo biosynthesis.GDP-D-mannose 4,6-dehydratase (MUR1)	Solyc02g084210.1.1	GDP-D-mannose 4,6-dehydratase (MUR1) (original description: none)	T
3.13.2.1.1	Carbohydrate metabolism.nucleotide sugar biosynthesis.GDP-L-fucose biosynthesis.de novo biosynthesis.GDP-D-mannose 4,6-dehydratase (MUR1)	Solyc03g118270.1.1	GDP-D-mannose 4,6-dehydratase (MUR1) (original description: none)	T
3.13.2.1.2	Carbohydrate metabolism.nucleotide sugar biosynthesis.GDP-L-fucose biosynthesis.de novo biosynthesis.GDP-L-fucose synthase	Solyc07g006070.1.1	GDP-L-fucose synthase (original description: none)	T
3.13.2.2	Carbohydrate metabolism.nucleotide sugar biosynthesis.GDP-L-fucose biosynthesis.salvage biosynthesis
3.13.2.2.1	Carbohydrate metabolism.nucleotide sugar biosynthesis.GDP-L-fucose biosynthesis.salvage biosynthesis.bifunctional L-fucokinase and GDP-L-fucose pyrophosphorylase	Solyc01g096160.4.1	bifunctional L-fucokinase and GDP-L-fucose pyrophosphorylase (original description: none)	T
3.13.3	Carbohydrate metabolism.nucleotide sugar biosynthesis.UDP-D-glucuronic acid biosynthesis
3.13.3.1	Carbohydrate metabolism.nucleotide sugar biosynthesis.UDP-D-glucuronic acid biosynthesis.UDP-D-glucose 6-dehydrogenase	Solyc02g067080.4.1	UDP-D-glucose 6-dehydrogenase (original description: none)	T
3.13.3.1	Carbohydrate metabolism.nucleotide sugar biosynthesis.UDP-D-glucuronic acid biosynthesis.UDP-D-glucose 6-dehydrogenase	Solyc02g088690.4.1	UDP-D-glucose 6-dehydrogenase (original description: none)	T
3.13.3.1	Carbohydrate metabolism.nucleotide sugar biosynthesis.UDP-D-glucuronic acid biosynthesis.UDP-D-glucose 6-dehydrogenase	Solyc03g115380.3.1	UDP-D-glucose 6-dehydrogenase (original description: none)	T
3.13.3.1	Carbohydrate metabolism.nucleotide sugar biosynthesis.UDP-D-glucuronic acid biosynthesis.UDP-D-glucose 6-dehydrogenase	Solyc06g069550.1.1	UDP-D-glucose 6-dehydrogenase (original description: none)	T
3.13.3.2	Carbohydrate metabolism.nucleotide sugar biosynthesis.UDP-D-glucuronic acid biosynthesis.myo-inositol oxidation pathway (MIOP)
3.13.3.2.1	Carbohydrate metabolism.nucleotide sugar biosynthesis.UDP-D-glucuronic acid biosynthesis.myo-inositol oxidation pathway (MIOP).myo-inositol-1-phosphate synthase	Solyc04g050820.3.1	myo-inositol-1-phosphate synthase (original description: none)	T
3.13.3.2.1	Carbohydrate metabolism.nucleotide sugar biosynthesis.UDP-D-glucuronic acid biosynthesis.myo-inositol oxidation pathway (MIOP).myo-inositol-1-phosphate synthase	Solyc04g054740.3.1	myo-inositol-1-phosphate synthase (original description: none)	T
3.13.3.2.1	Carbohydrate metabolism.nucleotide sugar biosynthesis.UDP-D-glucuronic acid biosynthesis.myo-inositol oxidation pathway (MIOP).myo-inositol-1-phosphate synthase	Solyc05g051850.3.1	myo-inositol-1-phosphate synthase (original description: none)	T
3.13.3.2.2	Carbohydrate metabolism.nucleotide sugar biosynthesis.UDP-D-glucuronic acid biosynthesis.myo-inositol oxidation pathway (MIOP).myo-inositol-1-phosphate phosphatase	Solyc03g044890.1.1	myo-inositol-1-phosphate phosphatase (original description: none)	T
3.13.3.2.2	Carbohydrate metabolism.nucleotide sugar biosynthesis.UDP-D-glucuronic acid biosynthesis.myo-inositol oxidation pathway (MIOP).myo-inositol-1-phosphate phosphatase	Solyc04g014800.3.1	myo-inositol-1-phosphate phosphatase (original description: none)	T
3.13.3.2.2	Carbohydrate metabolism.nucleotide sugar biosynthesis.UDP-D-glucuronic acid biosynthesis.myo-inositol oxidation pathway (MIOP).myo-inositol-1-phosphate phosphatase	Solyc11g012410.2.1	myo-inositol-1-phosphate phosphatase (original description: none)	T
3.13.3.2.3	Carbohydrate metabolism.nucleotide sugar biosynthesis.UDP-D-glucuronic acid biosynthesis.myo-inositol oxidation pathway (MIOP).myo-inositol oxygenase	Solyc06g062430.3.1	myo-inositol oxygenase (original description: none)	T
3.13.3.2.3	Carbohydrate metabolism.nucleotide sugar biosynthesis.UDP-D-glucuronic acid biosynthesis.myo-inositol oxidation pathway (MIOP).myo-inositol oxygenase	Solyc10g005400.3.1	myo-inositol oxygenase (original description: none)	T
3.13.3.2.3	Carbohydrate metabolism.nucleotide sugar biosynthesis.UDP-D-glucuronic acid biosynthesis.myo-inositol oxidation pathway (MIOP).myo-inositol oxygenase	Solyc11g006570.3.1	myo-inositol oxygenase (original description: none)	T
3.13.3.2.3	Carbohydrate metabolism.nucleotide sugar biosynthesis.UDP-D-glucuronic acid biosynthesis.myo-inositol oxidation pathway (MIOP).myo-inositol oxygenase	Solyc12g008650.2.1	myo-inositol oxygenase (original description: none)	T
3.13.3.2.3	Carbohydrate metabolism.nucleotide sugar biosynthesis.UDP-D-glucuronic acid biosynthesis.myo-inositol oxidation pathway (MIOP).myo-inositol oxygenase	Solyc12g098120.3.1	myo-inositol oxygenase (original description: none)	T
3.13.3.2.4	Carbohydrate metabolism.nucleotide sugar biosynthesis.UDP-D-glucuronic acid biosynthesis.myo-inositol oxidation pathway (MIOP).D-glucuronic acid kinase	Solyc02g093440.4.1	D-glucuronic acid kinase (original description: none)	T
3.13.3.2.5	Carbohydrate metabolism.nucleotide sugar biosynthesis.UDP-D-glucuronic acid biosynthesis.myo-inositol oxidation pathway (MIOP).multifunctional UDP-monosaccharide pyrophosphorylase	Solyc04g058070.3.1	multifunctional UDP-monosaccharide pyrophosphorylase (original description: none)	T
3.13.4	Carbohydrate metabolism.nucleotide sugar biosynthesis.UDP-D-galacturonic acid biosynthesis
3.13.4.1	Carbohydrate metabolism.nucleotide sugar biosynthesis.UDP-D-galacturonic acid biosynthesis.UDP-D-glucuronic acid 4-epimerase	Solyc01g091200.4.1	UDP-D-glucuronic acid 4-epimerase (original description: none)	T
3.13.4.1	Carbohydrate metabolism.nucleotide sugar biosynthesis.UDP-D-galacturonic acid biosynthesis.UDP-D-glucuronic acid 4-epimerase	Solyc03g083550.1.1	UDP-D-glucuronic acid 4-epimerase (original description: none)	T
3.13.4.1	Carbohydrate metabolism.nucleotide sugar biosynthesis.UDP-D-galacturonic acid biosynthesis.UDP-D-glucuronic acid 4-epimerase	Solyc05g050990.1.1	UDP-D-glucuronic acid 4-epimerase (original description: none)	T
3.13.4.1	Carbohydrate metabolism.nucleotide sugar biosynthesis.UDP-D-galacturonic acid biosynthesis.UDP-D-glucuronic acid 4-epimerase	Solyc05g053790.1.1	UDP-D-glucuronic acid 4-epimerase (original description: none)	T
3.13.4.1	Carbohydrate metabolism.nucleotide sugar biosynthesis.UDP-D-galacturonic acid biosynthesis.UDP-D-glucuronic acid 4-epimerase	Solyc07g006220.2.1	UDP-D-glucuronic acid 4-epimerase (original description: none)	T
3.13.4.1	Carbohydrate metabolism.nucleotide sugar biosynthesis.UDP-D-galacturonic acid biosynthesis.UDP-D-glucuronic acid 4-epimerase	Solyc08g079440.1.1	UDP-D-glucuronic acid 4-epimerase (original description: none)	T
3.13.4.1	Carbohydrate metabolism.nucleotide sugar biosynthesis.UDP-D-galacturonic acid biosynthesis.UDP-D-glucuronic acid 4-epimerase	Solyc09g092330.3.1	UDP-D-glucuronic acid 4-epimerase (original description: none)	T
3.13.4.1	Carbohydrate metabolism.nucleotide sugar biosynthesis.UDP-D-galacturonic acid biosynthesis.UDP-D-glucuronic acid 4-epimerase	Solyc10g018260.1.1	UDP-D-glucuronic acid 4-epimerase (original description: none)	T
3.13.4.1	Carbohydrate metabolism.nucleotide sugar biosynthesis.UDP-D-galacturonic acid biosynthesis.UDP-D-glucuronic acid 4-epimerase	Solyc12g010540.1.1	UDP-D-glucuronic acid 4-epimerase (original description: none)	T
3.13.4.2	Carbohydrate metabolism.nucleotide sugar biosynthesis.UDP-D-galacturonic acid biosynthesis.salvage biosynthesis
3.13.4.2.1	Carbohydrate metabolism.nucleotide sugar biosynthesis.UDP-D-galacturonic acid biosynthesis.salvage biosynthesis.galacturonokinase	Solyc07g014640.3.1	galacturonokinase (original description: none)	T
3.13.4.2.1	Carbohydrate metabolism.nucleotide sugar biosynthesis.UDP-D-galacturonic acid biosynthesis.salvage biosynthesis.galacturonokinase	Solyc09g031880.3.1	galacturonokinase (original description: none)	T
3.13.5	Carbohydrate metabolism.nucleotide sugar biosynthesis.UDP-D-xylose biosynthesis
3.13.5.1	Carbohydrate metabolism.nucleotide sugar biosynthesis.UDP-D-xylose biosynthesis.UDP-D-glucuronic acid decarboxylase	Solyc01g066700.4.1	UDP-D-glucuronic acid decarboxylase (original description: none)	T
3.13.5.1	Carbohydrate metabolism.nucleotide sugar biosynthesis.UDP-D-xylose biosynthesis.UDP-D-glucuronic acid decarboxylase	Solyc01g066710.4.1	UDP-D-glucuronic acid decarboxylase (original description: none)	T
3.13.5.1	Carbohydrate metabolism.nucleotide sugar biosynthesis.UDP-D-xylose biosynthesis.UDP-D-glucuronic acid decarboxylase	Solyc04g011400.3.1	UDP-D-glucuronic acid decarboxylase (original description: none)	T
3.13.5.1	Carbohydrate metabolism.nucleotide sugar biosynthesis.UDP-D-xylose biosynthesis.UDP-D-glucuronic acid decarboxylase	Solyc05g054590.4.1	UDP-D-glucuronic acid decarboxylase (original description: none)	T
3.13.5.1	Carbohydrate metabolism.nucleotide sugar biosynthesis.UDP-D-xylose biosynthesis.UDP-D-glucuronic acid decarboxylase	Solyc09g005530.3.1	UDP-D-glucuronic acid decarboxylase (original description: none)	T
3.13.5.1	Carbohydrate metabolism.nucleotide sugar biosynthesis.UDP-D-xylose biosynthesis.UDP-D-glucuronic acid decarboxylase	Solyc09g005810.4.1	UDP-D-glucuronic acid decarboxylase (original description: none)	T
3.13.5.1	Carbohydrate metabolism.nucleotide sugar biosynthesis.UDP-D-xylose biosynthesis.UDP-D-glucuronic acid decarboxylase	Solyc09g075120.3.1	UDP-D-glucuronic acid decarboxylase (original description: none)	T
3.13.5.1	Carbohydrate metabolism.nucleotide sugar biosynthesis.UDP-D-xylose biosynthesis.UDP-D-glucuronic acid decarboxylase	Solyc09g075110.1.1	UDP-D-glucuronic acid decarboxylase (original description: none)	T
3.13.5.1	Carbohydrate metabolism.nucleotide sugar biosynthesis.UDP-D-xylose biosynthesis.UDP-D-glucuronic acid decarboxylase	Solyc10g085920.3.1	UDP-D-glucuronic acid decarboxylase (original description: none)	T
3.13.5.1	Carbohydrate metabolism.nucleotide sugar biosynthesis.UDP-D-xylose biosynthesis.UDP-D-glucuronic acid decarboxylase	Solyc11g066150.3.1	UDP-D-glucuronic acid decarboxylase (original description: none)	T
3.13.5.1	Carbohydrate metabolism.nucleotide sugar biosynthesis.UDP-D-xylose biosynthesis.UDP-D-glucuronic acid decarboxylase	Solyc12g099480.2.1	UDP-D-glucuronic acid decarboxylase (original description: none)	T
3.13.5.2	Carbohydrate metabolism.nucleotide sugar biosynthesis.UDP-D-xylose biosynthesis.UDP-D-apiose / UPD-D-xylose synthetase	Solyc01g009420.4.1	UDP-D-apiose / UPD-D-xylose synthetase (original description: none)	T
3.13.5.2	Carbohydrate metabolism.nucleotide sugar biosynthesis.UDP-D-xylose biosynthesis.UDP-D-apiose / UPD-D-xylose synthetase	Solyc06g074670.4.1	UDP-D-apiose / UPD-D-xylose synthetase (original description: none)	T
3.13.5.2	Carbohydrate metabolism.nucleotide sugar biosynthesis.UDP-D-xylose biosynthesis.UDP-D-apiose / UPD-D-xylose synthetase	Solyc11g066720.3.1	UDP-D-apiose / UPD-D-xylose synthetase (original description: none)	T
3.13.6	Carbohydrate metabolism.nucleotide sugar biosynthesis.UDP-L-rhamnose biosynthesis
3.13.6.1	Carbohydrate metabolism.nucleotide sugar biosynthesis.UDP-L-rhamnose biosynthesis.UDP-L-rhamnose synthase	Solyc07g062130.3.1	UDP-L-rhamnose synthase (original description: none)	T
3.13.6.1	Carbohydrate metabolism.nucleotide sugar biosynthesis.UDP-L-rhamnose biosynthesis.UDP-L-rhamnose synthase	Solyc08g069110.3.1	UDP-L-rhamnose synthase (original description: none)	T
3.13.6.1	Carbohydrate metabolism.nucleotide sugar biosynthesis.UDP-L-rhamnose biosynthesis.UDP-L-rhamnose synthase	Solyc08g080140.4.1	UDP-L-rhamnose synthase (original description: none)	T
3.13.6.1	Carbohydrate metabolism.nucleotide sugar biosynthesis.UDP-L-rhamnose biosynthesis.UDP-L-rhamnose synthase	Solyc10g007480.4.1	UDP-L-rhamnose synthase (original description: none)	T
3.13.7	Carbohydrate metabolism.nucleotide sugar biosynthesis.UDP-L-arabinose biosynthesis
3.13.7.1	Carbohydrate metabolism.nucleotide sugar biosynthesis.UDP-L-arabinose biosynthesis.UDP-D-xylose 4-epimerase	Solyc02g030225.1.1	UDP-D-xylose 4-epimerase (original description: none)	T
3.13.7.1	Carbohydrate metabolism.nucleotide sugar biosynthesis.UDP-L-arabinose biosynthesis.UDP-D-xylose 4-epimerase	Solyc02g069580.3.1	UDP-D-xylose 4-epimerase (original description: none)	T
3.13.7.1	Carbohydrate metabolism.nucleotide sugar biosynthesis.UDP-L-arabinose biosynthesis.UDP-D-xylose 4-epimerase	Solyc07g043550.3.1	UDP-D-xylose 4-epimerase (original description: none)	T
3.13.7.1	Carbohydrate metabolism.nucleotide sugar biosynthesis.UDP-L-arabinose biosynthesis.UDP-D-xylose 4-epimerase	Solyc12g006410.3.1	UDP-D-xylose 4-epimerase (original description: none)	T
3.13.7.2	Carbohydrate metabolism.nucleotide sugar biosynthesis.UDP-L-arabinose biosynthesis.salvage biosynthesis
3.13.7.2.1	Carbohydrate metabolism.nucleotide sugar biosynthesis.UDP-L-arabinose biosynthesis.salvage biosynthesis.L-arabinose kinase	Solyc07g016170.4.1	L-arabinose kinase (original description: none)	T
3.13.7.2.1	Carbohydrate metabolism.nucleotide sugar biosynthesis.UDP-L-arabinose biosynthesis.salvage biosynthesis.L-arabinose kinase	Solyc08g069231.1.1	L-arabinose kinase (original description: none)	T
3.13.7.3	Carbohydrate metabolism.nucleotide sugar biosynthesis.UDP-L-arabinose biosynthesis.UDP-L-arabinose mutase	Solyc02g065740.3.1	UDP-L-arabinose mutase (original description: none)	T
3.13.7.3	Carbohydrate metabolism.nucleotide sugar biosynthesis.UDP-L-arabinose biosynthesis.UDP-L-arabinose mutase	Solyc02g089170.4.1	UDP-L-arabinose mutase (original description: none)	T
3.13.7.3	Carbohydrate metabolism.nucleotide sugar biosynthesis.UDP-L-arabinose biosynthesis.UDP-L-arabinose mutase	Solyc03g070390.3.1	UDP-L-arabinose mutase (original description: none)	T
3.13.7.3	Carbohydrate metabolism.nucleotide sugar biosynthesis.UDP-L-arabinose biosynthesis.UDP-L-arabinose mutase	Solyc03g019750.3.1	UDP-L-arabinose mutase (original description: none)	T
3.13.7.3	Carbohydrate metabolism.nucleotide sugar biosynthesis.UDP-L-arabinose biosynthesis.UDP-L-arabinose mutase	Solyc03g114860.4.1	UDP-L-arabinose mutase (original description: none)	T
3.13.7.3	Carbohydrate metabolism.nucleotide sugar biosynthesis.UDP-L-arabinose biosynthesis.UDP-L-arabinose mutase	Solyc04g005340.2.1	UDP-L-arabinose mutase (original description: none)	T
3.13.7.3	Carbohydrate metabolism.nucleotide sugar biosynthesis.UDP-L-arabinose biosynthesis.UDP-L-arabinose mutase	Solyc04g051200.2.1	UDP-L-arabinose mutase (original description: none)	T
3.13.7.3	Carbohydrate metabolism.nucleotide sugar biosynthesis.UDP-L-arabinose biosynthesis.UDP-L-arabinose mutase	Solyc05g012070.3.1	UDP-L-arabinose mutase (original description: none)	T
3.13.8	Carbohydrate metabolism.nucleotide sugar biosynthesis.UDP-D-glucose 4-epimerase	Solyc08g080570.4.1	UDP-D-glucose 4-epimerase (original description: none)	T
3.13.8	Carbohydrate metabolism.nucleotide sugar biosynthesis.UDP-D-glucose 4-epimerase	Solyc08g082440.3.1	UDP-D-glucose 4-epimerase (original description: none)	T
3.13.8	Carbohydrate metabolism.nucleotide sugar biosynthesis.UDP-D-glucose 4-epimerase	Solyc12g055930.3.1	UDP-D-glucose 4-epimerase (original description: none)	T
3.13.9	Carbohydrate metabolism.nucleotide sugar biosynthesis.UDP-N-acetylglucosamine biosynthesis
3.13.9.1	Carbohydrate metabolism.nucleotide sugar biosynthesis.UDP-N-acetylglucosamine biosynthesis.de novo biosynthesis
3.13.9.1.1	Carbohydrate metabolism.nucleotide sugar biosynthesis.UDP-N-acetylglucosamine biosynthesis.de novo biosynthesis.glutamine:fructose-6-phosphate amidotransferase	Solyc01g087870.4.1	glutamine:fructose-6-phosphate amidotransferase (original description: none)	T
3.13.9.1.2	Carbohydrate metabolism.nucleotide sugar biosynthesis.UDP-N-acetylglucosamine biosynthesis.de novo biosynthesis.glucosamine 6-phosphate N-acetyltransferase	Solyc09g009780.4.1	glucosamine 6-phosphate N-acetyltransferase (original description: none)	T
3.13.9.1.3	Carbohydrate metabolism.nucleotide sugar biosynthesis.UDP-N-acetylglucosamine biosynthesis.de novo biosynthesis.N-acetylglucosamine-phosphate mutase	Solyc08g077270.4.1	N-acetylglucosamine-phosphate mutase (original description: none)	T
3.13.9.1.4	Carbohydrate metabolism.nucleotide sugar biosynthesis.UDP-N-acetylglucosamine biosynthesis.de novo biosynthesis.UDP-N-acetylglucosamine pyrophosphorylase	Solyc02g068530.4.1	UDP-N-acetylglucosamine pyrophosphorylase (original description: none)	T
3.13.9.2	Carbohydrate metabolism.nucleotide sugar biosynthesis.UDP-N-acetylglucosamine biosynthesis.salvage biosynthesis
3.13.9.2.1	Carbohydrate metabolism.nucleotide sugar biosynthesis.UDP-N-acetylglucosamine biosynthesis.salvage biosynthesis.N-acetylglucosamine kinase	Solyc02g023980.3.1	N-acetylglucosamine kinase (original description: none)	T
3.13.9.2.1	Carbohydrate metabolism.nucleotide sugar biosynthesis.UDP-N-acetylglucosamine biosynthesis.salvage biosynthesis.N-acetylglucosamine kinase	Solyc07g044750.3.1	N-acetylglucosamine kinase (original description: none)	T
4	Amino acid metabolism
4.1	Amino acid metabolism.biosynthesis
4.1.1	Amino acid metabolism.biosynthesis.glutamate family
4.1.1.1	Amino acid metabolism.biosynthesis.glutamate family.glutamate-derived amino acids
4.1.1.1.1	Amino acid metabolism.biosynthesis.glutamate family.glutamate-derived amino acids.ornithine
4.1.1.1.1.1	Amino acid metabolism.biosynthesis.glutamate family.glutamate-derived amino acids.ornithine.N-acetylglutamate synthase	Solyc02g092260.3.1	N-acetylglutamate synthase (original description: none)	T
4.1.1.1.1.1	Amino acid metabolism.biosynthesis.glutamate family.glutamate-derived amino acids.ornithine.N-acetylglutamate synthase	Solyc03g043950.4.1	N-acetylglutamate synthase (original description: none)	T
4.1.1.1.1.2	Amino acid metabolism.biosynthesis.glutamate family.glutamate-derived amino acids.ornithine.N-acetylglutamate kinase	Solyc11g005620.1.1	N-acetylglutamate kinase (original description: none)	T
4.1.1.1.1.3	Amino acid metabolism.biosynthesis.glutamate family.glutamate-derived amino acids.ornithine.N-acetylglutamate-5-phosphate reductase	Solyc01g108660.4.1	N-acetylglutamate-5-phosphate reductase (original description: none)	T
4.1.1.1.1.4	Amino acid metabolism.biosynthesis.glutamate family.glutamate-derived amino acids.ornithine.N2-acetylornithine aminotransferase	Solyc08g080370.3.1	N2-acetylornithine aminotransferase (original description: none)	T
4.1.1.1.1.5	Amino acid metabolism.biosynthesis.glutamate family.glutamate-derived amino acids.ornithine.N2-acetylornithine:glutamate acetyltransferase	Solyc09g010420.4.1	N2-acetylornithine:glutamate acetyltransferase (original description: none)	T
4.1.1.1.1.6	Amino acid metabolism.biosynthesis.glutamate family.glutamate-derived amino acids.ornithine.N2-acetylornithine deacetylase	Solyc08g076970.3.1	N2-acetylornithine deacetylase (original description: none)	T
4.1.1.1.1.6	Amino acid metabolism.biosynthesis.glutamate family.glutamate-derived amino acids.ornithine.N2-acetylornithine deacetylase	Solyc08g076980.4.1	N2-acetylornithine deacetylase (original description: none)	T
4.1.1.1.1.6	Amino acid metabolism.biosynthesis.glutamate family.glutamate-derived amino acids.ornithine.N2-acetylornithine deacetylase	Solyc08g076990.3.1	N2-acetylornithine deacetylase (original description: none)	T
4.1.1.1.2	Amino acid metabolism.biosynthesis.glutamate family.glutamate-derived amino acids.arginine
4.1.1.1.2.1	Amino acid metabolism.biosynthesis.glutamate family.glutamate-derived amino acids.arginine.carbamoyl phosphate synthetase heterodimer
4.1.1.1.2.1.1	Amino acid metabolism.biosynthesis.glutamate family.glutamate-derived amino acids.arginine.carbamoyl phosphate synthetase heterodimer.large subunit	Solyc06g075340.4.1	large subunit of carbamoyl phosphate synthetase heterodimer (original description: none)	T
4.1.1.1.2.1.2	Amino acid metabolism.biosynthesis.glutamate family.glutamate-derived amino acids.arginine.carbamoyl phosphate synthetase heterodimer.small subunit	Solyc03g115630.3.1	small subunit of carbamoyl phosphate synthetase heterodimer (original description: none)	T
4.1.1.1.2.2	Amino acid metabolism.biosynthesis.glutamate family.glutamate-derived amino acids.arginine.ornithine carbamoyltransferase	Solyc04g080610.3.1	ornithine carbamoyltransferase (original description: none)	T
4.1.1.1.2.2	Amino acid metabolism.biosynthesis.glutamate family.glutamate-derived amino acids.arginine.ornithine carbamoyltransferase	Solyc12g089210.2.1	ornithine carbamoyltransferase (original description: none)	T
4.1.1.1.2.3	Amino acid metabolism.biosynthesis.glutamate family.glutamate-derived amino acids.arginine.argininosuccinate synthetase	Solyc05g012270.3.1	argininosuccinate synthetase (original description: none)	T
4.1.1.1.2.4	Amino acid metabolism.biosynthesis.glutamate family.glutamate-derived amino acids.arginine.argininosuccinate lyase	Solyc04g076320.4.1	argininosuccinate lyase (original description: none)	T
4.1.1.1.3	Amino acid metabolism.biosynthesis.glutamate family.glutamate-derived amino acids.gamma-aminobutyrate (GABA)
4.1.1.1.3.1	Amino acid metabolism.biosynthesis.glutamate family.glutamate-derived amino acids.gamma-aminobutyrate (GABA).glutamate decarboxylase	Solyc01g005000.3.1	glutamate decarboxylase (original description: none)	T
4.1.1.1.3.1	Amino acid metabolism.biosynthesis.glutamate family.glutamate-derived amino acids.gamma-aminobutyrate (GABA).glutamate decarboxylase	Solyc03g098240.3.1	glutamate decarboxylase (original description: none)	T
4.1.1.1.3.1	Amino acid metabolism.biosynthesis.glutamate family.glutamate-derived amino acids.gamma-aminobutyrate (GABA).glutamate decarboxylase	Solyc04g025530.3.1	glutamate decarboxylase (original description: none)	T
4.1.1.1.3.1	Amino acid metabolism.biosynthesis.glutamate family.glutamate-derived amino acids.gamma-aminobutyrate (GABA).glutamate decarboxylase	Solyc05g054050.4.1	glutamate decarboxylase (original description: none)	T
4.1.1.1.3.1	Amino acid metabolism.biosynthesis.glutamate family.glutamate-derived amino acids.gamma-aminobutyrate (GABA).glutamate decarboxylase	Solyc11g011920.2.1	glutamate decarboxylase (original description: none)	T
4.1.1.1.4	Amino acid metabolism.biosynthesis.glutamate family.glutamate-derived amino acids.proline
4.1.1.1.4.1	Amino acid metabolism.biosynthesis.glutamate family.glutamate-derived amino acids.proline.main pathway
4.1.1.1.4.1.1	Amino acid metabolism.biosynthesis.glutamate family.glutamate-derived amino acids.proline.main pathway.pyrroline-5-carboxylate synthetase	Solyc06g019170.3.1	pyrroline-5-carboxylate synthetase (original description: none)	T
4.1.1.1.4.1.1	Amino acid metabolism.biosynthesis.glutamate family.glutamate-derived amino acids.proline.main pathway.pyrroline-5-carboxylate synthetase	Solyc08g043170.4.1	pyrroline-5-carboxylate synthetase (original description: none)	T
4.1.1.1.4.1.2	Amino acid metabolism.biosynthesis.glutamate family.glutamate-derived amino acids.proline.main pathway.pyrroline-5-carboxylate reductase	Solyc02g068640.3.1	pyrroline-5-carboxylate reductase (original description: none)	T
4.1.1.1.4.2	Amino acid metabolism.biosynthesis.glutamate family.glutamate-derived amino acids.proline.alternative pathway
4.1.1.1.4.2.1	Amino acid metabolism.biosynthesis.glutamate family.glutamate-derived amino acids.proline.alternative pathway.pyrroline-2-carboxylate reductase
4.1.1.1.4.2.2	Amino acid metabolism.biosynthesis.glutamate family.glutamate-derived amino acids.proline.alternative pathway.ornithine aminotransferase	Solyc08g048450.4.1	ornithine aminotransferase (original description: none)	T
4.1.1.1.4.3	Amino acid metabolism.biosynthesis.glutamate family.glutamate-derived amino acids.proline.regulation
4.1.1.1.4.3.1	Amino acid metabolism.biosynthesis.glutamate family.glutamate-derived amino acids.proline.regulation.transcription factor (PHR1)	Solyc05g055940.3.1	PHR1 transcription factor involved in proline synthesis regulation (original description: none)	T
4.1.1.1.4.3.1	Amino acid metabolism.biosynthesis.glutamate family.glutamate-derived amino acids.proline.regulation.transcription factor (PHR1)	Solyc06g008200.3.1	PHR1 transcription factor involved in proline synthesis regulation (original description: none)	T
4.1.1.1.4.3.1	Amino acid metabolism.biosynthesis.glutamate family.glutamate-derived amino acids.proline.regulation.transcription factor (PHR1)	Solyc09g072830.4.1	PHR1 transcription factor involved in proline synthesis regulation (original description: none)	T
4.1.1.2	Amino acid metabolism.biosynthesis.glutamate family.histidine
4.1.1.2.1	Amino acid metabolism.biosynthesis.glutamate family.histidine.ribose-phosphate diphosphokinase	Solyc04g039620.2.1	ribose-phosphate diphosphokinase (original description: none)	T
4.1.1.2.1	Amino acid metabolism.biosynthesis.glutamate family.histidine.ribose-phosphate diphosphokinase	Solyc07g056330.3.1	ribose-phosphate diphosphokinase (original description: none)	T
4.1.1.2.1	Amino acid metabolism.biosynthesis.glutamate family.histidine.ribose-phosphate diphosphokinase	Solyc10g007760.4.1	ribose-phosphate diphosphokinase (original description: none)	T
4.1.1.2.2	Amino acid metabolism.biosynthesis.glutamate family.histidine.ATP phosphoribosyl transferase	Solyc01g103750.4.1	ATP phosphoribosyl transferase (original description: none)	T
4.1.1.2.3	Amino acid metabolism.biosynthesis.glutamate family.histidine.bifunctional phosphoribosyl-ATP diphosphatase and phosphoribosyl-AMP cyclohydrolase	Solyc10g005930.2.1	bifunctional phosphoribosyl-ATP diphosphatase and phosphoribosyl-AMP cyclohydrolase (original description: none)	T
4.1.1.2.4	Amino acid metabolism.biosynthesis.glutamate family.histidine.phosphoribosyl-formimino-AICAR-phosphate isomerase	Solyc05g056150.4.1	phosphoribosyl-formimino-AICAR-phosphate isomerase (original description: none)	T
4.1.1.2.5	Amino acid metabolism.biosynthesis.glutamate family.histidine.imidazoleglycerol-phosphate synthase	Solyc07g064810.3.1	imidazoleglycerol-phosphate synthase (original description: none)	T
4.1.1.2.6	Amino acid metabolism.biosynthesis.glutamate family.histidine.imidazoleglycerol-phosphate dehydratase	Solyc09g076020.3.1	imidazoleglycerol-phosphate dehydratase (original description: none)	T
4.1.1.2.7	Amino acid metabolism.biosynthesis.glutamate family.histidine.histidinol-phosphate aminotransferase	Solyc04g009350.3.1	histidinol-phosphate aminotransferase (original description: none)	T
4.1.1.2.8	Amino acid metabolism.biosynthesis.glutamate family.histidine.histidinol-phosphate phosphatase	Solyc01g109930.4.1	histidinol-phosphate phosphatase (original description: none)	T
4.1.1.2.9	Amino acid metabolism.biosynthesis.glutamate family.histidine.histidinol dehydrogenase	Solyc02g071890.3.1	histidinol dehydrogenase (original description: none)	T
4.1.1.3	Amino acid metabolism.biosynthesis.glutamate family.arginine and ornithine transporter	Solyc10g009090.3.1	arginine/ornithine transporter (original description: none)	T
4.1.2	Amino acid metabolism.biosynthesis.aspartate family
4.1.2.1	Amino acid metabolism.biosynthesis.aspartate family.asparagine
4.1.2.1.1	Amino acid metabolism.biosynthesis.aspartate family.asparagine.glutamine-dependent asparagine synthetase	Solyc04g055200.3.1	glutamine-dependent asparagine synthetase (original description: none)	T
4.1.2.1.1	Amino acid metabolism.biosynthesis.aspartate family.asparagine.glutamine-dependent asparagine synthetase	Solyc06g007180.3.1	glutamine-dependent asparagine synthetase (original description: none)	T
4.1.2.1.2	Amino acid metabolism.biosynthesis.aspartate family.asparagine.L-asparaginase	Solyc03g114790.3.1	L-asparaginase (original description: none)	T
4.1.2.1.2	Amino acid metabolism.biosynthesis.aspartate family.asparagine.L-asparaginase	Solyc04g078460.3.1	L-asparaginase (original description: none)	T
4.1.2.1.2	Amino acid metabolism.biosynthesis.aspartate family.asparagine.L-asparaginase	Solyc06g069400.4.1	L-asparaginase (original description: none)	T
4.1.2.1.3	Amino acid metabolism.biosynthesis.aspartate family.asparagine.asparagine aminotransaminase	Solyc12g099930.2.1	asparagine aminotransaminase (original description: none)	T
4.1.2.1.4	Amino acid metabolism.biosynthesis.aspartate family.asparagine.omega-amidase	Solyc06g064880.3.1	omega-amidase (original description: none)	T
4.1.2.1.4	Amino acid metabolism.biosynthesis.aspartate family.asparagine.omega-amidase	Solyc07g041280.4.1	omega-amidase (original description: none)	T
4.1.2.1.4	Amino acid metabolism.biosynthesis.aspartate family.asparagine.omega-amidase	Solyc08g062190.3.1	omega-amidase (original description: none)	T
4.1.2.2	Amino acid metabolism.biosynthesis.aspartate family.aspartate-derived amino acids
4.1.2.2.1	Amino acid metabolism.biosynthesis.aspartate family.aspartate-derived amino acids.aspartate kinase	Solyc01g005240.4.1	aspartate kinase (original description: none)	T
4.1.2.2.2	Amino acid metabolism.biosynthesis.aspartate family.aspartate-derived amino acids.aspartate-semialdehyde dehydrogenase	Solyc01g005250.4.1	aspartate-semialdehyde dehydrogenase (original description: none)	T
4.1.2.2.3	Amino acid metabolism.biosynthesis.aspartate family.aspartate-derived amino acids.lysine
4.1.2.2.3.1	Amino acid metabolism.biosynthesis.aspartate family.aspartate-derived amino acids.lysine.hydroxy-tetrahydrodihydrodipicolinate synthase	Solyc03g044660.3.1	hydroxy-tetrahydrodihydrodipicolinate synthase (original description: none)	T
4.1.2.2.3.1	Amino acid metabolism.biosynthesis.aspartate family.aspartate-derived amino acids.lysine.hydroxy-tetrahydrodihydrodipicolinate synthase	Solyc10g083110.3.1	hydroxy-tetrahydrodihydrodipicolinate synthase (original description: none)	T
4.1.2.2.3.2	Amino acid metabolism.biosynthesis.aspartate family.aspartate-derived amino acids.lysine.hydroxy-tetrahydrodihydrodipicolinate reductase	Solyc01g098380.4.1	hydroxy-tetrahydrodihydrodipicolinate reductase (original description: none)	T
4.1.2.2.3.3	Amino acid metabolism.biosynthesis.aspartate family.aspartate-derived amino acids.lysine.LL-diaminopimelate aminotransferase	Solyc06g073280.3.1	LL-diaminopimelate aminotransferase (original description: none)	T
4.1.2.2.3.4	Amino acid metabolism.biosynthesis.aspartate family.aspartate-derived amino acids.lysine.diaminopimelate epimerase	Solyc09g005700.3.1	diaminopimelate epimerase (original description: none)	T
4.1.2.2.3.5	Amino acid metabolism.biosynthesis.aspartate family.aspartate-derived amino acids.lysine.diaminopimelate decarboxylase	Solyc01g109850.3.1	diaminopimelate decarboxylase (original description: none)	T
4.1.2.2.4	Amino acid metabolism.biosynthesis.aspartate family.aspartate-derived amino acids.bifunctional homoserine dehydrogenase and aspartate kinase	Solyc06g064550.3.1	bifunctional homoserine dehydrogenase and aspartate kinase (original description: none)	T
4.1.2.2.4	Amino acid metabolism.biosynthesis.aspartate family.aspartate-derived amino acids.bifunctional homoserine dehydrogenase and aspartate kinase	Solyc11g040390.2.1	bifunctional homoserine dehydrogenase and aspartate kinase (original description: none)	T
4.1.2.2.5	Amino acid metabolism.biosynthesis.aspartate family.aspartate-derived amino acids.homoserine kinase	Solyc04g008760.3.1	homoserine kinase (original description: none)	T
4.1.2.2.6	Amino acid metabolism.biosynthesis.aspartate family.aspartate-derived amino acids.methionine
4.1.2.2.6.1	Amino acid metabolism.biosynthesis.aspartate family.aspartate-derived amino acids.methionine.transsulfuration pathway
4.1.2.2.6.1.1	Amino acid metabolism.biosynthesis.aspartate family.aspartate-derived amino acids.methionine.transsulfuration pathway.cystathionine gamma-synthase	Solyc02g067180.3.1	cystathionine gamma-synthase (original description: none)	T
4.1.2.2.6.1.2	Amino acid metabolism.biosynthesis.aspartate family.aspartate-derived amino acids.methionine.transsulfuration pathway.cystathionine beta-lyase	Solyc10g079720.2.1	cystathionine beta-lyase (original description: none)	T
4.1.2.2.6.2	Amino acid metabolism.biosynthesis.aspartate family.aspartate-derived amino acids.methionine.L-homocysteine S-methyltransferase activities
4.1.2.2.6.2.1	Amino acid metabolism.biosynthesis.aspartate family.aspartate-derived amino acids.methionine.L-homocysteine S-methyltransferase activities.methyl-tetrahydrofolate-dependent methionine synthase	Solyc01g009180.4.1	methyl-tetrahydrofolate-dependent methionine synthase (original description: none)	T
4.1.2.2.6.2.1	Amino acid metabolism.biosynthesis.aspartate family.aspartate-derived amino acids.methionine.L-homocysteine S-methyltransferase activities.methyl-tetrahydrofolate-dependent methionine synthase	Solyc10g081510.2.1	methyl-tetrahydrofolate-dependent methionine synthase (original description: none)	T
4.1.2.2.6.2.2	Amino acid metabolism.biosynthesis.aspartate family.aspartate-derived amino acids.methionine.L-homocysteine S-methyltransferase activities.cobalamine-dependent methionine synthase
4.1.2.2.6.3	Amino acid metabolism.biosynthesis.aspartate family.aspartate-derived amino acids.methionine.S-methylmethionine cycle
4.1.2.2.6.3.1	Amino acid metabolism.biosynthesis.aspartate family.aspartate-derived amino acids.methionine.S-methylmethionine cycle.homocysteine S-methyltransferase	Solyc09g065520.4.1	homocysteine S-methyltransferase (original description: none)	T
4.1.2.2.6.3.1	Amino acid metabolism.biosynthesis.aspartate family.aspartate-derived amino acids.methionine.S-methylmethionine cycle.homocysteine S-methyltransferase	Solyc09g082460.3.1	homocysteine S-methyltransferase (original description: none)	T
4.1.2.2.6.3.2	Amino acid metabolism.biosynthesis.aspartate family.aspartate-derived amino acids.methionine.S-methylmethionine cycle.methionine S-methyltransferase	Solyc01g102940.3.1	methionine S-methyltransferase (original description: none)	T
4.1.2.2.6.4	Amino acid metabolism.biosynthesis.aspartate family.aspartate-derived amino acids.methionine.salvage pathway
4.1.2.2.6.4.1	Amino acid metabolism.biosynthesis.aspartate family.aspartate-derived amino acids.methionine.salvage pathway.methylthioadenosine nucleosidase	Solyc01g111060.4.1	methylthioadenosine nucleosidase (original description: none)	T
4.1.2.2.6.4.2	Amino acid metabolism.biosynthesis.aspartate family.aspartate-derived amino acids.methionine.salvage pathway.methylthioribose kinase	Solyc01g107550.3.1	methylthioribose kinase (original description: none)	T
4.1.2.2.6.4.3	Amino acid metabolism.biosynthesis.aspartate family.aspartate-derived amino acids.methionine.salvage pathway.methylthioribose-1-phosphate isomerase	Solyc08g022210.4.1	methylthioribose-1-phosphate isomerase (original description: none)	T
4.1.2.2.6.4.4	Amino acid metabolism.biosynthesis.aspartate family.aspartate-derived amino acids.methionine.salvage pathway.bifunctional methylthioribulose-1-phosphate dehydratase and enolase-phosphatase	Solyc07g063040.3.1	bifunctional methylthioribulose-1-phosphate dehydratase and enolase-phosphatase (original description: none)	T
4.1.2.2.6.4.4	Amino acid metabolism.biosynthesis.aspartate family.aspartate-derived amino acids.methionine.salvage pathway.bifunctional methylthioribulose-1-phosphate dehydratase and enolase-phosphatase	Solyc10g007050.3.1	bifunctional methylthioribulose-1-phosphate dehydratase and enolase-phosphatase (original description: none)	T
4.1.2.2.6.4.5	Amino acid metabolism.biosynthesis.aspartate family.aspartate-derived amino acids.methionine.salvage pathway.acireductone dioxygenase	Solyc09g082630.3.1	acireductone dioxygenase (original description: none)	T
4.1.2.2.6.4.5	Amino acid metabolism.biosynthesis.aspartate family.aspartate-derived amino acids.methionine.salvage pathway.acireductone dioxygenase	Solyc09g082640.1.1	acireductone dioxygenase (original description: none)	T
4.1.2.2.6.4.5	Amino acid metabolism.biosynthesis.aspartate family.aspartate-derived amino acids.methionine.salvage pathway.acireductone dioxygenase	Solyc09g082650.4.1	acireductone dioxygenase (original description: none)	T
4.1.2.2.7	Amino acid metabolism.biosynthesis.aspartate family.aspartate-derived amino acids.threonine
4.1.2.2.7.1	Amino acid metabolism.biosynthesis.aspartate family.aspartate-derived amino acids.threonine.threonine synthase	Solyc03g121910.1.1	threonine synthase (original description: none)	T
4.1.2.2.7.1	Amino acid metabolism.biosynthesis.aspartate family.aspartate-derived amino acids.threonine.threonine synthase	Solyc06g062840.4.1	threonine synthase (original description: none)	T
4.1.2.2.8	Amino acid metabolism.biosynthesis.aspartate family.aspartate-derived amino acids.isoleucine
4.1.2.2.8.1	Amino acid metabolism.biosynthesis.aspartate family.aspartate-derived amino acids.isoleucine.threonine deaminase	Solyc09g008670.3.1	threonine deaminase (original description: none)	T
4.1.2.2.8.1	Amino acid metabolism.biosynthesis.aspartate family.aspartate-derived amino acids.isoleucine.threonine deaminase	Solyc10g083540.3.1	threonine deaminase (original description: none)	T
4.1.2.2.8.1	Amino acid metabolism.biosynthesis.aspartate family.aspartate-derived amino acids.isoleucine.threonine deaminase	Solyc10g083760.3.1	threonine deaminase (original description: none)	T
4.1.2.2.8.2	Amino acid metabolism.biosynthesis.aspartate family.aspartate-derived amino acids.isoleucine.methionine gamma-lyase	Solyc08g008580.3.1	methionine gamma-lyase (original description: none)	T
4.1.2.2.8.2	Amino acid metabolism.biosynthesis.aspartate family.aspartate-derived amino acids.isoleucine.methionine gamma-lyase	Solyc08g083110.4.1	methionine gamma-lyase (original description: none)	T
4.1.2.2.8.3	Amino acid metabolism.biosynthesis.aspartate family.aspartate-derived amino acids.isoleucine.acetolactate synthase complex
4.1.2.2.8.3.1	Amino acid metabolism.biosynthesis.aspartate family.aspartate-derived amino acids.isoleucine.acetolactate synthase complex.catalytic subunit	Solyc03g044330.1.1	catalytic subunit of acetolactate synthase complex (original description: none)	T
4.1.2.2.8.3.1	Amino acid metabolism.biosynthesis.aspartate family.aspartate-derived amino acids.isoleucine.acetolactate synthase complex.catalytic subunit	Solyc06g059880.3.1	catalytic subunit of acetolactate synthase complex (original description: none)	T
4.1.2.2.8.3.1	Amino acid metabolism.biosynthesis.aspartate family.aspartate-derived amino acids.isoleucine.acetolactate synthase complex.catalytic subunit	Solyc07g061940.4.1	catalytic subunit of acetolactate synthase complex (original description: none)	T
4.1.2.2.8.3.2	Amino acid metabolism.biosynthesis.aspartate family.aspartate-derived amino acids.isoleucine.acetolactate synthase complex.regulatory subunit	Solyc11g008780.3.1	regulatory subunit of acetolactate synthase complex (original description: none)	T
4.1.2.2.8.3.2	Amino acid metabolism.biosynthesis.aspartate family.aspartate-derived amino acids.isoleucine.acetolactate synthase complex.regulatory subunit	Solyc12g019300.2.1	regulatory subunit of acetolactate synthase complex (original description: none)	T
4.1.2.2.8.4	Amino acid metabolism.biosynthesis.aspartate family.aspartate-derived amino acids.isoleucine.ketol-acid reductoisomerase	Solyc07g053280.4.1	ketol-acid reductoisomerase (original description: none)	T
4.1.2.2.8.4	Amino acid metabolism.biosynthesis.aspartate family.aspartate-derived amino acids.isoleucine.ketol-acid reductoisomerase	Solyc12g010840.2.1	ketol-acid reductoisomerase (original description: none)	T
4.1.2.2.8.5	Amino acid metabolism.biosynthesis.aspartate family.aspartate-derived amino acids.isoleucine.dihydroxy-acid dehydratase	Solyc05g053540.3.1	dihydroxy-acid dehydratase (original description: none)	T
4.1.2.2.8.5	Amino acid metabolism.biosynthesis.aspartate family.aspartate-derived amino acids.isoleucine.dihydroxy-acid dehydratase	Solyc12g043020.2.1	dihydroxy-acid dehydratase (original description: none)	T
4.1.2.2.8.6	Amino acid metabolism.biosynthesis.aspartate family.aspartate-derived amino acids.isoleucine.valine/leucine/isoleucine aminotransferase	Solyc02g091970.4.1	valine/leucine/isoleucine aminotransferase (original description: none)	T
4.1.2.2.8.6	Amino acid metabolism.biosynthesis.aspartate family.aspartate-derived amino acids.isoleucine.valine/leucine/isoleucine aminotransferase	Solyc03g043880.3.1	valine/leucine/isoleucine aminotransferase (original description: none)	T
4.1.2.2.8.6	Amino acid metabolism.biosynthesis.aspartate family.aspartate-derived amino acids.isoleucine.valine/leucine/isoleucine aminotransferase	Solyc04g077240.4.1	valine/leucine/isoleucine aminotransferase (original description: none)	T
4.1.2.2.8.6	Amino acid metabolism.biosynthesis.aspartate family.aspartate-derived amino acids.isoleucine.valine/leucine/isoleucine aminotransferase	Solyc04g077250.4.1	valine/leucine/isoleucine aminotransferase (original description: none)	T
4.1.2.2.8.6	Amino acid metabolism.biosynthesis.aspartate family.aspartate-derived amino acids.isoleucine.valine/leucine/isoleucine aminotransferase	Solyc07g021630.3.1	valine/leucine/isoleucine aminotransferase (original description: none)	T
4.1.2.2.8.6	Amino acid metabolism.biosynthesis.aspartate family.aspartate-derived amino acids.isoleucine.valine/leucine/isoleucine aminotransferase	Solyc12g088220.2.1	valine/leucine/isoleucine aminotransferase (original description: none)	T
4.1.3	Amino acid metabolism.biosynthesis.pyruvate family
4.1.3.1	Amino acid metabolism.biosynthesis.pyruvate family.alanine
4.1.3.1.1	Amino acid metabolism.biosynthesis.pyruvate family.alanine.alanine aminotransferase	Solyc03g123600.4.1	alanine aminotransferase (original description: none)	T
4.1.3.1.1	Amino acid metabolism.biosynthesis.pyruvate family.alanine.alanine aminotransferase	Solyc03g123610.4.1	alanine aminotransferase (original description: none)	T
4.1.3.1.1	Amino acid metabolism.biosynthesis.pyruvate family.alanine.alanine aminotransferase	Solyc06g063090.4.1	alanine aminotransferase (original description: none)	T
4.1.3.2	Amino acid metabolism.biosynthesis.pyruvate family.pyruvate-derived amino acids
4.1.3.2.1	Amino acid metabolism.biosynthesis.pyruvate family.pyruvate-derived amino acids.acetolactate synthase complex
4.1.3.2.1.1	Amino acid metabolism.biosynthesis.pyruvate family.pyruvate-derived amino acids.acetolactate synthase complex.catalytic subunit	Solyc03g044330.1.1	catalytic subunit of acetolactate synthase complex (original description: none)	T
4.1.3.2.1.1	Amino acid metabolism.biosynthesis.pyruvate family.pyruvate-derived amino acids.acetolactate synthase complex.catalytic subunit	Solyc06g059880.3.1	catalytic subunit of acetolactate synthase complex (original description: none)	T
4.1.3.2.1.1	Amino acid metabolism.biosynthesis.pyruvate family.pyruvate-derived amino acids.acetolactate synthase complex.catalytic subunit	Solyc07g061940.4.1	catalytic subunit of acetolactate synthase complex (original description: none)	T
4.1.3.2.1.2	Amino acid metabolism.biosynthesis.pyruvate family.pyruvate-derived amino acids.acetolactate synthase complex.regulatory subunit	Solyc11g008780.3.1	regulatory subunit of acetolactate synthase complex (original description: none)	T
4.1.3.2.1.2	Amino acid metabolism.biosynthesis.pyruvate family.pyruvate-derived amino acids.acetolactate synthase complex.regulatory subunit	Solyc12g019300.2.1	regulatory subunit of acetolactate synthase complex (original description: none)	T
4.1.3.2.2	Amino acid metabolism.biosynthesis.pyruvate family.pyruvate-derived amino acids.ketol-acid reductoisomerase	Solyc07g053280.4.1	ketol-acid reductoisomerase (original description: none)	T
4.1.3.2.2	Amino acid metabolism.biosynthesis.pyruvate family.pyruvate-derived amino acids.ketol-acid reductoisomerase	Solyc12g010840.2.1	ketol-acid reductoisomerase (original description: none)	T
4.1.3.2.3	Amino acid metabolism.biosynthesis.pyruvate family.pyruvate-derived amino acids.dihydroxy-acid dehydratase	Solyc05g053540.3.1	dihydroxy-acid dehydratase (original description: none)	T
4.1.3.2.3	Amino acid metabolism.biosynthesis.pyruvate family.pyruvate-derived amino acids.dihydroxy-acid dehydratase	Solyc12g043020.2.1	dihydroxy-acid dehydratase (original description: none)	T
4.1.3.2.4	Amino acid metabolism.biosynthesis.pyruvate family.pyruvate-derived amino acids.valine/leucine/isoleucine aminotransferase	Solyc02g091970.4.1	valine/leucine/isoleucine aminotransferase (original description: none)	T
4.1.3.2.4	Amino acid metabolism.biosynthesis.pyruvate family.pyruvate-derived amino acids.valine/leucine/isoleucine aminotransferase	Solyc03g043880.3.1	valine/leucine/isoleucine aminotransferase (original description: none)	T
4.1.3.2.4	Amino acid metabolism.biosynthesis.pyruvate family.pyruvate-derived amino acids.valine/leucine/isoleucine aminotransferase	Solyc04g077240.4.1	valine/leucine/isoleucine aminotransferase (original description: none)	T
4.1.3.2.4	Amino acid metabolism.biosynthesis.pyruvate family.pyruvate-derived amino acids.valine/leucine/isoleucine aminotransferase	Solyc04g077250.4.1	valine/leucine/isoleucine aminotransferase (original description: none)	T
4.1.3.2.4	Amino acid metabolism.biosynthesis.pyruvate family.pyruvate-derived amino acids.valine/leucine/isoleucine aminotransferase	Solyc07g021630.3.1	valine/leucine/isoleucine aminotransferase (original description: none)	T
4.1.3.2.4	Amino acid metabolism.biosynthesis.pyruvate family.pyruvate-derived amino acids.valine/leucine/isoleucine aminotransferase	Solyc12g088220.2.1	valine/leucine/isoleucine aminotransferase (original description: none)	T
4.1.3.2.5	Amino acid metabolism.biosynthesis.pyruvate family.pyruvate-derived amino acids.leucine
4.1.3.2.5.1	Amino acid metabolism.biosynthesis.pyruvate family.pyruvate-derived amino acids.leucine.2-isopropylmalate synthase	Solyc06g053400.3.1	2-isopropylmalate synthase (original description: none)	T
4.1.3.2.5.1	Amino acid metabolism.biosynthesis.pyruvate family.pyruvate-derived amino acids.leucine.2-isopropylmalate synthase	Solyc08g014130.3.1	2-isopropylmalate synthase (original description: none)	T
4.1.3.2.5.2	Amino acid metabolism.biosynthesis.pyruvate family.pyruvate-derived amino acids.leucine.isopropylmalate isomerase heterodimer
4.1.3.2.5.2.1	Amino acid metabolism.biosynthesis.pyruvate family.pyruvate-derived amino acids.leucine.isopropylmalate isomerase heterodimer.large subunit	Solyc03g005730.4.1	large subunit of isopropylmalate isomerase heterodimer (original description: none)	T
4.1.3.2.5.2.1	Amino acid metabolism.biosynthesis.pyruvate family.pyruvate-derived amino acids.leucine.isopropylmalate isomerase heterodimer.large subunit	Solyc09g090900.4.1	large subunit of isopropylmalate isomerase heterodimer (original description: none)	T
4.1.3.2.5.2.2	Amino acid metabolism.biosynthesis.pyruvate family.pyruvate-derived amino acids.leucine.isopropylmalate isomerase heterodimer.small subunit	Solyc06g060790.1.1	small subunit of isopropylmalate isomerase heterodimer (original description: none)	T
4.1.3.2.5.3	Amino acid metabolism.biosynthesis.pyruvate family.pyruvate-derived amino acids.leucine.3-isopropylmalate dehydrogenase	Solyc05g009030.4.1	3-isopropylmalate dehydrogenase (original description: none)	T
4.1.4	Amino acid metabolism.biosynthesis.serine family
4.1.4.1	Amino acid metabolism.biosynthesis.serine family.non-photorespiratory serine
4.1.4.1.1	Amino acid metabolism.biosynthesis.serine family.non-photorespiratory serine.phosphoglycerate dehydrogenase	Solyc03g112070.4.1	phosphoglycerate dehydrogenase (original description: none)	T
4.1.4.1.1	Amino acid metabolism.biosynthesis.serine family.non-photorespiratory serine.phosphoglycerate dehydrogenase	Solyc03g123830.4.1	phosphoglycerate dehydrogenase (original description: none)	T
4.1.4.1.1	Amino acid metabolism.biosynthesis.serine family.non-photorespiratory serine.phosphoglycerate dehydrogenase	Solyc10g049890.3.1	phosphoglycerate dehydrogenase (original description: none)	T
4.1.4.1.2	Amino acid metabolism.biosynthesis.serine family.non-photorespiratory serine.phosphoserine aminotransferase	Solyc02g082830.3.1	phosphoserine aminotransferase (original description: none)	T
4.1.4.1.3	Amino acid metabolism.biosynthesis.serine family.non-photorespiratory serine.phosphoserine phosphatase	Solyc06g076510.3.1	phosphoserine phosphatase (original description: none)	T
4.1.4.2	Amino acid metabolism.biosynthesis.serine family.cysteine
4.1.4.2.1	Amino acid metabolism.biosynthesis.serine family.cysteine.serine O-acetyltransferase (SAT)	Solyc02g082850.3.1	serine O-acetyltransferase (SAT) (original description: none)	T
4.1.4.2.1	Amino acid metabolism.biosynthesis.serine family.cysteine.serine O-acetyltransferase (SAT)	Solyc07g065340.1.1	serine O-acetyltransferase (SAT) (original description: none)	T
4.1.4.2.1	Amino acid metabolism.biosynthesis.serine family.cysteine.serine O-acetyltransferase (SAT)	Solyc10g006040.1.1	serine O-acetyltransferase (SAT) (original description: none)	T
4.1.4.2.1	Amino acid metabolism.biosynthesis.serine family.cysteine.serine O-acetyltransferase (SAT)	Solyc12g008780.2.1	serine O-acetyltransferase (SAT) (original description: none)	T
4.1.4.2.2	Amino acid metabolism.biosynthesis.serine family.cysteine.O-acetylserine sulfydrylase	Solyc08g014340.3.1	O-acetylserine sulfydrylase (original description: none)	T
4.1.4.2.2	Amino acid metabolism.biosynthesis.serine family.cysteine.O-acetylserine sulfydrylase	Solyc09g082060.3.1	O-acetylserine sulfydrylase (original description: none)	T
4.1.4.3	Amino acid metabolism.biosynthesis.serine family.glycine
4.1.4.3.1	Amino acid metabolism.biosynthesis.serine family.glycine.serine hydroxymethyltransferase	Solyc01g104000.3.1	serine hydroxymethyltransferase (original description: none)	T
4.1.4.3.1	Amino acid metabolism.biosynthesis.serine family.glycine.serine hydroxymethyltransferase	Solyc05g053810.3.1	serine hydroxymethyltransferase (original description: none)	T
4.1.4.3.1	Amino acid metabolism.biosynthesis.serine family.glycine.serine hydroxymethyltransferase	Solyc12g098490.2.1	serine hydroxymethyltransferase (original description: none)	T
4.1.4.4	Amino acid metabolism.biosynthesis.serine family.serine racemization
4.1.4.4.1	Amino acid metabolism.biosynthesis.serine family.serine racemization.serine racemase	Solyc08g008000.2.1	serine racemase (original description: none)	T
4.1.4.4.1	Amino acid metabolism.biosynthesis.serine family.serine racemization.serine racemase	Solyc08g008010.4.1	serine racemase (original description: none)	T
4.1.5	Amino acid metabolism.biosynthesis.shikimate family
4.1.5.1	Amino acid metabolism.biosynthesis.shikimate family.shikimate pathway
4.1.5.1.1	Amino acid metabolism.biosynthesis.shikimate family.shikimate pathway.3-deoxy-D-arabino-heptulosonate 7-phosphate (DAHP) synthase	Solyc01g105383.1.1	3-deoxy-D-arabino-heptulosonate 7-phosphate (DAHP) synthase (original description: none)	T
4.1.5.1.1	Amino acid metabolism.biosynthesis.shikimate family.shikimate pathway.3-deoxy-D-arabino-heptulosonate 7-phosphate (DAHP) synthase	Solyc01g105420.4.1	3-deoxy-D-arabino-heptulosonate 7-phosphate (DAHP) synthase (original description: none)	T
4.1.5.1.1	Amino acid metabolism.biosynthesis.shikimate family.shikimate pathway.3-deoxy-D-arabino-heptulosonate 7-phosphate (DAHP) synthase	Solyc04g074480.3.1	3-deoxy-D-arabino-heptulosonate 7-phosphate (DAHP) synthase (original description: none)	T
4.1.5.1.1	Amino acid metabolism.biosynthesis.shikimate family.shikimate pathway.3-deoxy-D-arabino-heptulosonate 7-phosphate (DAHP) synthase	Solyc11g009080.2.1	3-deoxy-D-arabino-heptulosonate 7-phosphate (DAHP) synthase (original description: none)	T
4.1.5.1.2	Amino acid metabolism.biosynthesis.shikimate family.shikimate pathway.3-dehydroquinate synthase	Solyc02g083590.3.1	3-dehydroquinate synthase (original description: none)	T
4.1.5.1.3	Amino acid metabolism.biosynthesis.shikimate family.shikimate pathway.3-dehydroquinate dehydratase and shikimate dehydrogenase	Solyc01g067750.3.1	3-dehydroquinate dehydratase and shikimate dehydrogenase (original description: none)	T
4.1.5.1.3	Amino acid metabolism.biosynthesis.shikimate family.shikimate pathway.3-dehydroquinate dehydratase and shikimate dehydrogenase	Solyc06g084460.4.1	3-dehydroquinate dehydratase and shikimate dehydrogenase (original description: none)	T
4.1.5.1.3	Amino acid metabolism.biosynthesis.shikimate family.shikimate pathway.3-dehydroquinate dehydratase and shikimate dehydrogenase	Solyc10g038080.3.1	3-dehydroquinate dehydratase and shikimate dehydrogenase (original description: none)	T
4.1.5.1.4	Amino acid metabolism.biosynthesis.shikimate family.shikimate pathway.shikimate kinase	Solyc02g094420.3.1	shikimate kinase (original description: none)	T
4.1.5.1.4	Amino acid metabolism.biosynthesis.shikimate family.shikimate pathway.shikimate kinase	Solyc04g051860.3.1	shikimate kinase (original description: none)	T
4.1.5.1.5	Amino acid metabolism.biosynthesis.shikimate family.shikimate pathway.5-enolpyruvyl-shikimate 3-phosphate (EPSP) synthase	Solyc01g091190.3.1	5-enolpyruvyl-shikimate 3-phosphate (EPSP) synthase (original description: none)	T
4.1.5.1.5	Amino acid metabolism.biosynthesis.shikimate family.shikimate pathway.5-enolpyruvyl-shikimate 3-phosphate (EPSP) synthase	Solyc05g050980.3.1	5-enolpyruvyl-shikimate 3-phosphate (EPSP) synthase (original description: none)	T
4.1.5.1.6	Amino acid metabolism.biosynthesis.shikimate family.shikimate pathway.chorismate synthase	Solyc04g009620.4.1	chorismate synthase (original description: none)	T
4.1.5.1.6	Amino acid metabolism.biosynthesis.shikimate family.shikimate pathway.chorismate synthase	Solyc04g049350.4.1	chorismate synthase (original description: none)	T
4.1.5.2	Amino acid metabolism.biosynthesis.shikimate family.phenylalanine and tyrosine
4.1.5.2.1	Amino acid metabolism.biosynthesis.shikimate family.phenylalanine and tyrosine.chorismate mutase	Solyc02g088460.4.1	chorismate mutase (original description: none)	T
4.1.5.2.1	Amino acid metabolism.biosynthesis.shikimate family.phenylalanine and tyrosine.chorismate mutase	Solyc11g017240.3.1	chorismate mutase (original description: none)	T
4.1.5.2.2	Amino acid metabolism.biosynthesis.shikimate family.phenylalanine and tyrosine.prephenate aminotransferase (PPA-AT)	Solyc04g054710.3.1	prephenate aminotransferase (PPA-AT) (original description: none)	T
4.1.5.2.3	Amino acid metabolism.biosynthesis.shikimate family.phenylalanine and tyrosine.arogenate dehydrogenase (ADH)	Solyc06g050630.3.1	arogenate dehydrogenase (ADH) (original description: none)	T
4.1.5.2.3	Amino acid metabolism.biosynthesis.shikimate family.phenylalanine and tyrosine.arogenate dehydrogenase (ADH)	Solyc07g007590.1.1	arogenate dehydrogenase (ADH) (original description: none)	T
4.1.5.2.3	Amino acid metabolism.biosynthesis.shikimate family.phenylalanine and tyrosine.arogenate dehydrogenase (ADH)	Solyc09g011870.3.1	arogenate dehydrogenase (ADH) (original description: none)	T
4.1.5.2.4	Amino acid metabolism.biosynthesis.shikimate family.phenylalanine and tyrosine.arogenate dehydratase (ADT)	Solyc02g080620.3.1	arogenate dehydratase (ADT) (original description: none)	T
4.1.5.2.4	Amino acid metabolism.biosynthesis.shikimate family.phenylalanine and tyrosine.arogenate dehydratase (ADT)	Solyc06g074530.1.1	arogenate dehydratase (ADT) (original description: none)	T
4.1.5.2.4	Amino acid metabolism.biosynthesis.shikimate family.phenylalanine and tyrosine.arogenate dehydratase (ADT)	Solyc11g066890.1.1	arogenate dehydratase (ADT) (original description: none)	T
4.1.5.2.4	Amino acid metabolism.biosynthesis.shikimate family.phenylalanine and tyrosine.arogenate dehydratase (ADT)	Solyc11g072520.3.1	arogenate dehydratase (ADT) (original description: none)	T
4.1.5.3	Amino acid metabolism.biosynthesis.shikimate family.tryptophan
4.1.5.3.1	Amino acid metabolism.biosynthesis.shikimate family.tryptophan.anthranilate synthase heterodimer
4.1.5.3.1.1	Amino acid metabolism.biosynthesis.shikimate family.tryptophan.anthranilate synthase heterodimer.subunit alpha	Solyc06g005980.4.1	subunit alpha of anthranilate synthase complex (original description: none)	T
4.1.5.3.1.1	Amino acid metabolism.biosynthesis.shikimate family.tryptophan.anthranilate synthase heterodimer.subunit alpha	Solyc06g006100.3.1	subunit alpha of anthranilate synthase complex (original description: none)	T
4.1.5.3.1.2	Amino acid metabolism.biosynthesis.shikimate family.tryptophan.anthranilate synthase heterodimer.subunit beta	Solyc12g010180.2.1	subunit beta of anthranilate synthase complex (original description: none)	T
4.1.5.3.2	Amino acid metabolism.biosynthesis.shikimate family.tryptophan.anthranilate phosphoribosyltransferase	Solyc06g071550.3.1	anthranilate phosphoribosyltransferase (original description: none)	T
4.1.5.3.2	Amino acid metabolism.biosynthesis.shikimate family.tryptophan.anthranilate phosphoribosyltransferase	Solyc12g035190.2.1	anthranilate phosphoribosyltransferase (original description: none)	T
4.1.5.3.3	Amino acid metabolism.biosynthesis.shikimate family.tryptophan.phosphoribosyanthranilate isomerase	Solyc02g076760.3.1	phosphoribosyanthranilate isomerase (original description: none)	T
4.1.5.3.3	Amino acid metabolism.biosynthesis.shikimate family.tryptophan.phosphoribosyanthranilate isomerase	Solyc06g051410.4.1	phosphoribosyanthranilate isomerase (original description: none)	T
4.1.5.3.4	Amino acid metabolism.biosynthesis.shikimate family.tryptophan.indole-3-glycerol phosphate synthase	Solyc03g111850.3.1	indole-3-glycerol phosphate synthase (original description: none)	T
4.1.5.3.5	Amino acid metabolism.biosynthesis.shikimate family.tryptophan.tryptophan synthase heterodimer
4.1.5.3.5.1	Amino acid metabolism.biosynthesis.shikimate family.tryptophan.tryptophan synthase heterodimer.subunit alpha	Solyc01g098550.3.1	subunit alpha of tryptophan synthase complex (original description: none)	T
4.1.5.3.5.2	Amino acid metabolism.biosynthesis.shikimate family.tryptophan.tryptophan synthase heterodimer.subunit beta	Solyc07g064280.3.1	subunit beta of tryptophan synthase complex (original description: none)	T
4.1.5.3.5.2	Amino acid metabolism.biosynthesis.shikimate family.tryptophan.tryptophan synthase heterodimer.subunit beta	Solyc10g006400.3.1	subunit beta of tryptophan synthase complex (original description: none)	T
4.2	Amino acid metabolism.degradation
4.2.1	Amino acid metabolism.degradation.arginine
4.2.1.1	Amino acid metabolism.degradation.arginine.arginase	Solyc01g091160.4.1	arginase (original description: none)	T
4.2.1.1	Amino acid metabolism.degradation.arginine.arginase	Solyc01g091170.3.1	arginase (original description: none)	T
4.2.1.2	Amino acid metabolism.degradation.arginine.urease	Solyc05g014970.3.1	urease (original description: none)	T
4.2.1.3	Amino acid metabolism.degradation.arginine.urease accessory protein activities
4.2.1.3.1	Amino acid metabolism.degradation.arginine.urease accessory protein activities.urease accessory protein (ureD)	Solyc02g031980.3.1	urease accessory protein (ureD) (original description: none)	T
4.2.1.3.2	Amino acid metabolism.degradation.arginine.urease accessory protein activities.urease accessory protein (ureF)	Solyc03g031430.1.1	urease accessory protein (ureF) (original description: none)	T
4.2.1.3.3	Amino acid metabolism.degradation.arginine.urease accessory protein activities.urease accessory protein (ureG)	Solyc02g070670.4.1	urease accessory protein (ureG) (original description: none)	T
4.2.2	Amino acid metabolism.degradation.gamma-aminobutyrate (GABA)
4.2.2.1	Amino acid metabolism.degradation.gamma-aminobutyrate (GABA).gamma-aminobutyric acid pyruvate transaminase	Solyc07g043310.3.1	GABA pyruvate transaminase (original description: none)	T
4.2.2.1	Amino acid metabolism.degradation.gamma-aminobutyrate (GABA).gamma-aminobutyric acid pyruvate transaminase	Solyc08g014610.4.1	GABA pyruvate transaminase (original description: none)	T
4.2.2.1	Amino acid metabolism.degradation.gamma-aminobutyrate (GABA).gamma-aminobutyric acid pyruvate transaminase	Solyc12g006450.2.1	GABA pyruvate transaminase (original description: none)	T
4.2.2.1	Amino acid metabolism.degradation.gamma-aminobutyrate (GABA).gamma-aminobutyric acid pyruvate transaminase	Solyc12g006470.2.1	GABA pyruvate transaminase (original description: none)	T
4.2.2.2	Amino acid metabolism.degradation.gamma-aminobutyrate (GABA).succinate formation
4.2.2.2.1	Amino acid metabolism.degradation.gamma-aminobutyrate (GABA).succinate formation.NAD-dependent succinic semialdehyde dehydrogenase	Solyc09g090700.1.1	NAD-dependent succinic semialdehyde dehydrogenase (original description: none)	T
4.2.2.2.2	Amino acid metabolism.degradation.gamma-aminobutyrate (GABA).succinate formation.NADP-dependent succinic semialdehyde dehydrogenase
4.2.2.3	Amino acid metabolism.degradation.gamma-aminobutyrate (GABA).gamma-hydroxybutyrate formation
4.2.2.3.1	Amino acid metabolism.degradation.gamma-aminobutyrate (GABA).gamma-hydroxybutyrate formation.bifunctional gamma-hydroxybutyrate dehydrogenase and glyoxylate reductase	Solyc03g121720.2.1	bifunctional gamma-hydroxybutyrate dehydrogenase and glyoxylate reductase (original description: none)	T
4.2.2.3.1	Amino acid metabolism.degradation.gamma-aminobutyrate (GABA).gamma-hydroxybutyrate formation.bifunctional gamma-hydroxybutyrate dehydrogenase and glyoxylate reductase	Solyc09g018790.3.1	bifunctional gamma-hydroxybutyrate dehydrogenase and glyoxylate reductase (original description: none)	T
4.2.3	Amino acid metabolism.degradation.proline
4.2.3.1	Amino acid metabolism.degradation.proline.proline dehydrogenase	Solyc02g089620.3.1	proline dehydrogenase (original description: none)	T
4.2.3.1	Amino acid metabolism.degradation.proline.proline dehydrogenase	Solyc02g089630.3.1	proline dehydrogenase (original description: none)	T
4.2.3.2	Amino acid metabolism.degradation.proline.delta-1-pyrroline-5-carboxylate dehydrogenase	Solyc06g071000.3.1	delta-1-pyrroline-5-carboxylate dehydrogenase (original description: none)	T
4.2.4	Amino acid metabolism.degradation.lysine
4.2.4.1	Amino acid metabolism.degradation.lysine.bifunctional lysine ketoglutarate reductase and saccharopine dehydrogenase	Solyc07g017610.3.1	bifunctional lysine ketoglutarate reductase and saccharopine dehydrogenase (original description: none)	T
4.2.5	Amino acid metabolism.degradation.threonine
4.2.5.1	Amino acid metabolism.degradation.threonine.threonine aldolase	Solyc04g009960.3.1	threonine aldolase (original description: none)	T
4.2.5.2	Amino acid metabolism.degradation.threonine.threonine dehydratase	Solyc09g008670.3.1	threonine dehydratase (original description: none)	T
4.2.5.2	Amino acid metabolism.degradation.threonine.threonine dehydratase	Solyc10g083540.3.1	threonine dehydratase (original description: none)	T
4.2.5.2	Amino acid metabolism.degradation.threonine.threonine dehydratase	Solyc10g083760.3.1	threonine dehydratase (original description: none)	T
4.2.6	Amino acid metabolism.degradation.cysteine
4.2.6.1	Amino acid metabolism.degradation.cysteine.mercaptopyruvate sulfurtransferase	Solyc02g078990.4.1	mercaptopyruvate sulfurtransferase (original description: none)	T
4.2.6.1	Amino acid metabolism.degradation.cysteine.mercaptopyruvate sulfurtransferase	Solyc06g009850.3.1	mercaptopyruvate sulfurtransferase (original description: none)	T
4.2.6.1	Amino acid metabolism.degradation.cysteine.mercaptopyruvate sulfurtransferase	Solyc07g066580.3.1	mercaptopyruvate sulfurtransferase (original description: none)	T
4.2.6.2	Amino acid metabolism.degradation.cysteine.sulfur dioxygenase	Solyc07g061960.3.1	sulfur dioxygenase (original description: none)	T
4.2.6.2	Amino acid metabolism.degradation.cysteine.sulfur dioxygenase	Solyc12g011430.3.1	sulfur dioxygenase (original description: none)	T
4.2.6.3	Amino acid metabolism.degradation.cysteine.cysteine desulfhydrase	Solyc01g068160.4.1	cysteine desulfhydrase (original description: none)	T
4.2.6.3	Amino acid metabolism.degradation.cysteine.cysteine desulfhydrase	Solyc05g007590.4.1	cysteine desulfhydrase (original description: none)	T
4.2.7	Amino acid metabolism.degradation.branched-chain amino acid
4.2.7.1	Amino acid metabolism.degradation.branched-chain amino acid.branched-chain aminotransferase (BCAT)	Solyc02g091970.4.1	branched-chain aminotransferase (BCAT) (original description: none)	T
4.2.7.1	Amino acid metabolism.degradation.branched-chain amino acid.branched-chain aminotransferase (BCAT)	Solyc03g043880.3.1	branched-chain aminotransferase (BCAT) (original description: none)	T
4.2.7.1	Amino acid metabolism.degradation.branched-chain amino acid.branched-chain aminotransferase (BCAT)	Solyc04g077240.4.1	branched-chain aminotransferase (BCAT) (original description: none)	T
4.2.7.1	Amino acid metabolism.degradation.branched-chain amino acid.branched-chain aminotransferase (BCAT)	Solyc04g077250.4.1	branched-chain aminotransferase (BCAT) (original description: none)	T
4.2.7.1	Amino acid metabolism.degradation.branched-chain amino acid.branched-chain aminotransferase (BCAT)	Solyc07g021630.3.1	branched-chain aminotransferase (BCAT) (original description: none)	T
4.2.7.1	Amino acid metabolism.degradation.branched-chain amino acid.branched-chain aminotransferase (BCAT)	Solyc12g088220.2.1	branched-chain aminotransferase (BCAT) (original description: none)	T
4.2.7.2	Amino acid metabolism.degradation.branched-chain amino acid.branched-chain alpha-keto acid dehydrogenase complex
4.2.7.2.1	Amino acid metabolism.degradation.branched-chain amino acid.branched-chain alpha-keto acid dehydrogenase complex.E1 2-oxoisovalerate dehydrogenase subcomplex
4.2.7.2.1.1	Amino acid metabolism.degradation.branched-chain amino acid.branched-chain alpha-keto acid dehydrogenase complex.E1 2-oxoisovalerate dehydrogenase subcomplex.subunit alpha	Solyc04g063350.3.1	subunit alpha of E1 2-oxoisovalerate dehydrogenase subcomplex (original description: none)	T
4.2.7.2.1.1	Amino acid metabolism.degradation.branched-chain amino acid.branched-chain alpha-keto acid dehydrogenase complex.E1 2-oxoisovalerate dehydrogenase subcomplex.subunit alpha	Solyc05g056480.3.1	subunit alpha of E1 2-oxoisovalerate dehydrogenase subcomplex (original description: none)	T
4.2.7.2.1.1	Amino acid metabolism.degradation.branched-chain amino acid.branched-chain alpha-keto acid dehydrogenase complex.E1 2-oxoisovalerate dehydrogenase subcomplex.subunit alpha	Solyc06g059840.4.1	subunit alpha of E1 2-oxoisovalerate dehydrogenase subcomplex (original description: none)	T
4.2.7.2.1.1	Amino acid metabolism.degradation.branched-chain amino acid.branched-chain alpha-keto acid dehydrogenase complex.E1 2-oxoisovalerate dehydrogenase subcomplex.subunit alpha	Solyc06g059850.2.1	subunit alpha of E1 2-oxoisovalerate dehydrogenase subcomplex (original description: none)	T
4.2.7.2.1.2	Amino acid metabolism.degradation.branched-chain amino acid.branched-chain alpha-keto acid dehydrogenase complex.E1 2-oxoisovalerate dehydrogenase subcomplex.subunit beta	Solyc01g028900.3.1	subunit beta of E1 2-oxoisovalerate dehydrogenase subcomplex (original description: none)	T
4.2.7.2.2	Amino acid metabolism.degradation.branched-chain amino acid.branched-chain alpha-keto acid dehydrogenase complex.lipoamide acyltransferase component E2	Solyc01g066520.3.1	lipoamide acyltransferase component E2 of branched-chain alpha-keto acid dehydrogenase complex (original description: none)	T
4.2.7.2.3	Amino acid metabolism.degradation.branched-chain amino acid.branched-chain alpha-keto acid dehydrogenase complex.dihydrolipoamide dehydrogenase component E3	Solyc05g053300.3.1	dihydrolipoamide dehydrogenase component E3 of branched-chain alpha-keto acid dehydrogenase complex (original description: none)	T
4.2.7.2.3	Amino acid metabolism.degradation.branched-chain amino acid.branched-chain alpha-keto acid dehydrogenase complex.dihydrolipoamide dehydrogenase component E3	Solyc12g099100.2.1	dihydrolipoamide dehydrogenase component E3 of branched-chain alpha-keto acid dehydrogenase complex (original description: none)	T
4.2.7.3	Amino acid metabolism.degradation.branched-chain amino acid.isovaleryl-CoA-dehydrogenase	Solyc06g073560.4.1	isovaleryl-CoA-dehydrogenase (original description: none)	T
4.2.7.3	Amino acid metabolism.degradation.branched-chain amino acid.isovaleryl-CoA-dehydrogenase	Solyc11g069180.2.1	isovaleryl-CoA-dehydrogenase (original description: none)	T
4.2.7.4	Amino acid metabolism.degradation.branched-chain amino acid.enoyl-CoA hydratase	Solyc01g080930.4.1	enoyl-CoA hydratase (original description: none)	T
4.2.7.4	Amino acid metabolism.degradation.branched-chain amino acid.enoyl-CoA hydratase	Solyc01g094090.4.1	enoyl-CoA hydratase (original description: none)	T
4.2.7.4	Amino acid metabolism.degradation.branched-chain amino acid.enoyl-CoA hydratase	Solyc01g108800.4.1	enoyl-CoA hydratase (original description: none)	T
4.2.7.5	Amino acid metabolism.degradation.branched-chain amino acid.leucine
4.2.7.5.1	Amino acid metabolism.degradation.branched-chain amino acid.leucine.methylcrotonoyl-CoA carboxylase heterodimer
4.2.7.5.1.1	Amino acid metabolism.degradation.branched-chain amino acid.leucine.methylcrotonoyl-CoA carboxylase heterodimer.subunit alpha	Solyc09g065540.3.1	subunit alpha of methylcrotonoyl-CoA carboxylase complex (original description: none)	T
4.2.7.5.1.2	Amino acid metabolism.degradation.branched-chain amino acid.leucine.methylcrotonoyl-CoA carboxylase heterodimer.subunit beta	Solyc01g108030.4.1	subunit beta of methylcrotonoyl-CoA carboxylase complex (original description: none)	T
4.2.7.5.2	Amino acid metabolism.degradation.branched-chain amino acid.leucine.hydroxymethylglutaryl-CoA lyase	Solyc01g080170.3.1	hydroxymethylglutaryl-CoA lyase (original description: none)	T
4.2.7.5.2	Amino acid metabolism.degradation.branched-chain amino acid.leucine.hydroxymethylglutaryl-CoA lyase	Solyc11g065070.2.1	hydroxymethylglutaryl-CoA lyase (original description: none)	T
4.2.7.5.3	Amino acid metabolism.degradation.branched-chain amino acid.leucine.methylglutaconyl-CoA hydratase	Solyc08g078130.4.1	methylglutaconyl-CoA hydratase (original description: none)	T
4.2.7.6	Amino acid metabolism.degradation.branched-chain amino acid.valine
4.2.7.6.1	Amino acid metabolism.degradation.branched-chain amino acid.valine.3-hydroxyisobutyryl-CoA hydrolase	Solyc01g080930.4.1	3-hydroxyisobutyryl-CoA hydrolase (original description: none)	T
4.2.7.6.1	Amino acid metabolism.degradation.branched-chain amino acid.valine.3-hydroxyisobutyryl-CoA hydrolase	Solyc01g094090.4.1	3-hydroxyisobutyryl-CoA hydrolase (original description: none)	T
4.2.7.6.1	Amino acid metabolism.degradation.branched-chain amino acid.valine.3-hydroxyisobutyryl-CoA hydrolase	Solyc01g108800.4.1	3-hydroxyisobutyryl-CoA hydrolase (original description: none)	T
4.2.7.6.2	Amino acid metabolism.degradation.branched-chain amino acid.valine.3-hydroxyisobutyrate dehydrogenase	Solyc02g022930.3.1	3-hydroxyisobutyrate dehydrogenase (original description: none)	T
4.2.7.6.3	Amino acid metabolism.degradation.branched-chain amino acid.valine.methylmalonate-semialdehyde dehydrogenase	Solyc01g106080.4.1	methylmalonate-semialdehyde dehydrogenase (original description: none)	T
4.2.7.7	Amino acid metabolism.degradation.branched-chain amino acid.isoleucine
4.2.7.7.1	Amino acid metabolism.degradation.branched-chain amino acid.isoleucine.3-hydroxypropionate dehydrogenase	Solyc02g022930.3.1	3-hydroxypropionate dehydrogenase (original description: none)	T
4.2.7.8	Amino acid metabolism.degradation.branched-chain amino acid.acyl-CoA dehydrogenase oxidation
4.2.7.8.1	Amino acid metabolism.degradation.branched-chain amino acid.acyl-CoA dehydrogenase oxidation.ETF electron transfer flavoprotein heterodimer
4.2.7.8.1.1	Amino acid metabolism.degradation.branched-chain amino acid.acyl-CoA dehydrogenase oxidation.ETF electron transfer flavoprotein heterodimer.subunit alpha	Solyc12g005200.3.1	subunit alpha of ETF electron transfer flavoprotein complex (original description: none)	T
4.2.7.8.1.2	Amino acid metabolism.degradation.branched-chain amino acid.acyl-CoA dehydrogenase oxidation.ETF electron transfer flavoprotein heterodimer.subunit beta	Solyc09g089880.3.1	subunit beta of ETF electron transfer flavoprotein complex (original description: none)	T
4.2.7.8.2	Amino acid metabolism.degradation.branched-chain amino acid.acyl-CoA dehydrogenase oxidation.electron transfer flavoprotein-ubiquinone oxidoreductase (ETF-QO)	Solyc12g021170.2.1	electron transfer flavoprotein-ubiquinone oxidoreductase (ETF-QO) (original description: none)	T
4.2.8	Amino acid metabolism.degradation.aromatic amino acid
4.2.8.1	Amino acid metabolism.degradation.aromatic amino acid.aromatic-amino-acid aminotransferase	Solyc03g120450.4.1	aromatic-amino-acid aminotransferase (original description: none)	T
4.2.8.2	Amino acid metabolism.degradation.aromatic amino acid.aromatic amino acid hydroxylase
4.2.8.3	Amino acid metabolism.degradation.aromatic amino acid.tyrosine
4.2.8.3.1	Amino acid metabolism.degradation.aromatic amino acid.tyrosine.homogentisate dioxygenase	Solyc12g014100.2.1	homogentisate dioxygenase (original description: none)	T
4.2.8.3.2	Amino acid metabolism.degradation.aromatic amino acid.tyrosine.maleylacetoacetate isomerase	Solyc01g091330.4.1	maleylacetoacetate isomerase (original description: none)	T
4.2.8.3.2	Amino acid metabolism.degradation.aromatic amino acid.tyrosine.maleylacetoacetate isomerase	Solyc01g102660.4.1	maleylacetoacetate isomerase (original description: none)	T
4.2.8.3.3	Amino acid metabolism.degradation.aromatic amino acid.tyrosine.fumarylacetoacetate hydrolase	Solyc04g014730.4.1	fumarylacetoacetate hydrolase (original description: none)	T
4.2.8.3.3	Amino acid metabolism.degradation.aromatic amino acid.tyrosine.fumarylacetoacetate hydrolase	Solyc11g012160.2.1	fumarylacetoacetate hydrolase (original description: none)	T
4.2.9	Amino acid metabolism.degradation.methionine
4.2.9.1	Amino acid metabolism.degradation.methionine.methionine gamma-lyase	Solyc08g008580.3.1	methionine gamma-lyase (original description: none)	T
4.2.9.1	Amino acid metabolism.degradation.methionine.methionine gamma-lyase	Solyc08g083110.4.1	methionine gamma-lyase (original description: none)	T
5	Lipid metabolism
5.1	Lipid metabolism.fatty acid biosynthesis
5.1.1	Lipid metabolism.fatty acid biosynthesis.citrate shuttle
5.1.1.1	Lipid metabolism.fatty acid biosynthesis.citrate shuttle.mitochondrial dicarboxylate transporter	Solyc01g005620.3.1	mitochondrial dicarboxylate transporter (original description: none)	T
5.1.1.2	Lipid metabolism.fatty acid biosynthesis.citrate shuttle.ATP-dependent citrate lyase heterodimer
5.1.1.2.1	Lipid metabolism.fatty acid biosynthesis.citrate shuttle.ATP-dependent citrate lyase heterodimer.alpha chain	Solyc01g101040.3.1	alpha chain of ATP-dependent citrate lyase complex (original description: none)	T
5.1.1.2.1	Lipid metabolism.fatty acid biosynthesis.citrate shuttle.ATP-dependent citrate lyase heterodimer.alpha chain	Solyc04g039670.3.1	alpha chain of ATP-dependent citrate lyase complex (original description: none)	T
5.1.1.2.1	Lipid metabolism.fatty acid biosynthesis.citrate shuttle.ATP-dependent citrate lyase heterodimer.alpha chain	Solyc05g005160.3.1	alpha chain of ATP-dependent citrate lyase complex (original description: none)	T
5.1.1.2.2	Lipid metabolism.fatty acid biosynthesis.citrate shuttle.ATP-dependent citrate lyase heterodimer.beta chain	Solyc01g059880.3.1	beta chain of ATP-dependent citrate lyase complex (original description: none)	T
5.1.1.2.2	Lipid metabolism.fatty acid biosynthesis.citrate shuttle.ATP-dependent citrate lyase heterodimer.beta chain	Solyc12g099260.2.1	beta chain of ATP-dependent citrate lyase complex (original description: none)	T
5.1.1.3	Lipid metabolism.fatty acid biosynthesis.citrate shuttle.cytosolic NAD-dependent malate dehydrogenase	Solyc01g090710.3.1	cytosolic NAD-dependent malate dehydrogenase (original description: none)	T
5.1.1.3	Lipid metabolism.fatty acid biosynthesis.citrate shuttle.cytosolic NAD-dependent malate dehydrogenase	Solyc09g090140.4.1	cytosolic NAD-dependent malate dehydrogenase (original description: none)	T
5.1.1.4	Lipid metabolism.fatty acid biosynthesis.citrate shuttle.cytosolic NADP-dependent malic enzyme	Solyc03g120990.3.1	cytosolic NADP-dependent malic enzyme (original description: none)	T
5.1.1.4	Lipid metabolism.fatty acid biosynthesis.citrate shuttle.cytosolic NADP-dependent malic enzyme	Solyc05g050120.3.1	cytosolic NADP-dependent malic enzyme (original description: none)	T
5.1.1.4	Lipid metabolism.fatty acid biosynthesis.citrate shuttle.cytosolic NADP-dependent malic enzyme	Solyc08g066360.3.1	cytosolic NADP-dependent malic enzyme (original description: none)	T
5.1.1.4	Lipid metabolism.fatty acid biosynthesis.citrate shuttle.cytosolic NADP-dependent malic enzyme	Solyc12g008430.3.1	cytosolic NADP-dependent malic enzyme (original description: none)	T
5.1.1.4	Lipid metabolism.fatty acid biosynthesis.citrate shuttle.cytosolic NADP-dependent malic enzyme	Solyc12g044600.3.1	cytosolic NADP-dependent malic enzyme (original description: none)	T
5.1.1.5	Lipid metabolism.fatty acid biosynthesis.citrate shuttle.mitochondrial pyruvate transporter	Solyc06g071890.3.1	mitochondrial pyruvate transporter (original description: none)	T
5.1.1.5	Lipid metabolism.fatty acid biosynthesis.citrate shuttle.mitochondrial pyruvate transporter	Solyc08g008420.3.1	mitochondrial pyruvate transporter (original description: none)	T
5.1.1.5	Lipid metabolism.fatty acid biosynthesis.citrate shuttle.mitochondrial pyruvate transporter	Solyc08g082755.1.1	mitochondrial pyruvate transporter (original description: none)	T
5.1.1.5	Lipid metabolism.fatty acid biosynthesis.citrate shuttle.mitochondrial pyruvate transporter	Solyc10g051120.3.1	mitochondrial pyruvate transporter (original description: none)	T
5.1.1.5	Lipid metabolism.fatty acid biosynthesis.citrate shuttle.mitochondrial pyruvate transporter	Solyc11g012080.2.1	mitochondrial pyruvate transporter (original description: none)	T
5.1.2	Lipid metabolism.fatty acid biosynthesis.acetyl-CoA generation
5.1.2.1	Lipid metabolism.fatty acid biosynthesis.acetyl-CoA generation.plastidial pyruvate kinase	Solyc01g106780.3.1	plastidial pyruvate kinase (original description: none)	T
5.1.2.1	Lipid metabolism.fatty acid biosynthesis.acetyl-CoA generation.plastidial pyruvate kinase	Solyc03g007810.3.1	plastidial pyruvate kinase (original description: none)	T
5.1.2.1	Lipid metabolism.fatty acid biosynthesis.acetyl-CoA generation.plastidial pyruvate kinase	Solyc08g077180.3.1	plastidial pyruvate kinase (original description: none)	T
5.1.2.1	Lipid metabolism.fatty acid biosynthesis.acetyl-CoA generation.plastidial pyruvate kinase	Solyc09g082970.3.1	plastidial pyruvate kinase (original description: none)	T
5.1.2.2	Lipid metabolism.fatty acid biosynthesis.acetyl-CoA generation.plastidial pyruvate dehydrogenase complex
5.1.2.2.1	Lipid metabolism.fatty acid biosynthesis.acetyl-CoA generation.plastidial pyruvate dehydrogenase complex.E1 pyruvate dehydrogenase subcomplex
5.1.2.2.1.1	Lipid metabolism.fatty acid biosynthesis.acetyl-CoA generation.plastidial pyruvate dehydrogenase complex.E1 pyruvate dehydrogenase subcomplex.subunit alpha	Solyc12g009400.2.1	subunit alpha of E1 pyruvate dehydrogenase component (original description: none)	T
5.1.2.2.1.1	Lipid metabolism.fatty acid biosynthesis.acetyl-CoA generation.plastidial pyruvate dehydrogenase complex.E1 pyruvate dehydrogenase subcomplex.subunit alpha	Solyc12g009410.2.1	subunit alpha of E1 pyruvate dehydrogenase component (original description: none)	T
5.1.2.2.1.2	Lipid metabolism.fatty acid biosynthesis.acetyl-CoA generation.plastidial pyruvate dehydrogenase complex.E1 pyruvate dehydrogenase subcomplex.subunit beta	Solyc04g008590.3.1	subunit beta of E1 pyruvate dehydrogenase component (original description: none)	T
5.1.2.2.1.2	Lipid metabolism.fatty acid biosynthesis.acetyl-CoA generation.plastidial pyruvate dehydrogenase complex.E1 pyruvate dehydrogenase subcomplex.subunit beta	Solyc08g016750.3.1	subunit beta of E1 pyruvate dehydrogenase component (original description: none)	T
5.1.2.2.2	Lipid metabolism.fatty acid biosynthesis.acetyl-CoA generation.plastidial pyruvate dehydrogenase complex.dihydrolipoamide acetyltransferase component E2	Solyc05g009530.3.1	dihydrolipoamide acetyltransferase component E2 of plastidial pyruvate dehydrogenase complex (original description: none)	T
5.1.2.2.2	Lipid metabolism.fatty acid biosynthesis.acetyl-CoA generation.plastidial pyruvate dehydrogenase complex.dihydrolipoamide acetyltransferase component E2	Solyc11g017250.2.1	dihydrolipoamide acetyltransferase component E2 of plastidial pyruvate dehydrogenase complex (original description: none)	T
5.1.2.2.3	Lipid metabolism.fatty acid biosynthesis.acetyl-CoA generation.plastidial pyruvate dehydrogenase complex.dihydrolipoamide dehydrogenase component E3	Solyc01g100360.4.1	dihydrolipoamide dehydrogenase component E3 of plastidial pyruvate dehydrogenase complex (original description: none)	T
5.1.2.2.3	Lipid metabolism.fatty acid biosynthesis.acetyl-CoA generation.plastidial pyruvate dehydrogenase complex.dihydrolipoamide dehydrogenase component E3	Solyc05g053100.3.1	dihydrolipoamide dehydrogenase component E3 of plastidial pyruvate dehydrogenase complex (original description: none)	T
5.1.2.3	Lipid metabolism.fatty acid biosynthesis.acetyl-CoA generation.acetyl-CoA synthetase	Solyc02g094640.4.1	acetyl-CoA synthetase (original description: none)	T
5.1.2.3	Lipid metabolism.fatty acid biosynthesis.acetyl-CoA generation.acetyl-CoA synthetase	Solyc07g017860.3.1	acetyl-CoA synthetase (original description: none)	T
5.1.2.4	Lipid metabolism.fatty acid biosynthesis.acetyl-CoA generation.malonyl-CoA decarboxylase	Solyc02g036290.4.1	malonyl-CoA decarboxylase (original description: none)	T
5.1.2.4	Lipid metabolism.fatty acid biosynthesis.acetyl-CoA generation.malonyl-CoA decarboxylase	Solyc02g036300.3.1	malonyl-CoA decarboxylase (original description: none)	T
5.1.2.4	Lipid metabolism.fatty acid biosynthesis.acetyl-CoA generation.malonyl-CoA decarboxylase	Solyc02g036310.4.1	malonyl-CoA decarboxylase (original description: none)	T
5.1.3	Lipid metabolism.fatty acid biosynthesis.acetyl-CoA carboxylation
5.1.3.1	Lipid metabolism.fatty acid biosynthesis.acetyl-CoA carboxylation.monomeric acetyl-CoA carboxylase	Solyc12g056940.2.1	monomeric acetyl-CoA carboxylase (original description: none)	T
5.1.3.2	Lipid metabolism.fatty acid biosynthesis.acetyl-CoA carboxylation.polymeric acetyl-CoA carboxylase complex
5.1.3.2.1	Lipid metabolism.fatty acid biosynthesis.acetyl-CoA carboxylation.polymeric acetyl-CoA carboxylase complex.carboxyltransferase subunit alpha	Solyc01g094340.3.1	carboxyltransferase subunit alpha of polymeric acetyl-CoA carboxylase complex (original description: none)	T
5.1.3.2.1	Lipid metabolism.fatty acid biosynthesis.acetyl-CoA carboxylation.polymeric acetyl-CoA carboxylase complex.carboxyltransferase subunit alpha	Solyc09g013080.3.1	carboxyltransferase subunit alpha of polymeric acetyl-CoA carboxylase complex (original description: none)	T
5.1.3.2.2	Lipid metabolism.fatty acid biosynthesis.acetyl-CoA carboxylation.polymeric acetyl-CoA carboxylase complex.carboxyltransferase subunit beta
5.1.3.2.3	Lipid metabolism.fatty acid biosynthesis.acetyl-CoA carboxylation.polymeric acetyl-CoA carboxylase complex.biotin carboxyl carrier subunit	Solyc05g056290.4.1	biotin carboxyl carrier subunit of polymeric acetyl-CoA carboxylase complex (original description: none)	T
5.1.3.2.3	Lipid metabolism.fatty acid biosynthesis.acetyl-CoA carboxylation.polymeric acetyl-CoA carboxylase complex.biotin carboxyl carrier subunit	Solyc06g069530.3.1	biotin carboxyl carrier subunit of polymeric acetyl-CoA carboxylase complex (original description: none)	T
5.1.3.2.4	Lipid metabolism.fatty acid biosynthesis.acetyl-CoA carboxylation.polymeric acetyl-CoA carboxylase complex.biotin carboxylase subunit	Solyc01g008330.4.1	biotin carboxylase subunit of polymeric acetyl-CoA carboxylase complex (original description: none)	T
5.1.3.3	Lipid metabolism.fatty acid biosynthesis.acetyl-CoA carboxylation.acetyl-CoA carboxylase regulator (BADC)	Solyc06g050590.3.1	acetyl-CoA carboxylase regulator (BADC) (original description: none)	T
5.1.3.3	Lipid metabolism.fatty acid biosynthesis.acetyl-CoA carboxylation.acetyl-CoA carboxylase regulator (BADC)	Solyc06g068010.3.1	acetyl-CoA carboxylase regulator (BADC) (original description: none)	T
5.1.4	Lipid metabolism.fatty acid biosynthesis.plastidial fatty acid synthase (ptFAS) system
5.1.4.1	Lipid metabolism.fatty acid biosynthesis.plastidial fatty acid synthase (ptFAS) system.acyl carrier protein (ptACP)	Solyc01g067730.3.1	acyl carrier protein (ptACP) (original description: none)	T
5.1.4.1	Lipid metabolism.fatty acid biosynthesis.plastidial fatty acid synthase (ptFAS) system.acyl carrier protein (ptACP)	Solyc02g038720.2.1	acyl carrier protein (ptACP) (original description: none)	T
5.1.4.1	Lipid metabolism.fatty acid biosynthesis.plastidial fatty acid synthase (ptFAS) system.acyl carrier protein (ptACP)	Solyc03g118410.3.1	acyl carrier protein (ptACP) (original description: none)	T
5.1.4.1	Lipid metabolism.fatty acid biosynthesis.plastidial fatty acid synthase (ptFAS) system.acyl carrier protein (ptACP)	Solyc06g054510.4.1	acyl carrier protein (ptACP) (original description: none)	T
5.1.4.2	Lipid metabolism.fatty acid biosynthesis.plastidial fatty acid synthase (ptFAS) system.ketoacyl-ACP synthase activities
5.1.4.2.1	Lipid metabolism.fatty acid biosynthesis.plastidial fatty acid synthase (ptFAS) system.ketoacyl-ACP synthase activities.ketoacyl-ACP synthase I	Solyc02g070790.3.1	ketoacyl-ACP synthase I (original description: none)	T
5.1.4.2.1	Lipid metabolism.fatty acid biosynthesis.plastidial fatty acid synthase (ptFAS) system.ketoacyl-ACP synthase activities.ketoacyl-ACP synthase I	Solyc08g016170.3.1	ketoacyl-ACP synthase I (original description: none)	T
5.1.4.2.1	Lipid metabolism.fatty acid biosynthesis.plastidial fatty acid synthase (ptFAS) system.ketoacyl-ACP synthase activities.ketoacyl-ACP synthase I	Solyc08g082620.3.1	ketoacyl-ACP synthase I (original description: none)	T
5.1.4.2.2	Lipid metabolism.fatty acid biosynthesis.plastidial fatty acid synthase (ptFAS) system.ketoacyl-ACP synthase activities.ketoacyl-ACP synthase II	Solyc03g122120.4.1	ketoacyl-ACP synthase II (original description: none)	T
5.1.4.2.2	Lipid metabolism.fatty acid biosynthesis.plastidial fatty acid synthase (ptFAS) system.ketoacyl-ACP synthase activities.ketoacyl-ACP synthase II	Solyc07g042315.1.1	ketoacyl-ACP synthase II (original description: none)	T
5.1.4.2.2	Lipid metabolism.fatty acid biosynthesis.plastidial fatty acid synthase (ptFAS) system.ketoacyl-ACP synthase activities.ketoacyl-ACP synthase II	Solyc12g009260.3.1	ketoacyl-ACP synthase II (original description: none)	T
5.1.4.2.3	Lipid metabolism.fatty acid biosynthesis.plastidial fatty acid synthase (ptFAS) system.ketoacyl-ACP synthase activities.ketoacyl-ACP synthase III	Solyc03g097470.3.1	ketoacyl-ACP synthase III (original description: none)	T
5.1.4.2.3	Lipid metabolism.fatty acid biosynthesis.plastidial fatty acid synthase (ptFAS) system.ketoacyl-ACP synthase activities.ketoacyl-ACP synthase III	Solyc08g006560.3.1	ketoacyl-ACP synthase III (original description: none)	T
5.1.4.3	Lipid metabolism.fatty acid biosynthesis.plastidial fatty acid synthase (ptFAS) system.hydroxyacyl-ACP dehydratase (ptHD)	Solyc01g105060.3.1	hydroxyacyl-ACP dehydratase (ptHD) (original description: none)	T
5.1.4.4	Lipid metabolism.fatty acid biosynthesis.plastidial fatty acid synthase (ptFAS) system.ketoacyl-ACP reductase (KAR1)	Solyc05g014560.3.1	ketoacyl-ACP reductase (original description: none)	T
5.1.4.4	Lipid metabolism.fatty acid biosynthesis.plastidial fatty acid synthase (ptFAS) system.ketoacyl-ACP reductase (KAR1)	Solyc06g071910.3.1	ketoacyl-ACP reductase (original description: none)	T
5.1.4.5	Lipid metabolism.fatty acid biosynthesis.plastidial fatty acid synthase (ptFAS) system.enoyl-ACP reductase (MOD1)	Solyc01g006450.4.1	enoyl-ACP reductase (original description: none)	T
5.1.4.5	Lipid metabolism.fatty acid biosynthesis.plastidial fatty acid synthase (ptFAS) system.enoyl-ACP reductase (MOD1)	Solyc10g078740.2.1	enoyl-ACP reductase (original description: none)	T
5.1.4.6	Lipid metabolism.fatty acid biosynthesis.plastidial fatty acid synthase (ptFAS) system.fatty acid chain termination
5.1.4.6.1	Lipid metabolism.fatty acid biosynthesis.plastidial fatty acid synthase (ptFAS) system.fatty acid chain termination.oleoyl-ACP thioesterase	Solyc06g083380.3.1	oleoyl-ACP thioesterase (original description: none)	T
5.1.4.6.2	Lipid metabolism.fatty acid biosynthesis.plastidial fatty acid synthase (ptFAS) system.fatty acid chain termination.palmitoyl-ACP thioesterase	Solyc03g097390.3.1	palmitoyl-ACP thioesterase (original description: none)	T
5.1.4.6.2	Lipid metabolism.fatty acid biosynthesis.plastidial fatty acid synthase (ptFAS) system.fatty acid chain termination.palmitoyl-ACP thioesterase	Solyc12g006930.2.1	palmitoyl-ACP thioesterase (original description: none)	T
5.1.5	Lipid metabolism.fatty acid biosynthesis.mitochondrial fatty acid synthase (mtFAS) system
5.1.5.1	Lipid metabolism.fatty acid biosynthesis.mitochondrial fatty acid synthase (mtFAS) system.acyl carrier protein (mtACP)	Solyc01g088570.3.1	acyl carrier protein (mtACP) (original description: none)	T
5.1.5.1	Lipid metabolism.fatty acid biosynthesis.mitochondrial fatty acid synthase (mtFAS) system.acyl carrier protein (mtACP)	Solyc03g118410.3.1	acyl carrier protein (mtACP) (original description: none)	T
5.1.5.1	Lipid metabolism.fatty acid biosynthesis.mitochondrial fatty acid synthase (mtFAS) system.acyl carrier protein (mtACP)	Solyc04g015370.3.1	acyl carrier protein (mtACP) (original description: none)	T
5.1.5.1	Lipid metabolism.fatty acid biosynthesis.mitochondrial fatty acid synthase (mtFAS) system.acyl carrier protein (mtACP)	Solyc05g056240.3.1	acyl carrier protein (mtACP) (original description: none)	T
5.1.5.1	Lipid metabolism.fatty acid biosynthesis.mitochondrial fatty acid synthase (mtFAS) system.acyl carrier protein (mtACP)	Solyc11g012180.2.1	acyl carrier protein (mtACP) (original description: none)	T
5.1.5.2	Lipid metabolism.fatty acid biosynthesis.mitochondrial fatty acid synthase (mtFAS) system.phosphopantetheinyl transferase (mtPPT)	Solyc09g009960.3.1	phosphopantetheinyl transferase (mtPPT) (original description: none)	T
5.1.5.3	Lipid metabolism.fatty acid biosynthesis.mitochondrial fatty acid synthase (mtFAS) system.malonyl-CoA synthetase (mtMCS)	Solyc12g044300.2.1	malonyl-CoA synthetase (mtMCS) (original description: none)	T
5.1.5.4	Lipid metabolism.fatty acid biosynthesis.mitochondrial fatty acid synthase (mtFAS) system.malonyl-CoA:ACP transacylase	Solyc01g006980.4.1	malonyl-CoA:ACP transacylase (original description: none)	T
5.1.5.5	Lipid metabolism.fatty acid biosynthesis.mitochondrial fatty acid synthase (mtFAS) system.ketoacyl-ACP synthase (mtKAS)	Solyc07g049570.3.1	ketoacyl-ACP synthase (mtKAS) (original description: none)	T
5.1.5.6	Lipid metabolism.fatty acid biosynthesis.mitochondrial fatty acid synthase (mtFAS) system.hydroxyacyl-ACP dehydratase (mtHD)	Solyc06g075000.3.1	hydroxyacyl-ACP dehydratase (mtHD) (original description: none)	T
5.1.6	Lipid metabolism.fatty acid biosynthesis.endoplasmic reticulum-localized fatty acid elongase (FAE) system
5.1.6.1	Lipid metabolism.fatty acid biosynthesis.endoplasmic reticulum-localized fatty acid elongase (FAE) system.fatty acid elongation complex
5.1.6.1.1	Lipid metabolism.fatty acid biosynthesis.endoplasmic reticulum-localized fatty acid elongase (FAE) system.fatty acid elongation complex.3-ketoacyl-CoA synthase (KCS)	Solyc02g063140.4.1	3-ketoacyl-CoA synthase (KCS) (original description: none)	T
5.1.6.1.1	Lipid metabolism.fatty acid biosynthesis.endoplasmic reticulum-localized fatty acid elongase (FAE) system.fatty acid elongation complex.3-ketoacyl-CoA synthase (KCS)	Solyc02g085870.3.1	3-ketoacyl-CoA synthase (KCS) (original description: none)	T
5.1.6.1.1	Lipid metabolism.fatty acid biosynthesis.endoplasmic reticulum-localized fatty acid elongase (FAE) system.fatty acid elongation complex.3-ketoacyl-CoA synthase (KCS)	Solyc03g005320.3.1	3-ketoacyl-CoA synthase (KCS) (original description: none)	T
5.1.6.1.1	Lipid metabolism.fatty acid biosynthesis.endoplasmic reticulum-localized fatty acid elongase (FAE) system.fatty acid elongation complex.3-ketoacyl-CoA synthase (KCS)	Solyc03g078330.1.1	3-ketoacyl-CoA synthase (KCS) (original description: none)	T
5.1.6.1.1	Lipid metabolism.fatty acid biosynthesis.endoplasmic reticulum-localized fatty acid elongase (FAE) system.fatty acid elongation complex.3-ketoacyl-CoA synthase (KCS)	Solyc04g080450.1.1	3-ketoacyl-CoA synthase (KCS) (original description: none)	T
5.1.6.1.1	Lipid metabolism.fatty acid biosynthesis.endoplasmic reticulum-localized fatty acid elongase (FAE) system.fatty acid elongation complex.3-ketoacyl-CoA synthase (KCS)	Solyc05g009270.4.1	3-ketoacyl-CoA synthase (KCS) (original description: none)	T
5.1.6.1.1	Lipid metabolism.fatty acid biosynthesis.endoplasmic reticulum-localized fatty acid elongase (FAE) system.fatty acid elongation complex.3-ketoacyl-CoA synthase (KCS)	Solyc05g009280.4.1	3-ketoacyl-CoA synthase (KCS) (original description: none)	T
5.1.6.1.1	Lipid metabolism.fatty acid biosynthesis.endoplasmic reticulum-localized fatty acid elongase (FAE) system.fatty acid elongation complex.3-ketoacyl-CoA synthase (KCS)	Solyc05g013210.3.1	3-ketoacyl-CoA synthase (KCS) (original description: none)	T
5.1.6.1.1	Lipid metabolism.fatty acid biosynthesis.endoplasmic reticulum-localized fatty acid elongase (FAE) system.fatty acid elongation complex.3-ketoacyl-CoA synthase (KCS)	Solyc05g013220.2.1	3-ketoacyl-CoA synthase (KCS) (original description: none)	T
5.1.6.1.1	Lipid metabolism.fatty acid biosynthesis.endoplasmic reticulum-localized fatty acid elongase (FAE) system.fatty acid elongation complex.3-ketoacyl-CoA synthase (KCS)	Solyc06g053870.4.1	3-ketoacyl-CoA synthase (KCS) (original description: none)	T
5.1.6.1.1	Lipid metabolism.fatty acid biosynthesis.endoplasmic reticulum-localized fatty acid elongase (FAE) system.fatty acid elongation complex.3-ketoacyl-CoA synthase (KCS)	Solyc06g053890.1.1	3-ketoacyl-CoA synthase (KCS) (original description: none)	T
5.1.6.1.1	Lipid metabolism.fatty acid biosynthesis.endoplasmic reticulum-localized fatty acid elongase (FAE) system.fatty acid elongation complex.3-ketoacyl-CoA synthase (KCS)	Solyc06g053900.4.1	3-ketoacyl-CoA synthase (KCS) (original description: none)	T
5.1.6.1.1	Lipid metabolism.fatty acid biosynthesis.endoplasmic reticulum-localized fatty acid elongase (FAE) system.fatty acid elongation complex.3-ketoacyl-CoA synthase (KCS)	Solyc06g065560.2.1	3-ketoacyl-CoA synthase (KCS) (original description: none)	T
5.1.6.1.1	Lipid metabolism.fatty acid biosynthesis.endoplasmic reticulum-localized fatty acid elongase (FAE) system.fatty acid elongation complex.3-ketoacyl-CoA synthase (KCS)	Solyc08g067260.4.1	3-ketoacyl-CoA synthase (KCS) (original description: none)	T
5.1.6.1.1	Lipid metabolism.fatty acid biosynthesis.endoplasmic reticulum-localized fatty acid elongase (FAE) system.fatty acid elongation complex.3-ketoacyl-CoA synthase (KCS)	Solyc08g067410.2.1	3-ketoacyl-CoA synthase (KCS) (original description: none)	T
5.1.6.1.1	Lipid metabolism.fatty acid biosynthesis.endoplasmic reticulum-localized fatty acid elongase (FAE) system.fatty acid elongation complex.3-ketoacyl-CoA synthase (KCS)	Solyc09g065780.3.1	3-ketoacyl-CoA synthase (KCS) (original description: none)	T
5.1.6.1.1	Lipid metabolism.fatty acid biosynthesis.endoplasmic reticulum-localized fatty acid elongase (FAE) system.fatty acid elongation complex.3-ketoacyl-CoA synthase (KCS)	Solyc09g065800.4.1	3-ketoacyl-CoA synthase (KCS) (original description: none)	T
5.1.6.1.1	Lipid metabolism.fatty acid biosynthesis.endoplasmic reticulum-localized fatty acid elongase (FAE) system.fatty acid elongation complex.3-ketoacyl-CoA synthase (KCS)	Solyc09g083050.3.1	3-ketoacyl-CoA synthase (KCS) (original description: none)	T
5.1.6.1.1	Lipid metabolism.fatty acid biosynthesis.endoplasmic reticulum-localized fatty acid elongase (FAE) system.fatty acid elongation complex.3-ketoacyl-CoA synthase (KCS)	Solyc10g009240.3.1	3-ketoacyl-CoA synthase (KCS) (original description: none)	T
5.1.6.1.1	Lipid metabolism.fatty acid biosynthesis.endoplasmic reticulum-localized fatty acid elongase (FAE) system.fatty acid elongation complex.3-ketoacyl-CoA synthase (KCS)	Solyc11g072980.1.1	3-ketoacyl-CoA synthase (KCS) (original description: none)	T
5.1.6.1.1	Lipid metabolism.fatty acid biosynthesis.endoplasmic reticulum-localized fatty acid elongase (FAE) system.fatty acid elongation complex.3-ketoacyl-CoA synthase (KCS)	Solyc11g072990.1.1	3-ketoacyl-CoA synthase (KCS) (original description: none)	T
5.1.6.1.1	Lipid metabolism.fatty acid biosynthesis.endoplasmic reticulum-localized fatty acid elongase (FAE) system.fatty acid elongation complex.3-ketoacyl-CoA synthase (KCS)	Solyc12g006820.1.1	3-ketoacyl-CoA synthase (KCS) (original description: none)	T
5.1.6.1.1	Lipid metabolism.fatty acid biosynthesis.endoplasmic reticulum-localized fatty acid elongase (FAE) system.fatty acid elongation complex.3-ketoacyl-CoA synthase (KCS)	Solyc12g056720.2.1	3-ketoacyl-CoA synthase (KCS) (original description: none)	T
5.1.6.1.2	Lipid metabolism.fatty acid biosynthesis.endoplasmic reticulum-localized fatty acid elongase (FAE) system.fatty acid elongation complex.3-ketoacyl-CoA reductase (KCR)	Solyc02g093640.3.1	3-ketoacyl-CoA reductase (KCR) (original description: none)	T
5.1.6.1.2	Lipid metabolism.fatty acid biosynthesis.endoplasmic reticulum-localized fatty acid elongase (FAE) system.fatty acid elongation complex.3-ketoacyl-CoA reductase (KCR)	Solyc05g014150.4.1	3-ketoacyl-CoA reductase (KCR) (original description: none)	T
5.1.6.1.3	Lipid metabolism.fatty acid biosynthesis.endoplasmic reticulum-localized fatty acid elongase (FAE) system.fatty acid elongation complex.3-hydroxyacyl-CoA dehydratase (HCD)	Solyc04g014370.4.1	3-hydroxyacyl-CoA dehydratase (HCD) (original description: none)	T
5.1.6.1.4	Lipid metabolism.fatty acid biosynthesis.endoplasmic reticulum-localized fatty acid elongase (FAE) system.fatty acid elongation complex.enoyl-CoA reductase (ECR)	Solyc05g054490.3.1	enoyl-CoA reductase (ECR) (original description: none)	T
5.1.6.2	Lipid metabolism.fatty acid biosynthesis.endoplasmic reticulum-localized fatty acid elongase (FAE) system.very long chain fatty acid elongation
5.1.6.2.1	Lipid metabolism.fatty acid biosynthesis.endoplasmic reticulum-localized fatty acid elongase (FAE) system.very long chain fatty acid elongation.catalytic protein (CER2)	Solyc09g092270.3.1	catalytic protein (CER2) (original description: none)	T
5.1.6.2.1	Lipid metabolism.fatty acid biosynthesis.endoplasmic reticulum-localized fatty acid elongase (FAE) system.very long chain fatty acid elongation.catalytic protein (CER2)	Solyc12g087980.3.1	catalytic protein (CER2) (original description: none)	T
5.1.7	Lipid metabolism.fatty acid biosynthesis.fatty acid desaturation
5.1.7.1	Lipid metabolism.fatty acid biosynthesis.fatty acid desaturation.stearoyl-ACP desaturase	Solyc01g009960.4.1	stearoyl-ACP desaturase (original description: none)	T
5.1.7.1	Lipid metabolism.fatty acid biosynthesis.fatty acid desaturation.stearoyl-ACP desaturase	Solyc03g063110.3.1	stearoyl-ACP desaturase (original description: none)	T
5.1.7.1	Lipid metabolism.fatty acid biosynthesis.fatty acid desaturation.stearoyl-ACP desaturase	Solyc06g034170.1.1	stearoyl-ACP desaturase (original description: none)	T
5.1.7.1	Lipid metabolism.fatty acid biosynthesis.fatty acid desaturation.stearoyl-ACP desaturase	Solyc06g053480.3.1	stearoyl-ACP desaturase (original description: none)	T
5.1.7.1	Lipid metabolism.fatty acid biosynthesis.fatty acid desaturation.stearoyl-ACP desaturase	Solyc06g054670.2.1	stearoyl-ACP desaturase (original description: none)	T
5.1.7.1	Lipid metabolism.fatty acid biosynthesis.fatty acid desaturation.stearoyl-ACP desaturase	Solyc06g054685.1.1	stearoyl-ACP desaturase (original description: none)	T
5.1.7.1	Lipid metabolism.fatty acid biosynthesis.fatty acid desaturation.stearoyl-ACP desaturase	Solyc06g059710.3.1	stearoyl-ACP desaturase (original description: none)	T
5.1.7.1	Lipid metabolism.fatty acid biosynthesis.fatty acid desaturation.stearoyl-ACP desaturase	Solyc06g059720.3.1	stearoyl-ACP desaturase (original description: none)	T
5.1.7.1	Lipid metabolism.fatty acid biosynthesis.fatty acid desaturation.stearoyl-ACP desaturase	Solyc11g008680.2.1	stearoyl-ACP desaturase (original description: none)	T
5.1.7.2	Lipid metabolism.fatty acid biosynthesis.fatty acid desaturation.delta-7/delta-9 fatty acid desaturase (FAD5/ADS)	Solyc03g116730.4.1	delta-7/delta-9 fatty acid desaturase (original description: none)	T
5.1.7.3	Lipid metabolism.fatty acid biosynthesis.fatty acid desaturation.omega-3/omega-6 fatty acid desaturase (FAD2/3/6-8)	Solyc01g006430.3.1	omega-3/omega-6 fatty acid desaturase (original description: none)	T
5.1.7.3	Lipid metabolism.fatty acid biosynthesis.fatty acid desaturation.omega-3/omega-6 fatty acid desaturase (FAD2/3/6-8)	Solyc03g058430.3.1	omega-3/omega-6 fatty acid desaturase (original description: none)	T
5.1.7.3	Lipid metabolism.fatty acid biosynthesis.fatty acid desaturation.omega-3/omega-6 fatty acid desaturase (FAD2/3/6-8)	Solyc04g040130.1.1	omega-3/omega-6 fatty acid desaturase (original description: none)	T
5.1.7.3	Lipid metabolism.fatty acid biosynthesis.fatty acid desaturation.omega-3/omega-6 fatty acid desaturase (FAD2/3/6-8)	Solyc04g040120.1.1	omega-3/omega-6 fatty acid desaturase (original description: none)	T
5.1.7.3	Lipid metabolism.fatty acid biosynthesis.fatty acid desaturation.omega-3/omega-6 fatty acid desaturase (FAD2/3/6-8)	Solyc06g007130.5.1.1	omega-3/omega-6 fatty acid desaturase (original description: none)	T
5.1.7.3	Lipid metabolism.fatty acid biosynthesis.fatty acid desaturation.omega-3/omega-6 fatty acid desaturase (FAD2/3/6-8)	Solyc06g007140.4.1	omega-3/omega-6 fatty acid desaturase (original description: none)	T
5.1.7.3	Lipid metabolism.fatty acid biosynthesis.fatty acid desaturation.omega-3/omega-6 fatty acid desaturase (FAD2/3/6-8)	Solyc06g051400.3.1	omega-3/omega-6 fatty acid desaturase (original description: none)	T
5.1.7.3	Lipid metabolism.fatty acid biosynthesis.fatty acid desaturation.omega-3/omega-6 fatty acid desaturase (FAD2/3/6-8)	Solyc07g005510.3.1	omega-3/omega-6 fatty acid desaturase (original description: none)	T
5.1.7.3	Lipid metabolism.fatty acid biosynthesis.fatty acid desaturation.omega-3/omega-6 fatty acid desaturase (FAD2/3/6-8)	Solyc12g036520.3.1	omega-3/omega-6 fatty acid desaturase (original description: none)	T
5.1.7.3	Lipid metabolism.fatty acid biosynthesis.fatty acid desaturation.omega-3/omega-6 fatty acid desaturase (FAD2/3/6-8)	Solyc12g044950.3.1	omega-3/omega-6 fatty acid desaturase (original description: none)	T
5.1.7.3	Lipid metabolism.fatty acid biosynthesis.fatty acid desaturation.omega-3/omega-6 fatty acid desaturase (FAD2/3/6-8)	Solyc12g045035.1.1	omega-3/omega-6 fatty acid desaturase (original description: none)	T
5.1.7.3	Lipid metabolism.fatty acid biosynthesis.fatty acid desaturation.omega-3/omega-6 fatty acid desaturase (FAD2/3/6-8)	Solyc12g045037.1.1	omega-3/omega-6 fatty acid desaturase (original description: none)	T
5.1.7.3	Lipid metabolism.fatty acid biosynthesis.fatty acid desaturation.omega-3/omega-6 fatty acid desaturase (FAD2/3/6-8)	Solyc12g049030.1.1	omega-3/omega-6 fatty acid desaturase (original description: none)	T
5.1.7.3	Lipid metabolism.fatty acid biosynthesis.fatty acid desaturation.omega-3/omega-6 fatty acid desaturase (FAD2/3/6-8)	Solyc12g100210.1.1	omega-3/omega-6 fatty acid desaturase (original description: none)	T
5.1.7.3	Lipid metabolism.fatty acid biosynthesis.fatty acid desaturation.omega-3/omega-6 fatty acid desaturase (FAD2/3/6-8)	Solyc12g100230.1.1	omega-3/omega-6 fatty acid desaturase (original description: none)	T
5.1.7.3	Lipid metabolism.fatty acid biosynthesis.fatty acid desaturation.omega-3/omega-6 fatty acid desaturase (FAD2/3/6-8)	Solyc12g100240.1.1	omega-3/omega-6 fatty acid desaturase (original description: none)	T
5.1.7.3	Lipid metabolism.fatty acid biosynthesis.fatty acid desaturation.omega-3/omega-6 fatty acid desaturase (FAD2/3/6-8)	Solyc12g100250.3.1	omega-3/omega-6 fatty acid desaturase (original description: none)	T
5.1.7.3	Lipid metabolism.fatty acid biosynthesis.fatty acid desaturation.omega-3/omega-6 fatty acid desaturase (FAD2/3/6-8)	Solyc12g100260.1.1	omega-3/omega-6 fatty acid desaturase (original description: none)	T
5.1.7.4	Lipid metabolism.fatty acid biosynthesis.fatty acid desaturation.delta 3-trans-hexadecenoic acid phosphatidylglycerol desaturase (FAD4)	Solyc07g064410.1.1	delta 3-trans-hexadecenoic acid phosphatidylglycerol desaturase (original description: none)	T
5.2	Lipid metabolism.glycerolipid biosynthesis
5.2.1	Lipid metabolism.glycerolipid biosynthesis.phosphatidate
5.2.1.1	Lipid metabolism.glycerolipid biosynthesis.phosphatidate.plastidial phosphatidate biosynthesis
5.2.1.1.1	Lipid metabolism.glycerolipid biosynthesis.phosphatidate.plastidial phosphatidate biosynthesis.dihydroxyacetone phosphate reductase (SFD1)	Solyc06g048920.4.1	dihydroxyacetone phosphate reductase (SFD1) (original description: none)	T
5.2.1.1.2	Lipid metabolism.glycerolipid biosynthesis.phosphatidate.plastidial phosphatidate biosynthesis.glycerol-3-phosphate acyltransferase (ATS1)	Solyc08g076470.4.1	glycerol-3-phosphate acyltransferase (ATS1) (original description: none)	T
5.2.1.1.3	Lipid metabolism.glycerolipid biosynthesis.phosphatidate.plastidial phosphatidate biosynthesis.lysophosphatidate acyltransferase (ATS2)	Solyc07g005580.4.1	lysophosphatidate acyltransferase (ATS2) (original description: none)	T
5.2.1.2	Lipid metabolism.glycerolipid biosynthesis.phosphatidate.endoplasmic reticulum phosphatidate biosynthesis
5.2.1.2.1	Lipid metabolism.glycerolipid biosynthesis.phosphatidate.endoplasmic reticulum phosphatidate biosynthesis.NAD-dependent glycerol-3-phosphate dehydrogenase	Solyc01g088150.3.1	NAD-dependent glycerol-3-phosphate dehydrogenase (original description: none)	T
5.2.1.2.1	Lipid metabolism.glycerolipid biosynthesis.phosphatidate.endoplasmic reticulum phosphatidate biosynthesis.NAD-dependent glycerol-3-phosphate dehydrogenase	Solyc04g016330.3.1	NAD-dependent glycerol-3-phosphate dehydrogenase (original description: none)	T
5.2.1.2.2	Lipid metabolism.glycerolipid biosynthesis.phosphatidate.endoplasmic reticulum phosphatidate biosynthesis.glycerol-3-phosphate acyltransferase (GPAT4-8)	Solyc01g094700.4.1	glycerol-3-phosphate acyltransferase (GPAT4-8) (original description: none)	T
5.2.1.2.2	Lipid metabolism.glycerolipid biosynthesis.phosphatidate.endoplasmic reticulum phosphatidate biosynthesis.glycerol-3-phosphate acyltransferase (GPAT4-8)	Solyc02g087500.3.1	glycerol-3-phosphate acyltransferase (GPAT4-8) (original description: none)	T
5.2.1.2.2	Lipid metabolism.glycerolipid biosynthesis.phosphatidate.endoplasmic reticulum phosphatidate biosynthesis.glycerol-3-phosphate acyltransferase (GPAT4-8)	Solyc04g005840.1.1	glycerol-3-phosphate acyltransferase (GPAT4-8) (original description: none)	T
5.2.1.2.2	Lipid metabolism.glycerolipid biosynthesis.phosphatidate.endoplasmic reticulum phosphatidate biosynthesis.glycerol-3-phosphate acyltransferase (GPAT4-8)	Solyc04g011600.4.1	glycerol-3-phosphate acyltransferase (GPAT4-8) (original description: none)	T
5.2.1.2.2	Lipid metabolism.glycerolipid biosynthesis.phosphatidate.endoplasmic reticulum phosphatidate biosynthesis.glycerol-3-phosphate acyltransferase (GPAT4-8)	Solyc05g053030.1.1	glycerol-3-phosphate acyltransferase (GPAT4-8) (original description: none)	T
5.2.1.2.2	Lipid metabolism.glycerolipid biosynthesis.phosphatidate.endoplasmic reticulum phosphatidate biosynthesis.glycerol-3-phosphate acyltransferase (GPAT4-8)	Solyc09g014350.3.1	glycerol-3-phosphate acyltransferase (GPAT4-8) (original description: none)	T
5.2.1.2.2	Lipid metabolism.glycerolipid biosynthesis.phosphatidate.endoplasmic reticulum phosphatidate biosynthesis.glycerol-3-phosphate acyltransferase (GPAT4-8)	Solyc10g084900.1.1	glycerol-3-phosphate acyltransferase (GPAT4-8) (original description: none)	T
5.2.1.2.3	Lipid metabolism.glycerolipid biosynthesis.phosphatidate.endoplasmic reticulum phosphatidate biosynthesis.glycerol-3-phosphate acyltransferase (GPAT9)	Solyc02g055533.1.1	glycerol-3-phosphate acyltransferase (GPAT9) (original description: none)	T
5.2.1.2.3	Lipid metabolism.glycerolipid biosynthesis.phosphatidate.endoplasmic reticulum phosphatidate biosynthesis.glycerol-3-phosphate acyltransferase (GPAT9)	Solyc08g082340.3.1	glycerol-3-phosphate acyltransferase (GPAT9) (original description: none)	T
5.2.1.2.4	Lipid metabolism.glycerolipid biosynthesis.phosphatidate.endoplasmic reticulum phosphatidate biosynthesis.lysophosphatidate acyltransferase (LPAT)	Solyc01g109370.3.1	1-acylglycerol-3-phosphate O-acyltransferase (original description: none)	T
5.2.1.2.4	Lipid metabolism.glycerolipid biosynthesis.phosphatidate.endoplasmic reticulum phosphatidate biosynthesis.lysophosphatidate acyltransferase (LPAT)	Solyc03g063880.3.1	1-acylglycerol-3-phosphate O-acyltransferase (original description: none)	T
5.2.1.2.4	Lipid metabolism.glycerolipid biosynthesis.phosphatidate.endoplasmic reticulum phosphatidate biosynthesis.lysophosphatidate acyltransferase (LPAT)	Solyc04g079880.4.1	1-acylglycerol-3-phosphate O-acyltransferase (original description: none)	T
5.2.1.2.4	Lipid metabolism.glycerolipid biosynthesis.phosphatidate.endoplasmic reticulum phosphatidate biosynthesis.lysophosphatidate acyltransferase (LPAT)	Solyc10g079110.2.1	1-acylglycerol-3-phosphate O-acyltransferase (original description: none)	T
5.2.1.2.4	Lipid metabolism.glycerolipid biosynthesis.phosphatidate.endoplasmic reticulum phosphatidate biosynthesis.lysophosphatidate acyltransferase (LPAT)	Solyc11g065890.2.1	1-acylglycerol-3-phosphate O-acyltransferase (original description: none)	T
5.2.1.3	Lipid metabolism.glycerolipid biosynthesis.phosphatidate.mitochondrial lysophosphatidate biosynthesis
5.2.1.3.1	Lipid metabolism.glycerolipid biosynthesis.phosphatidate.mitochondrial lysophosphatidate biosynthesis.glycerol-3-phosphate acyltransferase (GPAT1-3)	Solyc07g056320.4.1	glycerol-3-phosphate acyltransferase (GPAT) (original description: none)	T
5.2.1.4	Lipid metabolism.glycerolipid biosynthesis.phosphatidate.diacylglycerol kinase	Solyc03g115370.3.1	diacylglycerol kinase (original description: none)	T
5.2.1.4	Lipid metabolism.glycerolipid biosynthesis.phosphatidate.diacylglycerol kinase	Solyc05g056420.4.1	diacylglycerol kinase (original description: none)	T
5.2.1.4	Lipid metabolism.glycerolipid biosynthesis.phosphatidate.diacylglycerol kinase	Solyc06g009270.3.1	diacylglycerol kinase (original description: none)	T
5.2.1.4	Lipid metabolism.glycerolipid biosynthesis.phosphatidate.diacylglycerol kinase	Solyc07g006580.3.1	diacylglycerol kinase (original description: none)	T
5.2.1.4	Lipid metabolism.glycerolipid biosynthesis.phosphatidate.diacylglycerol kinase	Solyc07g054830.4.1	diacylglycerol kinase (original description: none)	T
5.2.1.4	Lipid metabolism.glycerolipid biosynthesis.phosphatidate.diacylglycerol kinase	Solyc10g008640.3.1	diacylglycerol kinase (original description: none)	T
5.2.1.4	Lipid metabolism.glycerolipid biosynthesis.phosphatidate.diacylglycerol kinase	Solyc12g005380.3.1	diacylglycerol kinase (original description: none)	T
5.2.1.4	Lipid metabolism.glycerolipid biosynthesis.phosphatidate.diacylglycerol kinase	Solyc12g039180.2.1	diacylglycerol kinase (original description: none)	T
5.2.2	Lipid metabolism.glycerolipid biosynthesis.diacylglycerol
5.2.2.1	Lipid metabolism.glycerolipid biosynthesis.diacylglycerol.phosphatidate phosphatase (LPP-alpha)	Solyc02g086370.4.1	phosphatidate phosphatase (LPP-alpha) (original description: none)	T
5.2.2.1	Lipid metabolism.glycerolipid biosynthesis.diacylglycerol.phosphatidate phosphatase (LPP-alpha)	Solyc04g025400.3.1	phosphatidate phosphatase (LPP-alpha) (original description: none)	T
5.2.2.1	Lipid metabolism.glycerolipid biosynthesis.diacylglycerol.phosphatidate phosphatase (LPP-alpha)	Solyc04g025370.3.1	phosphatidate phosphatase (LPP-alpha) (original description: none)	T
5.2.2.1	Lipid metabolism.glycerolipid biosynthesis.diacylglycerol.phosphatidate phosphatase (LPP-alpha)	Solyc05g008800.4.1	phosphatidate phosphatase (LPP-alpha) (original description: none)	T
5.2.2.1	Lipid metabolism.glycerolipid biosynthesis.diacylglycerol.phosphatidate phosphatase (LPP-alpha)	Solyc05g008810.4.1	phosphatidate phosphatase (LPP-alpha) (original description: none)	T
5.2.2.1	Lipid metabolism.glycerolipid biosynthesis.diacylglycerol.phosphatidate phosphatase (LPP-alpha)	Solyc05g008820.4.1	phosphatidate phosphatase (LPP-alpha) (original description: none)	T
5.2.2.1	Lipid metabolism.glycerolipid biosynthesis.diacylglycerol.phosphatidate phosphatase (LPP-alpha)	Solyc07g039540.1.1	phosphatidate phosphatase (LPP-alpha) (original description: none)	T
5.2.2.2	Lipid metabolism.glycerolipid biosynthesis.diacylglycerol.phosphatidate phosphatase (LPP-beta)	Solyc08g078990.3.1	phosphatidate phosphatase (LPP-beta) (original description: none)	T
5.2.2.3	Lipid metabolism.glycerolipid biosynthesis.diacylglycerol.phosphatidate phosphatase (LPP-gamma)	Solyc09g007450.3.1	phosphatidate phosphatase (LPP-gamma) (original description: none)	T
5.2.2.4	Lipid metabolism.glycerolipid biosynthesis.diacylglycerol.phosphatidate phosphatase (LPP-epsilon)	Solyc02g062570.4.1	phosphatidate phosphatase (LPP-epsilon) (original description: none)	T
5.2.2.4	Lipid metabolism.glycerolipid biosynthesis.diacylglycerol.phosphatidate phosphatase (LPP-epsilon)	Solyc02g062580.3.1	phosphatidate phosphatase (LPP-epsilon) (original description: none)	T
5.2.2.4	Lipid metabolism.glycerolipid biosynthesis.diacylglycerol.phosphatidate phosphatase (LPP-epsilon)	Solyc02g084970.4.1	phosphatidate phosphatase (LPP-epsilon) (original description: none)	T
5.2.3	Lipid metabolism.glycerolipid biosynthesis.phosphatidylethanolamine
5.2.3.1	Lipid metabolism.glycerolipid biosynthesis.phosphatidylethanolamine.CDP-ethanolamine pathway
5.2.3.1.1	Lipid metabolism.glycerolipid biosynthesis.phosphatidylethanolamine.CDP-ethanolamine pathway.serine decarboxylase	Solyc04g071140.3.1	serine decarboxylase (original description: none)	T
5.2.3.1.2	Lipid metabolism.glycerolipid biosynthesis.phosphatidylethanolamine.CDP-ethanolamine pathway.ethanolamine kinase	Solyc08g066820.3.1	ethanolamine kinase (original description: none)	T
5.2.3.1.3	Lipid metabolism.glycerolipid biosynthesis.phosphatidylethanolamine.CDP-ethanolamine pathway.CTP:phosphorylethanolamine cytidylyltransferase	Solyc05g046300.3.1	CTP:phosphorylethanolamine cytidylyltransferase (original description: none)	T
5.2.3.1.3	Lipid metabolism.glycerolipid biosynthesis.phosphatidylethanolamine.CDP-ethanolamine pathway.CTP:phosphorylethanolamine cytidylyltransferase	Solyc07g009490.3.1	CTP:phosphorylethanolamine cytidylyltransferase (original description: none)	T
5.2.3.1.3	Lipid metabolism.glycerolipid biosynthesis.phosphatidylethanolamine.CDP-ethanolamine pathway.CTP:phosphorylethanolamine cytidylyltransferase	Solyc10g074700.2.1	CTP:phosphorylethanolamine cytidylyltransferase (original description: none)	T
5.2.3.1.4	Lipid metabolism.glycerolipid biosynthesis.phosphatidylethanolamine.CDP-ethanolamine pathway.aminoalcohol phosphotransferase	Solyc05g010440.2.1	aminoalcohol phosphotransferase (original description: none)	T
5.2.3.1.4	Lipid metabolism.glycerolipid biosynthesis.phosphatidylethanolamine.CDP-ethanolamine pathway.aminoalcohol phosphotransferase	Solyc05g012920.3.1	aminoalcohol phosphotransferase (original description: none)	T
5.2.3.2	Lipid metabolism.glycerolipid biosynthesis.phosphatidylethanolamine.extramitochondrial phosphatidylserine decarboxylation pathway
5.2.3.2.1	Lipid metabolism.glycerolipid biosynthesis.phosphatidylethanolamine.extramitochondrial phosphatidylserine decarboxylation pathway.phosphatidylserine decarboxylase	Solyc01g104880.3.1	extramitochondrial phosphatidylserine decarboxylase (original description: none)	T
5.2.3.3	Lipid metabolism.glycerolipid biosynthesis.phosphatidylethanolamine.mitochondrial phosphatidylserine decarboxylation pathway
5.2.3.3.1	Lipid metabolism.glycerolipid biosynthesis.phosphatidylethanolamine.mitochondrial phosphatidylserine decarboxylation pathway.phosphatidylserine-transfer-dependent route
5.2.3.3.1.1	Lipid metabolism.glycerolipid biosynthesis.phosphatidylethanolamine.mitochondrial phosphatidylserine decarboxylation pathway.phosphatidylserine-transfer-dependent route.UPS2-Mdm35 phospholipid transfer complex
5.2.3.3.1.1.1	Lipid metabolism.glycerolipid biosynthesis.phosphatidylethanolamine.mitochondrial phosphatidylserine decarboxylation pathway.phosphatidylserine-transfer-dependent route.UPS2-Mdm35 phospholipid transfer complex.component UPS2	Solyc11g061760.3.1	component UPS2 of UPS2-Mdm35 phospholipid transfer complex (original description: none)	T
5.2.3.3.1.1.1	Lipid metabolism.glycerolipid biosynthesis.phosphatidylethanolamine.mitochondrial phosphatidylserine decarboxylation pathway.phosphatidylserine-transfer-dependent route.UPS2-Mdm35 phospholipid transfer complex.component UPS2	Solyc12g100050.2.1	component UPS2 of UPS2-Mdm35 phospholipid transfer complex (original description: none)	T
5.2.3.3.1.1.2	Lipid metabolism.glycerolipid biosynthesis.phosphatidylethanolamine.mitochondrial phosphatidylserine decarboxylation pathway.phosphatidylserine-transfer-dependent route.UPS2-Mdm35 phospholipid transfer complex.component Mdm35	Solyc08g062620.3.1	component Mdm35 of UPS2-Mdm35 phospholipid transfer complex (original description: none)	T
5.2.3.3.2	Lipid metabolism.glycerolipid biosynthesis.phosphatidylethanolamine.mitochondrial phosphatidylserine decarboxylation pathway.membrane juxtaposition-dependent route
5.2.3.3.2.1	Lipid metabolism.glycerolipid biosynthesis.phosphatidylethanolamine.mitochondrial phosphatidylserine decarboxylation pathway.membrane juxtaposition-dependent route.MICOS complex
5.2.3.3.2.1.1	Lipid metabolism.glycerolipid biosynthesis.phosphatidylethanolamine.mitochondrial phosphatidylserine decarboxylation pathway.membrane juxtaposition-dependent route.MICOS complex.component Mic60	Solyc04g054470.3.1	component Mic60 of MICOS complex (original description: none)	T
5.2.3.3.2.1.2	Lipid metabolism.glycerolipid biosynthesis.phosphatidylethanolamine.mitochondrial phosphatidylserine decarboxylation pathway.membrane juxtaposition-dependent route.MICOS complex.component Mic10	Solyc11g027870.2.1	component Mic10 of MICOS complex (original description: none)	T
5.2.3.3.2.1.3	Lipid metabolism.glycerolipid biosynthesis.phosphatidylethanolamine.mitochondrial phosphatidylserine decarboxylation pathway.membrane juxtaposition-dependent route.MICOS complex.component DGS1	Solyc01g009030.4.1	component DGS1 of MICOS complex (original description: none)	T
5.2.3.3.3	Lipid metabolism.glycerolipid biosynthesis.phosphatidylethanolamine.mitochondrial phosphatidylserine decarboxylation pathway.phosphatidylserine decarboxylase	Solyc06g060780.4.1	mitochondrial phosphatidylserine decarboxylase (original description: none)	T
5.2.4	Lipid metabolism.glycerolipid biosynthesis.phosphatidylcholine
5.2.4.1	Lipid metabolism.glycerolipid biosynthesis.phosphatidylcholine.phospho-base N-methyltransferase	Solyc03g118750.4.1	phospho-base N-methyltransferase (original description: none)	T
5.2.4.1	Lipid metabolism.glycerolipid biosynthesis.phosphatidylcholine.phospho-base N-methyltransferase	Solyc06g068950.4.1	phospho-base N-methyltransferase (original description: none)	T
5.2.4.1	Lipid metabolism.glycerolipid biosynthesis.phosphatidylcholine.phospho-base N-methyltransferase	Solyc12g040790.2.1	phospho-base N-methyltransferase (original description: none)	T
5.2.4.2	Lipid metabolism.glycerolipid biosynthesis.phosphatidylcholine.phosphotidyl-base N-methyltransferase	Solyc06g068470.3.1	phosphotidyl-base N-methyltransferase (original description: none)	T
5.2.4.3	Lipid metabolism.glycerolipid biosynthesis.phosphatidylcholine.CTP:phosphorylcholine cytidylyltransferase	Solyc02g068430.4.1	CTP:phosphorylcholine cytidylyltransferase (original description: none)	T
5.2.4.4	Lipid metabolism.glycerolipid biosynthesis.phosphatidylcholine.aminoalcohol phosphotransferase	Solyc05g010440.2.1	aminoalcohol phosphotransferase (original description: none)	T
5.2.4.4	Lipid metabolism.glycerolipid biosynthesis.phosphatidylcholine.aminoalcohol phosphotransferase	Solyc05g012920.3.1	aminoalcohol phosphotransferase (original description: none)	T
5.2.4.5	Lipid metabolism.glycerolipid biosynthesis.phosphatidylcholine.choline homeostasis
5.2.4.5.1	Lipid metabolism.glycerolipid biosynthesis.phosphatidylcholine.choline homeostasis.phosphocholine phosphatase	Solyc03g121420.4.1	phosphocholine phosphatase (original description: none)	T
5.2.4.5.1	Lipid metabolism.glycerolipid biosynthesis.phosphatidylcholine.choline homeostasis.phosphocholine phosphatase	Solyc03g121425.1.1	phosphocholine phosphatase (original description: none)	T
5.2.4.5.1	Lipid metabolism.glycerolipid biosynthesis.phosphatidylcholine.choline homeostasis.phosphocholine phosphatase	Solyc06g062540.3.1	phosphocholine phosphatase (original description: none)	T
5.2.4.5.1	Lipid metabolism.glycerolipid biosynthesis.phosphatidylcholine.choline homeostasis.phosphocholine phosphatase	Solyc06g062550.4.1	phosphocholine phosphatase (original description: none)	T
5.2.4.5.1	Lipid metabolism.glycerolipid biosynthesis.phosphatidylcholine.choline homeostasis.phosphocholine phosphatase	Solyc06g062560.2.1	phosphocholine phosphatase (original description: none)	T
5.2.4.5.1	Lipid metabolism.glycerolipid biosynthesis.phosphatidylcholine.choline homeostasis.phosphocholine phosphatase	Solyc07g021710.3.1	phosphocholine phosphatase (original description: none)	T
5.2.4.5.2	Lipid metabolism.glycerolipid biosynthesis.phosphatidylcholine.choline homeostasis.choline kinase	Solyc02g069750.3.1	choline kinase (original description: none)	T
5.2.4.5.2	Lipid metabolism.glycerolipid biosynthesis.phosphatidylcholine.choline homeostasis.choline kinase	Solyc04g072020.3.1	choline kinase (original description: none)	T
5.2.4.6	Lipid metabolism.glycerolipid biosynthesis.phosphatidylcholine.acyl-CoA:lysophosphatidylcholine acyltransferase	Solyc08g007860.4.1	acyl-CoA:lysophosphatidylcholine acyltransferase (original description: none)	T
5.2.4.6	Lipid metabolism.glycerolipid biosynthesis.phosphatidylcholine.acyl-CoA:lysophosphatidylcholine acyltransferase	Solyc08g080340.3.1	acyl-CoA:lysophosphatidylcholine acyltransferase (original description: none)	T
5.2.4.6	Lipid metabolism.glycerolipid biosynthesis.phosphatidylcholine.acyl-CoA:lysophosphatidylcholine acyltransferase	Solyc12g056420.2.1	acyl-CoA:lysophosphatidylcholine acyltransferase (original description: none)	T
5.2.5	Lipid metabolism.glycerolipid biosynthesis.phosphatidylserine
5.2.5.1	Lipid metabolism.glycerolipid biosynthesis.phosphatidylserine.base-exchange pathway
5.2.5.1.1	Lipid metabolism.glycerolipid biosynthesis.phosphatidylserine.base-exchange pathway.base-exchange-type phosphatidylserine synthase	Solyc04g007520.3.1	base-exchange-type phosphatidylserine synthase (original description: none)	T
5.2.5.1.1	Lipid metabolism.glycerolipid biosynthesis.phosphatidylserine.base-exchange pathway.base-exchange-type phosphatidylserine synthase	Solyc05g008580.3.1	base-exchange-type phosphatidylserine synthase (original description: none)	T
5.2.5.2	Lipid metabolism.glycerolipid biosynthesis.phosphatidylserine.CDP-diacylglycerol pathway
5.2.5.2.1	Lipid metabolism.glycerolipid biosynthesis.phosphatidylserine.CDP-diacylglycerol pathway.CDP-diacylglycerol phosphatidylserine synthase
5.2.6	Lipid metabolism.glycerolipid biosynthesis.phosphatidylglycerol
5.2.6.1	Lipid metabolism.glycerolipid biosynthesis.phosphatidylglycerol.CDP-diacylglycerol synthase	Solyc01g090940.3.1	CDP-diacylglycerol synthase (original description: none)	T
5.2.6.1	Lipid metabolism.glycerolipid biosynthesis.phosphatidylglycerol.CDP-diacylglycerol synthase	Solyc03g005410.4.1	CDP-diacylglycerol synthase (original description: none)	T
5.2.6.1	Lipid metabolism.glycerolipid biosynthesis.phosphatidylglycerol.CDP-diacylglycerol synthase	Solyc07g064960.2.1	CDP-diacylglycerol synthase (original description: none)	T
5.2.6.1	Lipid metabolism.glycerolipid biosynthesis.phosphatidylglycerol.CDP-diacylglycerol synthase	Solyc09g083330.3.1	CDP-diacylglycerol synthase (original description: none)	T
5.2.6.2	Lipid metabolism.glycerolipid biosynthesis.phosphatidylglycerol.phosphatidylglycerophosphate synthase	Solyc04g009580.3.1	phosphatidylglycerophosphate synthase (original description: none)	T
5.2.6.2	Lipid metabolism.glycerolipid biosynthesis.phosphatidylglycerol.phosphatidylglycerophosphate synthase	Solyc04g049550.3.1	phosphatidylglycerophosphate synthase (original description: none)	T
5.2.6.3	Lipid metabolism.glycerolipid biosynthesis.phosphatidylglycerol.phosphatidylglycerophosphate phosphatase	Solyc07g055980.3.1	phosphatidylglycerophosphate phosphatase (original description: none)	T
5.2.6.3	Lipid metabolism.glycerolipid biosynthesis.phosphatidylglycerol.phosphatidylglycerophosphate phosphatase	Solyc12g011020.2.1	phosphatidylglycerophosphate phosphatase (original description: none)	T
5.2.7	Lipid metabolism.glycerolipid biosynthesis.phosphatidylinositol
5.2.7.1	Lipid metabolism.glycerolipid biosynthesis.phosphatidylinositol.phosphatidylinositol synthase	Solyc08g005985.1.1	phosphatidylinositol synthase (original description: none)	T
5.2.8	Lipid metabolism.glycerolipid biosynthesis.cardiolipin
5.2.8.1	Lipid metabolism.glycerolipid biosynthesis.cardiolipin.cardiolipin synthase	Solyc10g005290.4.1	cardiolipin synthase (original description: none)	T
5.2.8.2	Lipid metabolism.glycerolipid biosynthesis.cardiolipin.cardiolipin deacylase	Solyc07g032170.3.1	cardiolipin deacylase (original description: none)	T
5.2.8.2	Lipid metabolism.glycerolipid biosynthesis.cardiolipin.cardiolipin deacylase	Solyc07g032180.3.1	cardiolipin deacylase (original description: none)	T
5.2.8.3	Lipid metabolism.glycerolipid biosynthesis.cardiolipin.cardiolipin transacylase	Solyc01g099710.4.1	cardiolipin transacylase (original description: none)	T
5.2.9	Lipid metabolism.glycerolipid biosynthesis.betaine lipids
5.2.9.1	Lipid metabolism.glycerolipid biosynthesis.betaine lipids.betaine lipid synthase
5.2.10	Lipid metabolism.glycerolipid biosynthesis.triacylglycerols
5.2.10.1	Lipid metabolism.glycerolipid biosynthesis.triacylglycerols.diacylglycerol O-acyltransferase (DGAT1)	Solyc07g040740.3.1	diacylglycerol O-acyltransferase (DGAT1) (original description: none)	T
5.2.10.1	Lipid metabolism.glycerolipid biosynthesis.triacylglycerols.diacylglycerol O-acyltransferase (DGAT1)	Solyc12g008970.3.1	diacylglycerol O-acyltransferase (DGAT1) (original description: none)	T
5.2.10.2	Lipid metabolism.glycerolipid biosynthesis.triacylglycerols.iron-sulfur protein (DGAT3)	Solyc12g098850.2.1	iron-sulfur protein (DGAT3) (original description: none)	T
5.3	Lipid metabolism.galactolipid and sulfolipid biosynthesis
5.3.1	Lipid metabolism.galactolipid and sulfolipid biosynthesis.phosphatidate phosphatase	Solyc04g079090.4.1	phosphatidic acid phosphatase (original description: none)	T
5.3.1	Lipid metabolism.galactolipid and sulfolipid biosynthesis.phosphatidate phosphatase	Solyc04g079100.3.1	phosphatidic acid phosphatase (original description: none)	T
5.3.1	Lipid metabolism.galactolipid and sulfolipid biosynthesis.phosphatidate phosphatase	Solyc09g005910.4.1	phosphatidic acid phosphatase (original description: none)	T
5.3.1	Lipid metabolism.galactolipid and sulfolipid biosynthesis.phosphatidate phosphatase	Solyc10g084540.3.1	phosphatidic acid phosphatase (original description: none)	T
5.3.2	Lipid metabolism.galactolipid and sulfolipid biosynthesis.monogalactosyldiacylglycerol synthase (MGD)	Solyc07g007620.3.1	monogalactosyldiacylglycerol synthase (original description: none)	T
5.3.2	Lipid metabolism.galactolipid and sulfolipid biosynthesis.monogalactosyldiacylglycerol synthase (MGD)	Solyc08g006640.3.1	monogalactosyldiacylglycerol synthase (original description: none)	T
5.3.2	Lipid metabolism.galactolipid and sulfolipid biosynthesis.monogalactosyldiacylglycerol synthase (MGD)	Solyc12g009820.2.1	monogalactosyldiacylglycerol synthase (original description: none)	T
5.3.3	Lipid metabolism.galactolipid and sulfolipid biosynthesis.digalactosyldiacylglycerol synthase (DGD)	Solyc01g007100.3.1	digalactosyldiacylglycerol synthase (original description: none)	T
5.3.3	Lipid metabolism.galactolipid and sulfolipid biosynthesis.digalactosyldiacylglycerol synthase (DGD)	Solyc01g094170.3.1	digalactosyldiacylglycerol synthase (original description: none)	T
5.3.3	Lipid metabolism.galactolipid and sulfolipid biosynthesis.digalactosyldiacylglycerol synthase (DGD)	Solyc10g017580.3.1	digalactosyldiacylglycerol synthase (original description: none)	T
5.3.3	Lipid metabolism.galactolipid and sulfolipid biosynthesis.digalactosyldiacylglycerol synthase (DGD)	Solyc10g081900.3.1	digalactosyldiacylglycerol synthase (original description: none)	T
5.3.4	Lipid metabolism.galactolipid and sulfolipid biosynthesis.galactolipid galactosyltransferase (SFR2)	Solyc01g058140.3.1	galactolipid galactosyltransferase (SFR2) (original description: none)	T
5.3.5	Lipid metabolism.galactolipid and sulfolipid biosynthesis.plastidial UDP-glucose pyrophosphorylase	Solyc06g051080.4.1	plastidial UDP-glucose pyrophosphorylase (original description: none)	T
5.3.6	Lipid metabolism.galactolipid and sulfolipid biosynthesis.UDP-sulfoquinovose synthase	Solyc08g063080.3.1	UDP-sulfoquinovose synthase (original description: none)	T
5.3.7	Lipid metabolism.galactolipid and sulfolipid biosynthesis.UDP-sulfoquinovose:DAG sulfoquinovosyltransferase	Solyc09g014300.3.1	UDP-sulfoquinovose:DAG sulfoquinovosyltransferase (original description: none)	T
5.3.7	Lipid metabolism.galactolipid and sulfolipid biosynthesis.UDP-sulfoquinovose:DAG sulfoquinovosyltransferase	Solyc10g085100.2.1	UDP-sulfoquinovose:DAG sulfoquinovosyltransferase (original description: none)	T
5.4	Lipid metabolism.sphingolipid biosynthesis
5.4.1	Lipid metabolism.sphingolipid biosynthesis.serine C-palmitoyltransferase complex
5.4.1.1	Lipid metabolism.sphingolipid biosynthesis.serine C-palmitoyltransferase complex.catalytic subunit 1	Solyc08g066020.3.1	catalytic subunit 1 of serine C-palmitoyltransferase complex (original description: none)	T
5.4.1.1	Lipid metabolism.sphingolipid biosynthesis.serine C-palmitoyltransferase complex.catalytic subunit 1	Solyc11g019950.2.1	catalytic subunit 1 of serine C-palmitoyltransferase complex (original description: none)	T
5.4.1.2	Lipid metabolism.sphingolipid biosynthesis.serine C-palmitoyltransferase complex.catalytic subunit 2	Solyc03g098220.4.1	catalytic subunit 2 of serine C-palmitoyltransferase complex (original description: none)	T
5.4.1.2	Lipid metabolism.sphingolipid biosynthesis.serine C-palmitoyltransferase complex.catalytic subunit 2	Solyc06g030590.3.1	catalytic subunit 2 of serine C-palmitoyltransferase complex (original description: none)	T
5.4.1.2	Lipid metabolism.sphingolipid biosynthesis.serine C-palmitoyltransferase complex.catalytic subunit 2	Solyc06g072320.4.1	catalytic subunit 2 of serine C-palmitoyltransferase complex (original description: none)	T
5.4.1.3	Lipid metabolism.sphingolipid biosynthesis.serine C-palmitoyltransferase complex.small regulatory subunit
5.4.2	Lipid metabolism.sphingolipid biosynthesis.ketosphinganine reductase	Solyc06g054330.3.1	ketosphinganine reductase (original description: none)	T
5.4.3	Lipid metabolism.sphingolipid biosynthesis.sphingobase hydroxylase	Solyc01g010860.3.1	sphingobase hydroxylase (original description: none)	T
5.4.3	Lipid metabolism.sphingolipid biosynthesis.sphingobase hydroxylase	Solyc04g072180.3.1	sphingobase hydroxylase (original description: none)	T
5.4.3	Lipid metabolism.sphingolipid biosynthesis.sphingobase hydroxylase	Solyc05g007460.3.1	sphingobase hydroxylase (original description: none)	T
5.4.4	Lipid metabolism.sphingolipid biosynthesis.delta-4 sphingolipid desaturase	Solyc10g009030.4.1	delta-4 sphingolipid desaturase (original description: none)	T
5.4.5	Lipid metabolism.sphingolipid biosynthesis.ceramide synthase	Solyc01g108230.3.1	ceramide synthase (original description: none)	T
5.4.5	Lipid metabolism.sphingolipid biosynthesis.ceramide synthase	Solyc03g113050.1.1	ceramide synthase (original description: none)	T
5.4.5	Lipid metabolism.sphingolipid biosynthesis.ceramide synthase	Solyc03g114600.4.1	ceramide synthase (original description: none)	T
5.4.5	Lipid metabolism.sphingolipid biosynthesis.ceramide synthase	Solyc05g010280.3.1	ceramide synthase (original description: none)	T
5.4.6	Lipid metabolism.sphingolipid biosynthesis.sphingosine transfer protein	Solyc02g070250.4.1	sphingosine transfer protein (original description: none)	T
5.4.6	Lipid metabolism.sphingolipid biosynthesis.sphingosine transfer protein	Solyc12g033130.2.1	sphingosine transfer protein (original description: none)	T
5.4.7	Lipid metabolism.sphingolipid biosynthesis.sphingoid long-chain base kinase	Solyc01g096500.3.1	sphingoid long-chain base kinase (original description: none)	T
5.4.8	Lipid metabolism.sphingolipid biosynthesis.sphingoid long-chain base phosphate phosphatase	Solyc03g051970.3.1	sphingoid long-chain base phosphate phosphatase (original description: none)	T
5.4.9	Lipid metabolism.sphingolipid biosynthesis.delta-8 sphingolipid desaturase	Solyc05g050090.4.1	delta-8 sphingolipid desaturase (original description: none)	T
5.4.9	Lipid metabolism.sphingolipid biosynthesis.delta-8 sphingolipid desaturase	Solyc08g063090.2.1	delta-8 sphingolipid desaturase (original description: none)	T
5.4.9	Lipid metabolism.sphingolipid biosynthesis.delta-8 sphingolipid desaturase	Solyc10g011810.4.1	delta-8 sphingolipid desaturase (original description: none)	T
5.4.9	Lipid metabolism.sphingolipid biosynthesis.delta-8 sphingolipid desaturase	Solyc10g011820.4.1	delta-8 sphingolipid desaturase (original description: none)	T
5.4.10	Lipid metabolism.sphingolipid biosynthesis.sphingolipid fatty acid 2-hydroxylase	Solyc02g022890.3.1	sphingolipid fatty acid 2-hydroxylase (original description: none)	T
5.4.10	Lipid metabolism.sphingolipid biosynthesis.sphingolipid fatty acid 2-hydroxylase	Solyc02g022910.4.1	sphingolipid fatty acid 2-hydroxylase (original description: none)	T
5.4.10	Lipid metabolism.sphingolipid biosynthesis.sphingolipid fatty acid 2-hydroxylase	Solyc02g070050.3.1	sphingolipid fatty acid 2-hydroxylase (original description: none)	T
5.4.11	Lipid metabolism.sphingolipid biosynthesis.ceramide glucosyltransferase	Solyc12g008490.2.1	ceramide glucosyltransferase (original description: none)	T
5.4.12	Lipid metabolism.sphingolipid biosynthesis.ceramide kinase	Solyc05g008790.4.1	ceramide kinase (original description: none)	T
5.4.13	Lipid metabolism.sphingolipid biosynthesis.glycosylinositol phosphorylceramide (GIPC) biosynthesis
5.4.13.1	Lipid metabolism.sphingolipid biosynthesis.glycosylinositol phosphorylceramide (GIPC) biosynthesis.inositol phosphorylceramide synthase (IPCS)	Solyc09g011740.4.1	inositol phosphorylceramide synthase (IPCS) (original description: none)	T
5.4.13.1	Lipid metabolism.sphingolipid biosynthesis.glycosylinositol phosphorylceramide (GIPC) biosynthesis.inositol phosphorylceramide synthase (IPCS)	Solyc10g084990.2.1	inositol phosphorylceramide synthase (IPCS) (original description: none)	T
5.4.13.1	Lipid metabolism.sphingolipid biosynthesis.glycosylinositol phosphorylceramide (GIPC) biosynthesis.inositol phosphorylceramide synthase (IPCS)	Solyc10g086690.3.1	inositol phosphorylceramide synthase (IPCS) (original description: none)	T
5.4.13.2	Lipid metabolism.sphingolipid biosynthesis.glycosylinositol phosphorylceramide (GIPC) biosynthesis.inositol phosphorylceramide glucuronosyltransferase (IPUT1)	Solyc04g009920.3.1	inositol phosphorylceramide glucuronosyltransferase (IPUT1) (original description: none)	T
5.4.13.2	Lipid metabolism.sphingolipid biosynthesis.glycosylinositol phosphorylceramide (GIPC) biosynthesis.inositol phosphorylceramide glucuronosyltransferase (IPUT1)	Solyc05g055040.3.1	inositol phosphorylceramide glucuronosyltransferase (IPUT1) (original description: none)	T
5.4.13.3	Lipid metabolism.sphingolipid biosynthesis.glycosylinositol phosphorylceramide (GIPC) biosynthesis.GIPC mannosyltransferase (GMT1)
5.4.13.4	Lipid metabolism.sphingolipid biosynthesis.glycosylinositol phosphorylceramide (GIPC) biosynthesis.GIPC N-acetylglucosamine transferase (GINT1)	Solyc05g055420.4.1	GIPC N-acetylglucosamine transferase (GINT1) (original description: none)	T
5.4.13.4	Lipid metabolism.sphingolipid biosynthesis.glycosylinositol phosphorylceramide (GIPC) biosynthesis.GIPC N-acetylglucosamine transferase (GINT1)	Solyc11g007770.2.1	GIPC N-acetylglucosamine transferase (GINT1) (original description: none)	T
5.5	Lipid metabolism.phytosterol biosynthesis
5.5.1	Lipid metabolism.phytosterol biosynthesis.campesterol
5.5.1.1	Lipid metabolism.phytosterol biosynthesis.campesterol.sterol C-24 methyltransferase	Solyc01g087560.3.1	sterol C-24 methyltransferase (original description: none)	T
5.5.1.1	Lipid metabolism.phytosterol biosynthesis.campesterol.sterol C-24 methyltransferase	Solyc01g111830.3.1	sterol C-24 methyltransferase (original description: none)	T
5.5.1.1	Lipid metabolism.phytosterol biosynthesis.campesterol.sterol C-24 methyltransferase	Solyc05g008680.2.1	sterol C-24 methyltransferase (original description: none)	T
5.5.1.1	Lipid metabolism.phytosterol biosynthesis.campesterol.sterol C-24 methyltransferase	Solyc10g055680.1.1	sterol C-24 methyltransferase (original description: none)	T
5.5.1.1	Lipid metabolism.phytosterol biosynthesis.campesterol.sterol C-24 methyltransferase	Solyc10g080150.2.1	sterol C-24 methyltransferase (original description: none)	T
5.5.1.2	Lipid metabolism.phytosterol biosynthesis.campesterol.obtusifoliol 14-alpha demethylase	Solyc01g008110.4.1	obtusifoliol 14-alpha demethylase (original description: none)	T
5.5.1.3	Lipid metabolism.phytosterol biosynthesis.campesterol.sterol delta14 reductase	Solyc09g009040.3.1	sterol delta14 reductase (original description: none)	T
5.5.1.4	Lipid metabolism.phytosterol biosynthesis.campesterol.sterol delta8-delta7 isomerase	Solyc06g082980.3.1	sterol delta8-delta7 isomerase (original description: none)	T
5.5.1.5	Lipid metabolism.phytosterol biosynthesis.campesterol.delta7-sterol C-5 desaturase	Solyc02g063240.4.1	delta7-sterol C-5 desaturase (original description: none)	T
5.5.1.5	Lipid metabolism.phytosterol biosynthesis.campesterol.delta7-sterol C-5 desaturase	Solyc02g086180.4.1	delta7-sterol C-5 desaturase (original description: none)	T
5.5.1.5	Lipid metabolism.phytosterol biosynthesis.campesterol.delta7-sterol C-5 desaturase	Solyc02g086190.3.1	delta7-sterol C-5 desaturase (original description: none)	T
5.5.1.6	Lipid metabolism.phytosterol biosynthesis.campesterol.sterol delta7 reductase	Solyc01g009310.3.1	sterol delta7 reductase (original description: none)	T
5.5.1.6	Lipid metabolism.phytosterol biosynthesis.campesterol.sterol delta7 reductase	Solyc06g074090.3.1	sterol delta7 reductase (original description: none)	T
5.5.1.7	Lipid metabolism.phytosterol biosynthesis.campesterol.sterol delta24 reductase	Solyc02g030170.4.1	sterol delta24 reductase (original description: none)	T
5.5.1.7	Lipid metabolism.phytosterol biosynthesis.campesterol.sterol delta24 reductase	Solyc02g069490.4.1	sterol delta24 reductase (original description: none)	T
5.5.2	Lipid metabolism.phytosterol biosynthesis.phytosterol conjugation
5.5.2.1	Lipid metabolism.phytosterol biosynthesis.phytosterol conjugation.methylsterol monooxygenase	Solyc01g091320.3.1	methylsterol monooxygenase (original description: none)	T
5.5.2.1	Lipid metabolism.phytosterol biosynthesis.phytosterol conjugation.methylsterol monooxygenase	Solyc06g005750.3.1	methylsterol monooxygenase (original description: none)	T
5.5.2.1	Lipid metabolism.phytosterol biosynthesis.phytosterol conjugation.methylsterol monooxygenase	Solyc06g076410.4.1	methylsterol monooxygenase (original description: none)	T
5.5.2.1	Lipid metabolism.phytosterol biosynthesis.phytosterol conjugation.methylsterol monooxygenase	Solyc08g079570.3.1	methylsterol monooxygenase (original description: none)	T
5.5.2.2	Lipid metabolism.phytosterol biosynthesis.phytosterol conjugation.3-beta hydroxysteroid dehydrogenase	Solyc02g032330.3.1	3-beta hydroxysteroid dehydrogenase (original description: none)	T
5.5.2.2	Lipid metabolism.phytosterol biosynthesis.phytosterol conjugation.3-beta hydroxysteroid dehydrogenase	Solyc02g081730.3.1	3-beta hydroxysteroid dehydrogenase (original description: none)	T
5.5.2.2	Lipid metabolism.phytosterol biosynthesis.phytosterol conjugation.3-beta hydroxysteroid dehydrogenase	Solyc12g021130.2.1	3-beta hydroxysteroid dehydrogenase (original description: none)	T
5.5.2.3	Lipid metabolism.phytosterol biosynthesis.phytosterol conjugation.phytosterol esterification
5.5.2.3.1	Lipid metabolism.phytosterol biosynthesis.phytosterol conjugation.phytosterol esterification.phospholipid:sterol acyltransferase	Solyc09g072710.4.1	phospholipid:sterol acyltransferase (original description: none)	T
5.5.2.3.2	Lipid metabolism.phytosterol biosynthesis.phytosterol conjugation.phytosterol esterification.acyl-CoA:cholesterol acyltransferase	Solyc06g066630.1.1	acyl-CoA:cholesterol acyltransferase (original description: none)	T
5.5.2.3.2	Lipid metabolism.phytosterol biosynthesis.phytosterol conjugation.phytosterol esterification.acyl-CoA:cholesterol acyltransferase	Solyc07g065060.1.1	acyl-CoA:cholesterol acyltransferase (original description: none)	T
5.5.2.3.2	Lipid metabolism.phytosterol biosynthesis.phytosterol conjugation.phytosterol esterification.acyl-CoA:cholesterol acyltransferase	Solyc07g065070.2.1	acyl-CoA:cholesterol acyltransferase (original description: none)	T
5.5.2.3.2	Lipid metabolism.phytosterol biosynthesis.phytosterol conjugation.phytosterol esterification.acyl-CoA:cholesterol acyltransferase	Solyc11g012200.3.1	acyl-CoA:cholesterol acyltransferase (original description: none)	T
5.5.2.3.2	Lipid metabolism.phytosterol biosynthesis.phytosterol conjugation.phytosterol esterification.acyl-CoA:cholesterol acyltransferase	Solyc11g012210.1.1	acyl-CoA:cholesterol acyltransferase (original description: none)	T
5.5.2.3.2	Lipid metabolism.phytosterol biosynthesis.phytosterol conjugation.phytosterol esterification.acyl-CoA:cholesterol acyltransferase	Solyc11g012220.1.1	acyl-CoA:cholesterol acyltransferase (original description: none)	T
5.5.2.3.2	Lipid metabolism.phytosterol biosynthesis.phytosterol conjugation.phytosterol esterification.acyl-CoA:cholesterol acyltransferase	Solyc11g012230.3.1	acyl-CoA:cholesterol acyltransferase (original description: none)	T
5.5.2.3.2	Lipid metabolism.phytosterol biosynthesis.phytosterol conjugation.phytosterol esterification.acyl-CoA:cholesterol acyltransferase	Solyc11g012240.1.1	acyl-CoA:cholesterol acyltransferase (original description: none)	T
5.5.2.3.2	Lipid metabolism.phytosterol biosynthesis.phytosterol conjugation.phytosterol esterification.acyl-CoA:cholesterol acyltransferase	Solyc11g012250.1.1	acyl-CoA:cholesterol acyltransferase (original description: none)	T
5.5.2.3.2	Lipid metabolism.phytosterol biosynthesis.phytosterol conjugation.phytosterol esterification.acyl-CoA:cholesterol acyltransferase	Solyc11g012260.3.1	acyl-CoA:cholesterol acyltransferase (original description: none)	T
5.5.2.3.2	Lipid metabolism.phytosterol biosynthesis.phytosterol conjugation.phytosterol esterification.acyl-CoA:cholesterol acyltransferase	Solyc12g089050.3.1	acyl-CoA:cholesterol acyltransferase (original description: none)	T
5.5.2.4	Lipid metabolism.phytosterol biosynthesis.phytosterol conjugation.phytosterol glycosylation
5.5.2.4.1	Lipid metabolism.phytosterol biosynthesis.phytosterol conjugation.phytosterol glycosylation.UDP-glucose:sterol glucosyltransferase	Solyc04g051150.3.1	UDP-glucose:sterol glucosyltransferase (original description: none)	T
5.5.2.4.1	Lipid metabolism.phytosterol biosynthesis.phytosterol conjugation.phytosterol glycosylation.UDP-glucose:sterol glucosyltransferase	Solyc04g071540.4.1	UDP-glucose:sterol glucosyltransferase (original description: none)	T
5.5.2.4.1	Lipid metabolism.phytosterol biosynthesis.phytosterol conjugation.phytosterol glycosylation.UDP-glucose:sterol glucosyltransferase	Solyc06g007980.4.1	UDP-glucose:sterol glucosyltransferase (original description: none)	T
5.5.2.4.1	Lipid metabolism.phytosterol biosynthesis.phytosterol conjugation.phytosterol glycosylation.UDP-glucose:sterol glucosyltransferase	Solyc09g061860.4.1	UDP-glucose:sterol glucosyltransferase (original description: none)	T
5.6	Lipid metabolism.lipid A biosynthesis
5.6.1	Lipid metabolism.lipid A biosynthesis.UDP-N-acetylglucosamine O-acyltransferase (LpxA)	Solyc12g008790.3.1	UDP-N-acetylglucosamine O-acyltransferase (LpxA) (original description: none)	T
5.6.2	Lipid metabolism.lipid A biosynthesis.UDP-3-O-acyl N-acetylglucosamine deacetylase (LpxC)	Solyc07g008850.3.1	UDP-3-O-acyl N-acetylglucosamine deacetylase (LpxC) (original description: none)	T
5.6.3	Lipid metabolism.lipid A biosynthesis.UDP-3-O-(3-hydroxymyristoyl)glucosamine N-acyltransferase (LpxD)	Solyc03g031560.4.1	UDP-3-O-(3-hydroxymyristoyl)glucosamine N-acyltransferase (LpxD) (original description: none)	T
5.6.4	Lipid metabolism.lipid A biosynthesis.lipid-A-disaccharide synthase (LpxB)	Solyc07g049740.4.1	lipid-A-disaccharide synthase (LpxB) (original description: none)	T
5.6.5	Lipid metabolism.lipid A biosynthesis.tetra-acyl-disaccharide kinase (LpxK)	Solyc07g064710.3.1	tetra-acyl-disaccharide kinase (LpxK) (original description: none)	T
5.6.6	Lipid metabolism.lipid A biosynthesis.3-deoxy-D-manno-octulosonic acid (Kdo) transferase (KdtA)	Solyc10g083710.2.1	3-deoxy-D-manno-octulosonic acid (Kdo) transferase (KdtA) (original description: none)	T
5.7	Lipid metabolism.lipid degradation
5.7.1	Lipid metabolism.lipid degradation.triacylglycerol lipase activities
5.7.1.1	Lipid metabolism.lipid degradation.triacylglycerol lipase activities.monoacylglycerol lipase	Solyc04g010250.3.1	monoacylglycerol lipase (original description: none)	T
5.7.1.1	Lipid metabolism.lipid degradation.triacylglycerol lipase activities.monoacylglycerol lipase	Solyc09g075140.3.1	monoacylglycerol lipase (original description: none)	T
5.7.1.2	Lipid metabolism.lipid degradation.triacylglycerol lipase activities.diacyl-/triacylglycerol lipase activities
5.7.1.2.1	Lipid metabolism.lipid degradation.triacylglycerol lipase activities.diacyl-/triacylglycerol lipase activities.lipase (Patatin/SDP)	Solyc10g079410.2.1	Patatin-type lipase (original description: none)	T
5.7.1.2.1	Lipid metabolism.lipid degradation.triacylglycerol lipase activities.diacyl-/triacylglycerol lipase activities.lipase (Patatin/SDP)	Solyc10g079770.3.1	Patatin-type lipase (original description: none)	T
5.7.1.2.2	Lipid metabolism.lipid degradation.triacylglycerol lipase activities.diacyl-/triacylglycerol lipase activities.lipase (LIP)	Solyc02g068070.4.1	lipase (LIP) (original description: none)	T
5.7.1.2.2	Lipid metabolism.lipid degradation.triacylglycerol lipase activities.diacyl-/triacylglycerol lipase activities.lipase (LIP)	Solyc02g094040.3.1	lipase (LIP) (original description: none)	T
5.7.1.2.2	Lipid metabolism.lipid degradation.triacylglycerol lipase activities.diacyl-/triacylglycerol lipase activities.lipase (LIP)	Solyc03g005020.3.1	lipase (LIP) (original description: none)	T
5.7.1.2.2	Lipid metabolism.lipid degradation.triacylglycerol lipase activities.diacyl-/triacylglycerol lipase activities.lipase (LIP)	Solyc05g053750.3.1	lipase (LIP) (original description: none)	T
5.7.1.2.2	Lipid metabolism.lipid degradation.triacylglycerol lipase activities.diacyl-/triacylglycerol lipase activities.lipase (LIP)	Solyc11g032200.2.1	lipase (LIP) (original description: none)	T
5.7.1.2.3	Lipid metabolism.lipid degradation.triacylglycerol lipase activities.diacyl-/triacylglycerol lipase activities.lipase (OBL)	Solyc02g090920.2.1	lipase (OBL) (original description: none)	T
5.7.1.2.3	Lipid metabolism.lipid degradation.triacylglycerol lipase activities.diacyl-/triacylglycerol lipase activities.lipase (OBL)	Solyc02g090930.3.1	lipase (OBL) (original description: none)	T
5.7.1.2.3	Lipid metabolism.lipid degradation.triacylglycerol lipase activities.diacyl-/triacylglycerol lipase activities.lipase (OBL)	Solyc02g090940.3.1	lipase (OBL) (original description: none)	T
5.7.1.2.3	Lipid metabolism.lipid degradation.triacylglycerol lipase activities.diacyl-/triacylglycerol lipase activities.lipase (OBL)	Solyc03g123750.3.1	lipase (OBL) (original description: none)	T
5.7.1.2.3	Lipid metabolism.lipid degradation.triacylglycerol lipase activities.diacyl-/triacylglycerol lipase activities.lipase (OBL)	Solyc04g078800.3.1	lipase (OBL) (original description: none)	T
5.7.1.2.3	Lipid metabolism.lipid degradation.triacylglycerol lipase activities.diacyl-/triacylglycerol lipase activities.lipase (OBL)	Solyc12g055730.3.1	lipase (OBL) (original description: none)	T
5.7.1.2.3	Lipid metabolism.lipid degradation.triacylglycerol lipase activities.diacyl-/triacylglycerol lipase activities.lipase (OBL)	Solyc12g088800.3.1	lipase (OBL) (original description: none)	T
5.7.1.2.4	Lipid metabolism.lipid degradation.triacylglycerol lipase activities.diacyl-/triacylglycerol lipase activities.lipase (ATGL)	Solyc01g104310.3.1	lipase (ATGL) (original description: none)	T
5.7.2	Lipid metabolism.lipid degradation.phospholipase activities
5.7.2.1	Lipid metabolism.lipid degradation.phospholipase activities.phospholipase A1 activities
5.7.2.1.1	Lipid metabolism.lipid degradation.phospholipase activities.phospholipase A1 activities.phospholipase A1 (PC-PLA1)	Solyc01g090220.4.1	phospholipase A1 (PC-PLA1) (original description: none)	T
5.7.2.1.1	Lipid metabolism.lipid degradation.phospholipase activities.phospholipase A1 activities.phospholipase A1 (PC-PLA1)	Solyc02g014470.4.1	phospholipase A1 (PC-PLA1) (original description: none)	T
5.7.2.1.1	Lipid metabolism.lipid degradation.phospholipase activities.phospholipase A1 activities.phospholipase A1 (PC-PLA1)	Solyc02g076990.3.1	phospholipase A1 (PC-PLA1) (original description: none)	T
5.7.2.1.1	Lipid metabolism.lipid degradation.phospholipase activities.phospholipase A1 activities.phospholipase A1 (PC-PLA1)	Solyc02g077000.3.1	phospholipase A1 (PC-PLA1) (original description: none)	T
5.7.2.1.1	Lipid metabolism.lipid degradation.phospholipase activities.phospholipase A1 activities.phospholipase A1 (PC-PLA1)	Solyc02g077010.1.1	phospholipase A1 (PC-PLA1) (original description: none)	T
5.7.2.1.1	Lipid metabolism.lipid degradation.phospholipase activities.phospholipase A1 activities.phospholipase A1 (PC-PLA1)	Solyc02g077020.3.1	phospholipase A1 (PC-PLA1) (original description: none)	T
5.7.2.1.1	Lipid metabolism.lipid degradation.phospholipase activities.phospholipase A1 activities.phospholipase A1 (PC-PLA1)	Solyc02g077030.3.1	phospholipase A1 (PC-PLA1) (original description: none)	T
5.7.2.1.1	Lipid metabolism.lipid degradation.phospholipase activities.phospholipase A1 activities.phospholipase A1 (PC-PLA1)	Solyc02g077100.3.1	phospholipase A1 (PC-PLA1) (original description: none)	T
5.7.2.1.1	Lipid metabolism.lipid degradation.phospholipase activities.phospholipase A1 activities.phospholipase A1 (PC-PLA1)	Solyc02g077110.3.1	phospholipase A1 (PC-PLA1) (original description: none)	T
5.7.2.1.1	Lipid metabolism.lipid degradation.phospholipase activities.phospholipase A1 activities.phospholipase A1 (PC-PLA1)	Solyc02g077140.3.1	phospholipase A1 (PC-PLA1) (original description: none)	T
5.7.2.1.1	Lipid metabolism.lipid degradation.phospholipase activities.phospholipase A1 activities.phospholipase A1 (PC-PLA1)	Solyc02g077150.1.1	phospholipase A1 (PC-PLA1) (original description: none)	T
5.7.2.1.1	Lipid metabolism.lipid degradation.phospholipase activities.phospholipase A1 activities.phospholipase A1 (PC-PLA1)	Solyc02g077160.3.1	phospholipase A1 (PC-PLA1) (original description: none)	T
5.7.2.1.1	Lipid metabolism.lipid degradation.phospholipase activities.phospholipase A1 activities.phospholipase A1 (PC-PLA1)	Solyc02g077420.3.1	phospholipase A1 (PC-PLA1) (original description: none)	T
5.7.2.1.1	Lipid metabolism.lipid degradation.phospholipase activities.phospholipase A1 activities.phospholipase A1 (PC-PLA1)	Solyc02g077430.4.1	phospholipase A1 (PC-PLA1) (original description: none)	T
5.7.2.1.1	Lipid metabolism.lipid degradation.phospholipase activities.phospholipase A1 activities.phospholipase A1 (PC-PLA1)	Solyc05g053910.1.1	phospholipase A1 (PC-PLA1) (original description: none)	T
5.7.2.1.1	Lipid metabolism.lipid degradation.phospholipase activities.phospholipase A1 activities.phospholipase A1 (PC-PLA1)	Solyc05g053920.1.1	phospholipase A1 (PC-PLA1) (original description: none)	T
5.7.2.1.1	Lipid metabolism.lipid degradation.phospholipase activities.phospholipase A1 activities.phospholipase A1 (PC-PLA1)	Solyc06g060870.1.1	phospholipase A1 (PC-PLA1) (original description: none)	T
5.7.2.1.1	Lipid metabolism.lipid degradation.phospholipase activities.phospholipase A1 activities.phospholipase A1 (PC-PLA1)	Solyc07g055160.4.1	phospholipase A1 (PC-PLA1) (original description: none)	T
5.7.2.1.1	Lipid metabolism.lipid degradation.phospholipase activities.phospholipase A1 activities.phospholipase A1 (PC-PLA1)	Solyc08g007225.1.1	phospholipase A1 (PC-PLA1) (original description: none)	T
5.7.2.1.1	Lipid metabolism.lipid degradation.phospholipase activities.phospholipase A1 activities.phospholipase A1 (PC-PLA1)	Solyc08g023420.3.1	phospholipase A1 (PC-PLA1) (original description: none)	T
5.7.2.1.1	Lipid metabolism.lipid degradation.phospholipase activities.phospholipase A1 activities.phospholipase A1 (PC-PLA1)	Solyc08g022240.1.1	phospholipase A1 (PC-PLA1) (original description: none)	T
5.7.2.1.1	Lipid metabolism.lipid degradation.phospholipase activities.phospholipase A1 activities.phospholipase A1 (PC-PLA1)	Solyc08g078090.1.1	phospholipase A1 (PC-PLA1) (original description: none)	T
5.7.2.1.1	Lipid metabolism.lipid degradation.phospholipase activities.phospholipase A1 activities.phospholipase A1 (PC-PLA1)	Solyc09g065890.4.1	phospholipase A1 (PC-PLA1) (original description: none)	T
5.7.2.1.1	Lipid metabolism.lipid degradation.phospholipase activities.phospholipase A1 activities.phospholipase A1 (PC-PLA1)	Solyc09g098460.1.1	phospholipase A1 (PC-PLA1) (original description: none)	T
5.7.2.1.1	Lipid metabolism.lipid degradation.phospholipase activities.phospholipase A1 activities.phospholipase A1 (PC-PLA1)	Solyc10g038170.1.1	phospholipase A1 (PC-PLA1) (original description: none)	T
5.7.2.1.1	Lipid metabolism.lipid degradation.phospholipase activities.phospholipase A1 activities.phospholipase A1 (PC-PLA1)	Solyc11g065530.1.1	phospholipase A1 (PC-PLA1) (original description: none)	T
5.7.2.1.1	Lipid metabolism.lipid degradation.phospholipase activities.phospholipase A1 activities.phospholipase A1 (PC-PLA1)	Solyc12g010910.2.1	phospholipase A1 (PC-PLA1) (original description: none)	T
5.7.2.1.1	Lipid metabolism.lipid degradation.phospholipase activities.phospholipase A1 activities.phospholipase A1 (PC-PLA1)	Solyc12g036490.3.1	phospholipase A1 (PC-PLA1) (original description: none)	T
5.7.2.1.1	Lipid metabolism.lipid degradation.phospholipase activities.phospholipase A1 activities.phospholipase A1 (PC-PLA1)	Solyc12g098730.3.1	phospholipase A1 (PC-PLA1) (original description: none)	T
5.7.2.1.2	Lipid metabolism.lipid degradation.phospholipase activities.phospholipase A1 activities.phospholipase A1 (PA-PLA1)	Solyc01g008320.3.1	phospholipase A1 (PA-PLA1) (original description: none)	T
5.7.2.1.3	Lipid metabolism.lipid degradation.phospholipase activities.phospholipase A1 activities.phosphatidylglycerol lipase (PLIP1)	Solyc01g079600.4.1	phosphatidylglycerol lipase (PLIP1) (original description: none)	T
5.7.2.1.3	Lipid metabolism.lipid degradation.phospholipase activities.phospholipase A1 activities.phosphatidylglycerol lipase (PLIP1)	Solyc01g095720.3.1	phosphatidylglycerol lipase (PLIP1) (original description: none)	T
5.7.2.2	Lipid metabolism.lipid degradation.phospholipase activities.phospholipase A2 activities
5.7.2.2.1	Lipid metabolism.lipid degradation.phospholipase activities.phospholipase A2 activities.phospholipase A2 (sPLA2)	Solyc07g014730.3.1	phospholipase A2 (sPLA2) (original description: none)	T
5.7.2.2.1	Lipid metabolism.lipid degradation.phospholipase activities.phospholipase A2 activities.phospholipase A2 (sPLA2)	Solyc07g032220.3.1	phospholipase A2 (sPLA2) (original description: none)	T
5.7.2.2.2	Lipid metabolism.lipid degradation.phospholipase activities.phospholipase A2 activities.phospholipase A2 (pPLA2-I)	Solyc02g080340.3.1	phospholipase A2 (pPLA2-I) (original description: none)	T
5.7.2.2.3	Lipid metabolism.lipid degradation.phospholipase activities.phospholipase A2 activities.phospholipase A2 (pPLA2-II)	Solyc02g065090.4.1	phospholipase A2 (pPLA2-II) (original description: none)	T
5.7.2.2.3	Lipid metabolism.lipid degradation.phospholipase activities.phospholipase A2 activities.phospholipase A2 (pPLA2-II)	Solyc02g065100.1.1	phospholipase A2 (pPLA2-II) (original description: none)	T
5.7.2.2.3	Lipid metabolism.lipid degradation.phospholipase activities.phospholipase A2 activities.phospholipase A2 (pPLA2-II)	Solyc02g090490.3.1	phospholipase A2 (pPLA2-II) (original description: none)	T
5.7.2.2.3	Lipid metabolism.lipid degradation.phospholipase activities.phospholipase A2 activities.phospholipase A2 (pPLA2-II)	Solyc02g090630.4.1	phospholipase A2 (pPLA2-II) (original description: none)	T
5.7.2.2.3	Lipid metabolism.lipid degradation.phospholipase activities.phospholipase A2 activities.phospholipase A2 (pPLA2-II)	Solyc02g090660.3.1	phospholipase A2 (pPLA2-II) (original description: none)	T
5.7.2.2.3	Lipid metabolism.lipid degradation.phospholipase activities.phospholipase A2 activities.phospholipase A2 (pPLA2-II)	Solyc03g044710.4.1	phospholipase A2 (pPLA2-II) (original description: none)	T
5.7.2.2.3	Lipid metabolism.lipid degradation.phospholipase activities.phospholipase A2 activities.phospholipase A2 (pPLA2-II)	Solyc04g079210.3.1	phospholipase A2 (pPLA2-II) (original description: none)	T
5.7.2.2.3	Lipid metabolism.lipid degradation.phospholipase activities.phospholipase A2 activities.phospholipase A2 (pPLA2-II)	Solyc04g079240.3.1	phospholipase A2 (pPLA2-II) (original description: none)	T
5.7.2.2.3	Lipid metabolism.lipid degradation.phospholipase activities.phospholipase A2 activities.phospholipase A2 (pPLA2-II)	Solyc04g079250.3.1	phospholipase A2 (pPLA2-II) (original description: none)	T
5.7.2.2.3	Lipid metabolism.lipid degradation.phospholipase activities.phospholipase A2 activities.phospholipase A2 (pPLA2-II)	Solyc04g079260.3.1	phospholipase A2 (pPLA2-II) (original description: none)	T
5.7.2.2.3	Lipid metabolism.lipid degradation.phospholipase activities.phospholipase A2 activities.phospholipase A2 (pPLA2-II)	Solyc08g006850.4.1	phospholipase A2 (pPLA2-II) (original description: none)	T
5.7.2.2.3	Lipid metabolism.lipid degradation.phospholipase activities.phospholipase A2 activities.phospholipase A2 (pPLA2-II)	Solyc08g006860.3.1	phospholipase A2 (pPLA2-II) (original description: none)	T
5.7.2.2.4	Lipid metabolism.lipid degradation.phospholipase activities.phospholipase A2 activities.phospholipase A2 (pPLA2-III)	Solyc05g056030.3.1	phospholipase A2 (pPLA2-III) (original description: none)	T
5.7.2.2.4	Lipid metabolism.lipid degradation.phospholipase activities.phospholipase A2 activities.phospholipase A2 (pPLA2-III)	Solyc09g065240.3.1	phospholipase A2 (pPLA2-III) (original description: none)	T
5.7.2.2.4	Lipid metabolism.lipid degradation.phospholipase activities.phospholipase A2 activities.phospholipase A2 (pPLA2-III)	Solyc10g078530.2.1	phospholipase A2 (pPLA2-III) (original description: none)	T
5.7.2.2.4	Lipid metabolism.lipid degradation.phospholipase activities.phospholipase A2 activities.phospholipase A2 (pPLA2-III)	Solyc10g080690.2.1	phospholipase A2 (pPLA2-III) (original description: none)	T
5.7.2.3	Lipid metabolism.lipid degradation.phospholipase activities.phospholipase C activities
5.7.2.3.1	Lipid metabolism.lipid degradation.phospholipase activities.phospholipase C activities.phospholipase C (nPLC)	Solyc01g008790.4.1	phospholipase C (nPLC) (original description: none)	T
5.7.2.3.1	Lipid metabolism.lipid degradation.phospholipase activities.phospholipase C activities.phospholipase C (nPLC)	Solyc03g019670.3.1	phospholipase C (nPLC) (original description: none)	T
5.7.2.3.1	Lipid metabolism.lipid degradation.phospholipase activities.phospholipase C activities.phospholipase C (nPLC)	Solyc09g020190.3.1	phospholipase C (nPLC) (original description: none)	T
5.7.2.3.2	Lipid metabolism.lipid degradation.phospholipase activities.phospholipase C activities.phospholipase C (PI-PLC)	Solyc03g096070.3.1	phospholipase C (PI-PLC) (original description: none)	T
5.7.2.3.2	Lipid metabolism.lipid degradation.phospholipase activities.phospholipase C activities.phospholipase C (PI-PLC)	Solyc05g052760.4.1	phospholipase C (PI-PLC) (original description: none)	T
5.7.2.3.2	Lipid metabolism.lipid degradation.phospholipase activities.phospholipase C activities.phospholipase C (PI-PLC)	Solyc06g007120.3.1	phospholipase C (PI-PLC) (original description: none)	T
5.7.2.3.2	Lipid metabolism.lipid degradation.phospholipase activities.phospholipase C activities.phospholipase C (PI-PLC)	Solyc06g051620.3.1	phospholipase C (PI-PLC) (original description: none)	T
5.7.2.3.2	Lipid metabolism.lipid degradation.phospholipase activities.phospholipase C activities.phospholipase C (PI-PLC)	Solyc06g051630.5.1.1	phospholipase C (PI-PLC) (original description: none)	T
5.7.2.3.2	Lipid metabolism.lipid degradation.phospholipase activities.phospholipase C activities.phospholipase C (PI-PLC)	Solyc06g082000.4.1	phospholipase C (PI-PLC) (original description: none)	T
5.7.2.3.2	Lipid metabolism.lipid degradation.phospholipase activities.phospholipase C activities.phospholipase C (PI-PLC)	Solyc10g076710.3.1	phospholipase C (PI-PLC) (original description: none)	T
5.7.2.4	Lipid metabolism.lipid degradation.phospholipase activities.phospholipase D activities
5.7.2.4.1	Lipid metabolism.lipid degradation.phospholipase activities.phospholipase D activities.phospholipase D (PLD-alpha)	Solyc03g116620.3.1	phospholipase D (PLD-alpha) (original description: none)	T
5.7.2.4.1	Lipid metabolism.lipid degradation.phospholipase activities.phospholipase D activities.phospholipase D (PLD-alpha)	Solyc06g068090.3.1	phospholipase D (PLD-alpha) (original description: none)	T
5.7.2.4.1	Lipid metabolism.lipid degradation.phospholipase activities.phospholipase D activities.phospholipase D (PLD-alpha)	Solyc08g066790.4.1	phospholipase D (PLD-alpha) (original description: none)	T
5.7.2.4.1	Lipid metabolism.lipid degradation.phospholipase activities.phospholipase D activities.phospholipase D (PLD-alpha)	Solyc08g066800.4.1	phospholipase D (PLD-alpha) (original description: none)	T
5.7.2.4.1	Lipid metabolism.lipid degradation.phospholipase activities.phospholipase D activities.phospholipase D (PLD-alpha)	Solyc12g011170.3.1	phospholipase D (PLD-alpha) (original description: none)	T
5.7.2.4.2	Lipid metabolism.lipid degradation.phospholipase activities.phospholipase D activities.phospholipase D (PLD-beta|gamma)	Solyc01g091910.4.1	phospholipase D (PLD-beta|gamma) (original description: none)	T
5.7.2.4.2	Lipid metabolism.lipid degradation.phospholipase activities.phospholipase D activities.phospholipase D (PLD-beta|gamma)	Solyc08g080130.3.1	phospholipase D (PLD-beta|gamma) (original description: none)	T
5.7.2.4.2	Lipid metabolism.lipid degradation.phospholipase activities.phospholipase D activities.phospholipase D (PLD-beta|gamma)	Solyc10g017650.3.1	phospholipase D (PLD-beta|gamma) (original description: none)	T
5.7.2.4.3	Lipid metabolism.lipid degradation.phospholipase activities.phospholipase D activities.phospholipase D (PLD-delta)	Solyc02g061850.4.1	phospholipase D (PLD-delta) (original description: none)	T
5.7.2.4.3	Lipid metabolism.lipid degradation.phospholipase activities.phospholipase D activities.phospholipase D (PLD-delta)	Solyc02g083340.4.1	phospholipase D (PLD-delta) (original description: none)	T
5.7.2.4.3	Lipid metabolism.lipid degradation.phospholipase activities.phospholipase D activities.phospholipase D (PLD-delta)	Solyc04g082000.4.1	phospholipase D (PLD-delta) (original description: none)	T
5.7.2.4.3	Lipid metabolism.lipid degradation.phospholipase activities.phospholipase D activities.phospholipase D (PLD-delta)	Solyc10g024370.3.1	phospholipase D (PLD-delta) (original description: none)	T
5.7.2.4.4	Lipid metabolism.lipid degradation.phospholipase activities.phospholipase D activities.phospholipase D (PLD-epsilon)
5.7.2.4.5	Lipid metabolism.lipid degradation.phospholipase activities.phospholipase D activities.phospholipase D (PLD-zeta)	Solyc01g065720.4.1	phospholipase D (PLD-zeta) (original description: none)	T
5.7.2.4.5	Lipid metabolism.lipid degradation.phospholipase activities.phospholipase D activities.phospholipase D (PLD-zeta)	Solyc01g100020.4.1	phospholipase D (PLD-zeta) (original description: none)	T
5.7.3	Lipid metabolism.lipid degradation.fatty acid degradation
5.7.3.1	Lipid metabolism.lipid degradation.fatty acid degradation.peroxisomal long-chain acyl-CoA synthetase	Solyc01g099100.4.1	peroxisomal long-chain acyl-CoA synthetase (original description: none)	T
5.7.3.1	Lipid metabolism.lipid degradation.fatty acid degradation.peroxisomal long-chain acyl-CoA synthetase	Solyc09g075770.3.1	peroxisomal long-chain acyl-CoA synthetase (original description: none)	T
5.7.3.2	Lipid metabolism.lipid degradation.fatty acid degradation.core beta-oxidation
5.7.3.2.1	Lipid metabolism.lipid degradation.fatty acid degradation.core beta-oxidation.acyl CoA oxidase (ACX)	Solyc04g054890.3.1	acyl CoA oxidase (ACX) (original description: none)	T
5.7.3.2.1	Lipid metabolism.lipid degradation.fatty acid degradation.core beta-oxidation.acyl CoA oxidase (ACX)	Solyc08g078390.4.1	acyl CoA oxidase (ACX) (original description: none)	T
5.7.3.2.1	Lipid metabolism.lipid degradation.fatty acid degradation.core beta-oxidation.acyl CoA oxidase (ACX)	Solyc08g078400.3.1	acyl CoA oxidase (ACX) (original description: none)	T
5.7.3.2.1	Lipid metabolism.lipid degradation.fatty acid degradation.core beta-oxidation.acyl CoA oxidase (ACX)	Solyc10g008110.4.1	acyl CoA oxidase (ACX) (original description: none)	T
5.7.3.2.1	Lipid metabolism.lipid degradation.fatty acid degradation.core beta-oxidation.acyl CoA oxidase (ACX)	Solyc10g076600.2.1	acyl CoA oxidase (ACX) (original description: none)	T
5.7.3.2.1	Lipid metabolism.lipid degradation.fatty acid degradation.core beta-oxidation.acyl CoA oxidase (ACX)	Solyc10g085200.2.1	acyl CoA oxidase (ACX) (original description: none)	T
5.7.3.2.2	Lipid metabolism.lipid degradation.fatty acid degradation.core beta-oxidation.multifunctional enzyme (MFP)	Solyc01g066620.4.1	multifunctional enzyme (MFP) (original description: none)	T
5.7.3.2.2	Lipid metabolism.lipid degradation.fatty acid degradation.core beta-oxidation.multifunctional enzyme (MFP)	Solyc06g009160.4.1	multifunctional enzyme (MFP) (original description: none)	T
5.7.3.2.2	Lipid metabolism.lipid degradation.fatty acid degradation.core beta-oxidation.multifunctional enzyme (MFP)	Solyc07g019670.4.1	multifunctional enzyme (MFP) (original description: none)	T
5.7.3.2.2	Lipid metabolism.lipid degradation.fatty acid degradation.core beta-oxidation.multifunctional enzyme (MFP)	Solyc08g068390.3.1	multifunctional enzyme (MFP) (original description: none)	T
5.7.3.2.2	Lipid metabolism.lipid degradation.fatty acid degradation.core beta-oxidation.multifunctional enzyme (MFP)	Solyc12g007170.3.1	multifunctional enzyme (MFP) (original description: none)	T
5.7.3.2.2	Lipid metabolism.lipid degradation.fatty acid degradation.core beta-oxidation.multifunctional enzyme (MFP)	Solyc12g099440.3.1	multifunctional enzyme (MFP) (original description: none)	T
5.7.3.2.3	Lipid metabolism.lipid degradation.fatty acid degradation.core beta-oxidation.3-ketoacyl-CoA thiolase (KAT)	Solyc09g061840.4.1	3-ketoacyl-CoA thiolase (KAT) (original description: none)	T
5.7.3.2.3	Lipid metabolism.lipid degradation.fatty acid degradation.core beta-oxidation.3-ketoacyl-CoA thiolase (KAT)	Solyc09g091470.3.1	3-ketoacyl-CoA thiolase (KAT) (original description: none)	T
5.7.3.3	Lipid metabolism.lipid degradation.fatty acid degradation.alternative beta-oxidation
5.7.3.3.1	Lipid metabolism.lipid degradation.fatty acid degradation.alternative beta-oxidation.monofunctional enoyl-CoA hydratase	Solyc12g094450.3.1	monofunctional enoyl-CoA hydratase (original description: none)	T
5.7.3.3.2	Lipid metabolism.lipid degradation.fatty acid degradation.alternative beta-oxidation.monofunctionial hydroxyacyl-CoA dehydrogenase	Solyc01g066310.4.1	monofunctionial hydroxyacyl-CoA dehydrogenase (original description: none)	T
5.7.3.3.2	Lipid metabolism.lipid degradation.fatty acid degradation.alternative beta-oxidation.monofunctionial hydroxyacyl-CoA dehydrogenase	Solyc05g054370.2.1	monofunctionial hydroxyacyl-CoA dehydrogenase (original description: none)	T
5.7.3.4	Lipid metabolism.lipid degradation.fatty acid degradation.alpha-oxidation
5.7.3.4.1	Lipid metabolism.lipid degradation.fatty acid degradation.alpha-oxidation.alpha dioxygenase	Solyc02g087070.4.1	alpha dioxygenase (original description: none)	T
5.7.3.4.1	Lipid metabolism.lipid degradation.fatty acid degradation.alpha-oxidation.alpha dioxygenase	Solyc02g087090.4.1	alpha dioxygenase (original description: none)	T
5.7.3.4.1	Lipid metabolism.lipid degradation.fatty acid degradation.alpha-oxidation.alpha dioxygenase	Solyc02g087110.3.1	alpha dioxygenase (original description: none)	T
5.7.3.4.1	Lipid metabolism.lipid degradation.fatty acid degradation.alpha-oxidation.alpha dioxygenase	Solyc03g119060.3.1	alpha dioxygenase (original description: none)	T
5.7.3.5	Lipid metabolism.lipid degradation.fatty acid degradation.auxiliary degradation activities
5.7.3.5.1	Lipid metabolism.lipid degradation.fatty acid degradation.auxiliary degradation activities.dodecenoyl-CoA isomerase	Solyc01g091520.3.1	dodecenoyl-CoA isomerase (original description: none)	T
5.7.3.5.1	Lipid metabolism.lipid degradation.fatty acid degradation.auxiliary degradation activities.dodecenoyl-CoA isomerase	Solyc05g010720.4.1	dodecenoyl-CoA isomerase (original description: none)	T
5.7.3.5.1	Lipid metabolism.lipid degradation.fatty acid degradation.auxiliary degradation activities.dodecenoyl-CoA isomerase	Solyc06g053670.1.1	dodecenoyl-CoA isomerase (original description: none)	T
5.7.3.5.2	Lipid metabolism.lipid degradation.fatty acid degradation.auxiliary degradation activities.dienoyl-CoA isomerase	Solyc05g024235.1.1	dienoyl-CoA isomerase (original description: none)	T
5.7.3.5.3	Lipid metabolism.lipid degradation.fatty acid degradation.auxiliary degradation activities.dienoyl-CoA reductase	Solyc07g066630.4.1	dienoyl-CoA reductase (original description: none)	T
5.7.3.5.4	Lipid metabolism.lipid degradation.fatty acid degradation.auxiliary degradation activities.acyl-CoA thioesterase	Solyc04g007190.4.1	acyl-CoA thioesterase (original description: none)	T
5.7.3.5.4	Lipid metabolism.lipid degradation.fatty acid degradation.auxiliary degradation activities.acyl-CoA thioesterase	Solyc04g007200.4.1	acyl-CoA thioesterase (original description: none)	T
5.7.3.5.4	Lipid metabolism.lipid degradation.fatty acid degradation.auxiliary degradation activities.acyl-CoA thioesterase	Solyc04g007260.4.1	acyl-CoA thioesterase (original description: none)	T
5.7.3.6	Lipid metabolism.lipid degradation.fatty acid degradation.glyoxylate cycle
5.7.3.6.1	Lipid metabolism.lipid degradation.fatty acid degradation.glyoxylate cycle.citrate synthase	Solyc07g055840.3.1	citrate synthase (original description: none)	T
5.7.3.6.1	Lipid metabolism.lipid degradation.fatty acid degradation.glyoxylate cycle.citrate synthase	Solyc12g011000.2.1	citrate synthase (original description: none)	T
5.7.3.6.2	Lipid metabolism.lipid degradation.fatty acid degradation.glyoxylate cycle.aconitase	Solyc07g052350.3.1	aconitase (original description: none)	T
5.7.3.6.2	Lipid metabolism.lipid degradation.fatty acid degradation.glyoxylate cycle.aconitase	Solyc12g005860.2.1	aconitase (original description: none)	T
5.7.3.6.3	Lipid metabolism.lipid degradation.fatty acid degradation.glyoxylate cycle.isocitrate lyase	Solyc07g052480.3.1	isocitrate lyase (original description: none)	T
5.7.3.6.4	Lipid metabolism.lipid degradation.fatty acid degradation.glyoxylate cycle.malate synthase	Solyc03g111130.1.1	malate synthase (original description: none)	T
5.7.3.6.4	Lipid metabolism.lipid degradation.fatty acid degradation.glyoxylate cycle.malate synthase	Solyc03g111140.3.1	malate synthase (original description: none)	T
5.7.3.6.5	Lipid metabolism.lipid degradation.fatty acid degradation.glyoxylate cycle.peroxisomal NAD-dependent malate dehydrogenase	Solyc01g106480.4.1	peroxisomal NAD-dependent malate dehydrogenase (original description: none)	T
5.7.3.6.5	Lipid metabolism.lipid degradation.fatty acid degradation.glyoxylate cycle.peroxisomal NAD-dependent malate dehydrogenase	Solyc02g063490.3.1	peroxisomal NAD-dependent malate dehydrogenase (original description: none)	T
5.7.4	Lipid metabolism.lipid degradation.glycerol metabolism
5.7.4.1	Lipid metabolism.lipid degradation.glycerol metabolism.glycerol-3-phosphatase	Solyc10g054280.2.1	glycerol-3-phosphatase (original description: none)	T
5.7.4.2	Lipid metabolism.lipid degradation.glycerol metabolism.glycerol kinase	Solyc03g117490.4.1	glycerol kinase (original description: none)	T
5.7.4.3	Lipid metabolism.lipid degradation.glycerol metabolism.NAD-dependent glycerol-3-phosphate dehydrogenase	Solyc01g088150.3.1	NAD-dependent glycerol-3-phosphate dehydrogenase (original description: none)	T
5.7.4.3	Lipid metabolism.lipid degradation.glycerol metabolism.NAD-dependent glycerol-3-phosphate dehydrogenase	Solyc04g016330.3.1	NAD-dependent glycerol-3-phosphate dehydrogenase (original description: none)	T
5.7.4.4	Lipid metabolism.lipid degradation.glycerol metabolism.FAD-dependent glycerol-3-phosphate dehydrogenase	Solyc11g008380.3.1	FAD-dependent glycerol-3-phosphate dehydrogenase (original description: none)	T
5.7.5	Lipid metabolism.lipid degradation.sphingolipid degradation
5.7.5.1	Lipid metabolism.lipid degradation.sphingolipid degradation.ceramidase activities
5.7.5.1.1	Lipid metabolism.lipid degradation.sphingolipid degradation.ceramidase activities.neutral ceramidase (NCER)	Solyc03g006140.3.1	neutral ceramidase (NCER) (original description: none)	T
5.7.5.1.1	Lipid metabolism.lipid degradation.sphingolipid degradation.ceramidase activities.neutral ceramidase (NCER)	Solyc04g082190.1.1	neutral ceramidase (NCER) (original description: none)	T
5.7.5.1.2	Lipid metabolism.lipid degradation.sphingolipid degradation.ceramidase activities.alkaline ceramidase (ACER)	Solyc05g053740.3.1	alkaline ceramidase (ACER) (original description: none)	T
5.7.5.1.2	Lipid metabolism.lipid degradation.sphingolipid degradation.ceramidase activities.alkaline ceramidase (ACER)	Solyc09g092120.4.1	alkaline ceramidase (ACER) (original description: none)	T
5.7.5.2	Lipid metabolism.lipid degradation.sphingolipid degradation.sphingosine kinase	Solyc02g079030.3.1	sphingosine kinase (original description: none)	T
5.7.5.2	Lipid metabolism.lipid degradation.sphingolipid degradation.sphingosine kinase	Solyc03g006630.3.1	sphingosine kinase (original description: none)	T
5.7.5.3	Lipid metabolism.lipid degradation.sphingolipid degradation.sphingosine-1-phosphate lyase	Solyc05g015860.4.1	sphingosine-1-phosphate lyase (original description: none)	T
5.8	Lipid metabolism.lipid trafficking
5.8.1	Lipid metabolism.lipid trafficking.endoplasmic reticulum-plasma membrane lipid transfer
5.8.1.1	Lipid metabolism.lipid trafficking.endoplasmic reticulum-plasma membrane lipid transfer.lipid transfer protein (ORP3a)	Solyc10g084800.2.1	lipid transfer protein (ORP3a) (original description: none)	T
5.8.1.2	Lipid metabolism.lipid trafficking.endoplasmic reticulum-plasma membrane lipid transfer.endoplasmic reticulum-plasma membrane tethering protein (SYTa/b/c)	Solyc01g111520.3.1	endoplasmic reticulum-plasma membrane tethering protein (SYTa/b/c) (original description: none)	T
5.8.1.2	Lipid metabolism.lipid trafficking.endoplasmic reticulum-plasma membrane lipid transfer.endoplasmic reticulum-plasma membrane tethering protein (SYTa/b/c)	Solyc09g007860.4.1	endoplasmic reticulum-plasma membrane tethering protein (SYTa/b/c) (original description: none)	T
5.8.1.2	Lipid metabolism.lipid trafficking.endoplasmic reticulum-plasma membrane lipid transfer.endoplasmic reticulum-plasma membrane tethering protein (SYTa/b/c)	Solyc12g089330.2.1	endoplasmic reticulum-plasma membrane tethering protein (SYTa/b/c) (original description: none)	T
5.8.2	Lipid metabolism.lipid trafficking.endoplasmic reticulum-plastid lipid transfer
5.8.2.1	Lipid metabolism.lipid trafficking.endoplasmic reticulum-plastid lipid transfer.phospholipid transverse translocation
5.8.2.1.1	Lipid metabolism.lipid trafficking.endoplasmic reticulum-plastid lipid transfer.phospholipid transverse translocation.ALA-ALIS flippase complex
5.8.2.1.1.1	Lipid metabolism.lipid trafficking.endoplasmic reticulum-plastid lipid transfer.phospholipid transverse translocation.ALA-ALIS flippase complex.active component ALA	Solyc01g011090.4.1	active component ALA of ALA-ALIS flippase complex (original description: none)	T
5.8.2.1.1.1	Lipid metabolism.lipid trafficking.endoplasmic reticulum-plastid lipid transfer.phospholipid transverse translocation.ALA-ALIS flippase complex.active component ALA	Solyc01g011100.2.1	active component ALA of ALA-ALIS flippase complex (original description: none)	T
5.8.2.1.1.1	Lipid metabolism.lipid trafficking.endoplasmic reticulum-plastid lipid transfer.phospholipid transverse translocation.ALA-ALIS flippase complex.active component ALA	Solyc01g096930.3.1	active component ALA of ALA-ALIS flippase complex (original description: none)	T
5.8.2.1.1.1	Lipid metabolism.lipid trafficking.endoplasmic reticulum-plastid lipid transfer.phospholipid transverse translocation.ALA-ALIS flippase complex.active component ALA	Solyc02g069420.4.1	active component ALA of ALA-ALIS flippase complex (original description: none)	T
5.8.2.1.1.1	Lipid metabolism.lipid trafficking.endoplasmic reticulum-plastid lipid transfer.phospholipid transverse translocation.ALA-ALIS flippase complex.active component ALA	Solyc02g069430.4.1	active component ALA of ALA-ALIS flippase complex (original description: none)	T
5.8.2.1.1.1	Lipid metabolism.lipid trafficking.endoplasmic reticulum-plastid lipid transfer.phospholipid transverse translocation.ALA-ALIS flippase complex.active component ALA	Solyc02g086800.4.1	active component ALA of ALA-ALIS flippase complex (original description: none)	T
5.8.2.1.1.1	Lipid metabolism.lipid trafficking.endoplasmic reticulum-plastid lipid transfer.phospholipid transverse translocation.ALA-ALIS flippase complex.active component ALA	Solyc03g121810.2.1	active component ALA of ALA-ALIS flippase complex (original description: none)	T
5.8.2.1.1.1	Lipid metabolism.lipid trafficking.endoplasmic reticulum-plastid lipid transfer.phospholipid transverse translocation.ALA-ALIS flippase complex.active component ALA	Solyc04g006940.4.1	active component ALA of ALA-ALIS flippase complex (original description: none)	T
5.8.2.1.1.1	Lipid metabolism.lipid trafficking.endoplasmic reticulum-plastid lipid transfer.phospholipid transverse translocation.ALA-ALIS flippase complex.active component ALA	Solyc05g006640.4.1	active component ALA of ALA-ALIS flippase complex (original description: none)	T
5.8.2.1.1.1	Lipid metabolism.lipid trafficking.endoplasmic reticulum-plastid lipid transfer.phospholipid transverse translocation.ALA-ALIS flippase complex.active component ALA	Solyc05g010120.4.1	active component ALA of ALA-ALIS flippase complex (original description: none)	T
5.8.2.1.1.1	Lipid metabolism.lipid trafficking.endoplasmic reticulum-plastid lipid transfer.phospholipid transverse translocation.ALA-ALIS flippase complex.active component ALA	Solyc06g062780.4.1	active component ALA of ALA-ALIS flippase complex (original description: none)	T
5.8.2.1.1.1	Lipid metabolism.lipid trafficking.endoplasmic reticulum-plastid lipid transfer.phospholipid transverse translocation.ALA-ALIS flippase complex.active component ALA	Solyc10g074940.2.1	active component ALA of ALA-ALIS flippase complex (original description: none)	T
5.8.2.1.1.1	Lipid metabolism.lipid trafficking.endoplasmic reticulum-plastid lipid transfer.phospholipid transverse translocation.ALA-ALIS flippase complex.active component ALA	Solyc11g017170.1.1	active component ALA of ALA-ALIS flippase complex (original description: none)	T
5.8.2.1.1.1	Lipid metabolism.lipid trafficking.endoplasmic reticulum-plastid lipid transfer.phospholipid transverse translocation.ALA-ALIS flippase complex.active component ALA	Solyc12g062510.1.1	active component ALA of ALA-ALIS flippase complex (original description: none)	T
5.8.2.1.1.1	Lipid metabolism.lipid trafficking.endoplasmic reticulum-plastid lipid transfer.phospholipid transverse translocation.ALA-ALIS flippase complex.active component ALA	Solyc12g044920.3.1	active component ALA of ALA-ALIS flippase complex (original description: none)	T
5.8.2.1.1.2	Lipid metabolism.lipid trafficking.endoplasmic reticulum-plastid lipid transfer.phospholipid transverse translocation.ALA-ALIS flippase complex.regulatory component ALIS	Solyc02g036440.3.1	regulatory component ALIS of ALA-ALIS flippase complex (original description: none)	T
5.8.2.1.1.2	Lipid metabolism.lipid trafficking.endoplasmic reticulum-plastid lipid transfer.phospholipid transverse translocation.ALA-ALIS flippase complex.regulatory component ALIS	Solyc05g054800.3.1	regulatory component ALIS of ALA-ALIS flippase complex (original description: none)	T
5.8.2.1.1.2	Lipid metabolism.lipid trafficking.endoplasmic reticulum-plastid lipid transfer.phospholipid transverse translocation.ALA-ALIS flippase complex.regulatory component ALIS	Solyc08g023460.4.1	regulatory component ALIS of ALA-ALIS flippase complex (original description: none)	T
5.8.2.1.2	Lipid metabolism.lipid trafficking.endoplasmic reticulum-plastid lipid transfer.phospholipid transverse translocation.phospholipid scramblase	Solyc03g006452.1.1	phospholipid scramblase (original description: none)	T
5.8.2.1.2	Lipid metabolism.lipid trafficking.endoplasmic reticulum-plastid lipid transfer.phospholipid transverse translocation.phospholipid scramblase	Solyc03g006460.4.1	phospholipid scramblase (original description: none)	T
5.8.2.2	Lipid metabolism.lipid trafficking.endoplasmic reticulum-plastid lipid transfer.TGD lipid importer complex
5.8.2.2.1	Lipid metabolism.lipid trafficking.endoplasmic reticulum-plastid lipid transfer.TGD lipid importer complex.permease component TGD1	Solyc01g100250.3.1	permease component TGD1 of TGD lipid importer complex (original description: none)	T
5.8.2.2.2	Lipid metabolism.lipid trafficking.endoplasmic reticulum-plastid lipid transfer.TGD lipid importer complex.substrate binding component TGD2	Solyc02g082030.3.1	substrate binding component TGD2 of TGD lipid importer complex (original description: none)	T
5.8.2.2.3	Lipid metabolism.lipid trafficking.endoplasmic reticulum-plastid lipid transfer.TGD lipid importer complex.ATPase component TGD3	Solyc04g056650.4.1	ATPase component TGD3 of TGD lipid importer complex (original description: none)	T
5.8.2.3	Lipid metabolism.lipid trafficking.endoplasmic reticulum-plastid lipid transfer.lipid trafficking cofactor (TGD4)
5.8.2.4	Lipid metabolism.lipid trafficking.endoplasmic reticulum-plastid lipid transfer.lipid trafficking cofactor (TGD5)
5.8.3	Lipid metabolism.lipid trafficking.fatty acid export protein (FAX)	Solyc04g016440.4.1	fatty acid export protein (FAX) (original description: none)	T
5.8.3	Lipid metabolism.lipid trafficking.fatty acid export protein (FAX)	Solyc07g064470.4.1	fatty acid export protein (FAX) (original description: none)	T
5.8.3	Lipid metabolism.lipid trafficking.fatty acid export protein (FAX)	Solyc09g015650.4.1	fatty acid export protein (FAX) (original description: none)	T
5.8.3	Lipid metabolism.lipid trafficking.fatty acid export protein (FAX)	Solyc10g006310.3.1	fatty acid export protein (FAX) (original description: none)	T
5.8.3	Lipid metabolism.lipid trafficking.fatty acid export protein (FAX)	Solyc10g079260.2.1	fatty acid export protein (FAX) (original description: none)	T
5.8.4	Lipid metabolism.lipid trafficking.peroxisomal fatty acid transporter (PXA1)	Solyc04g055120.3.1	peroxisomal fatty acid transporter (PXA1) (original description: none)	T
5.8.5	Lipid metabolism.lipid trafficking.fatty acid transporter (ABCA)	Solyc03g113070.4.1	fatty acid transporter (ABCA) (original description: none)	T
5.8.5	Lipid metabolism.lipid trafficking.fatty acid transporter (ABCA)	Solyc06g070940.4.1	fatty acid transporter (ABCA) (original description: none)	T
5.8.5	Lipid metabolism.lipid trafficking.fatty acid transporter (ABCA)	Solyc06g070960.3.1	fatty acid transporter (ABCA) (original description: none)	T
5.9	Lipid metabolism.lipid bodies-associated activities
5.9.1	Lipid metabolism.lipid bodies-associated activities.lipid droplet biogenesis factor (SEIPIN)	Solyc02g071900.3.1	lipid droplet biogenesis factor (SEIPIN) (original description: none)	T
5.9.1	Lipid metabolism.lipid bodies-associated activities.lipid droplet biogenesis factor (SEIPIN)	Solyc04g056380.3.1	lipid droplet biogenesis factor (SEIPIN) (original description: none)	T
5.9.1	Lipid metabolism.lipid bodies-associated activities.lipid droplet biogenesis factor (SEIPIN)	Solyc07g062230.4.1	lipid droplet biogenesis factor (SEIPIN) (original description: none)	T
5.9.2	Lipid metabolism.lipid bodies-associated activities.oleosin structural protein	Solyc02g086490.3.1	oleosin (original description: none)	T
5.9.2	Lipid metabolism.lipid bodies-associated activities.oleosin structural protein	Solyc03g112440.1.1	oleosin (original description: none)	T
5.9.2	Lipid metabolism.lipid bodies-associated activities.oleosin structural protein	Solyc03g119820.1.1	oleosin (original description: none)	T
5.9.2	Lipid metabolism.lipid bodies-associated activities.oleosin structural protein	Solyc06g034040.1.1	oleosin (original description: none)	T
5.9.2	Lipid metabolism.lipid bodies-associated activities.oleosin structural protein	Solyc06g060840.1.1	oleosin (original description: none)	T
5.9.2	Lipid metabolism.lipid bodies-associated activities.oleosin structural protein	Solyc06g069260.1.1	oleosin (original description: none)	T
5.9.2	Lipid metabolism.lipid bodies-associated activities.oleosin structural protein	Solyc07g065990.1.1	oleosin (original description: none)	T
5.9.2	Lipid metabolism.lipid bodies-associated activities.oleosin structural protein	Solyc08g066040.1.1	oleosin (original description: none)	T
5.9.2	Lipid metabolism.lipid bodies-associated activities.oleosin structural protein	Solyc08g078160.3.1	oleosin (original description: none)	T
5.9.2	Lipid metabolism.lipid bodies-associated activities.oleosin structural protein	Solyc12g010920.2.1	oleosin (original description: none)	T
5.9.3	Lipid metabolism.lipid bodies-associated activities.caleosin lipid body surface protein (CLO/PXG)	Solyc01g005400.3.1	caleosin (original description: none)	T
5.9.3	Lipid metabolism.lipid bodies-associated activities.caleosin lipid body surface protein (CLO/PXG)	Solyc01g005410.4.1	caleosin (original description: none)	T
5.9.3	Lipid metabolism.lipid bodies-associated activities.caleosin lipid body surface protein (CLO/PXG)	Solyc04g005720.3.1	caleosin (original description: none)	T
5.9.3	Lipid metabolism.lipid bodies-associated activities.caleosin lipid body surface protein (CLO/PXG)	Solyc04g007960.4.1	caleosin (original description: none)	T
5.9.3	Lipid metabolism.lipid bodies-associated activities.caleosin lipid body surface protein (CLO/PXG)	Solyc09g090590.4.1	caleosin (original description: none)	T
5.9.3	Lipid metabolism.lipid bodies-associated activities.caleosin lipid body surface protein (CLO/PXG)	Solyc12g096930.2.1	caleosin (original description: none)	T
5.9.4	Lipid metabolism.lipid bodies-associated activities.steroleosin dehydrogenase (HSD/SLO)	Solyc03g097440.3.1	steroleosin (original description: none)	T
5.9.4	Lipid metabolism.lipid bodies-associated activities.steroleosin dehydrogenase (HSD/SLO)	Solyc06g064650.4.1	steroleosin (original description: none)	T
5.9.4	Lipid metabolism.lipid bodies-associated activities.steroleosin dehydrogenase (HSD/SLO)	Solyc06g072670.3.1	steroleosin (original description: none)	T
5.9.4	Lipid metabolism.lipid bodies-associated activities.steroleosin dehydrogenase (HSD/SLO)	Solyc07g052270.3.1	steroleosin (original description: none)	T
5.9.5	Lipid metabolism.lipid bodies-associated activities.associated factor (LDAP)	Solyc01g099680.3.1	associated factor (LDAP) (original description: none)	T
5.9.5	Lipid metabolism.lipid bodies-associated activities.associated factor (LDAP)	Solyc05g015390.3.1	associated factor (LDAP) (original description: none)	T
5.9.5	Lipid metabolism.lipid bodies-associated activities.associated factor (LDAP)	Solyc09g074930.3.1	associated factor (LDAP) (original description: none)	T
5.9.6	Lipid metabolism.lipid bodies-associated activities.associated factor (LDIP)	Solyc11g011760.3.1	associated factor (LDIP) (original description: none)	T
6	Nucleotide metabolism
6.1	Nucleotide metabolism.purines
6.1.1	Nucleotide metabolism.purines.ribonucleotide (RN) anabolism
6.1.1.1	Nucleotide metabolism.purines.ribonucleotide (RN) anabolism.phosphoribosyldiphosphate 5-amidotransferase	Solyc01g088360.4.1	phosphoribosyldiphosphate 5-amidotransferase (original description: none)	T
6.1.1.1	Nucleotide metabolism.purines.ribonucleotide (RN) anabolism.phosphoribosyldiphosphate 5-amidotransferase	Solyc01g110520.3.1	phosphoribosyldiphosphate 5-amidotransferase (original description: none)	T
6.1.1.2	Nucleotide metabolism.purines.ribonucleotide (RN) anabolism.glycinamide RN synthetase (GARS)	Solyc01g103440.3.1	glycinamide RN synthetase (GARS) (original description: none)	T
[truncated: 34,901 more rows]
